# Supplementary material for: A complex network of interactions governs DNA methylation at telomeric regions
Source: Nucleic Acids Res. 2022 Jan 21;50(3):1449–64. doi: 10.1093/nar/gkac012 (PMC8860613; doi:10.1093/nar/gkac012)
Supplement: gkac012_Supplemental_Files [file gkac012_supplemental_files.zip › Supplementary Table S1.xlsx]

## Sheet: Hoja1
(A) Experiments used to analyse subtelomeric DNA methylation in the wild-type strain							Subtelomeric CHHm between 2000 and 3000 (%)				Chloroplast methylation (%)
Experiment	Genotype	Tissue	Millions of reads	Reads length (bp)	Reference						CGm	CHGm	CHHm
SRR534177	wild-type (Col-0)	leaves	154	50	1			2.2			3.8	4.2	3.9
SRR534193	wild-type (Col-0)	leaves	112	50	1						3.2	3.2	3.1
SRR771524	wild-type (Col-0)	seedlings	106	100	2			0.5			0.7	1.5	2.2
(B) Experiments used to analyse subtelomeric DNA methylation in DNA methylation mutants
Experiment	Genotype	Tissue	Millions of reads	Reads length (bp)	Reference
SRR534177	wild-type (Col-0)	leaves	154	50	1			2.2			3.8	4.2	3.9
SRR534193	wild-type (Col-0)	leaves	112	50	1						3.2	3.2	3.1
SRR534239	met1	leaves	278	50	1			0.7			1.9	2.2	2.0
SRR534209	cmt3	leaves	205	50	1			1.2			1.0	1.1	1.1
SRR534253	suvh4/5/6	leaves	292	50	1			0.9			1.4	1.6	1.6
SRR534222	drm1/2	leaves	109	50	1			0.3			1.3	1.4	1.2
SRR534223	drm1/2	leaves	49	50	1						0.8	0.7	0.8
SRR869314	cmt2	leaves	216	50	1			2.0			2.6	2.8	2.8
(C) Experiments used to analyse DNA methylation at the telomere-subtelomere boundaries
WGBS set1
Experiment	Genotype	Tissue	Millions of reads	Reads length (bp)	Reference
SRR771524	wild-type (Col-0)	seedlings	106	100	2			0.5			0.7	1.5	2.2
WGBS set2
Experiment	Genotype	Tissue	Millions of reads	Reads length (bp)	Reference
SRR5494752	wild-type (Col-0)	leaves	29	101	3			0.3
SRR5494753	wild-type (Col-0)	leaves	32	101	3						0.2	0.2	0.4
SRR5494754	wild-type (Col-0)	leaves	40	101	3						0.3	0.5	0.7
SRR3384734	wild-type (Col-0)	seedlings	34	151	4						0.3	0.6	1.1
											0.1	0.1	0.1
References:
1) Stroud et al., Cell (2013) 152:352–364.
2) Zemach et al., Cell (2013) 153:193–205.
3) Ganguly et al., Plant Physiology (2017) 175: 1893-1912.
4) Griffin, et al., G3: Genes, Genomes, Genetics (2016) 6: 2773-2780.
