# Supplementary material for: A complex network of interactions governs DNA methylation at telomeric regions
Source: Nucleic Acids Res. 2022 Jan 21;50(3):1449–64. doi: 10.1093/nar/gkac012 (PMC8860613; doi:10.1093/nar/gkac012)
Supplement: gkac012_Supplemental_Files [file gkac012_supplemental_files.zip › Supplementary Table S10.xlsx]

## Sheet: Hoja1
Strain	Experiment	Tile	nºCG	nºCHG	nºCCG	nº(CAG+CTG)	CG met/tile	CHGmet/tile	CHHmet/tile	Average met/tile
wild-type	SRR534177+SRR534193	40	0	8	0	8		52.0277	17.0645	31.0498
wild-type	SRR534177+SRR534193	80	0	2	0	2		79.0456	17.7786	29.2662
wild-type	SRR534177+SRR534193	120	4	2	0	2	94.2558	62.5	16.0351	37.1732
wild-type	SRR534177+SRR534193	160	0	4	0	4		68.4005	22.897	34.2729
wild-type	SRR534177+SRR534193	200	4	3	1	2	84.5395	59.7021	20.6103	43.9223
wild-type	SRR534177+SRR534193	240	0	6	0	6		58.3361	25.4272	39.531
wild-type	SRR534177+SRR534193	280	0	6	0	6		70.3611	22.7286	39.54
wild-type	SRR534177+SRR534193	320	2	3	1	2	94.2351	45.9428	23.2909	34.9489
wild-type	SRR534177+SRR534193	360	2	10	2	8	86.6667	53.8265	15.7239	40.6245
wild-type	SRR534177+SRR534193	400	2	4	0	4	74.1259	60.6495	16.8316	32.0874
wild-type	SRR534177+SRR534193	440	0	6	0	6		66.786	22.0429	36.1723
wild-type	SRR534177+SRR534193	480	0	6	0	6		70.1629	11.629	40.8959
wild-type	SRR534177+SRR534193	520	0	2	0	2		5.76925	19.6218	17.9921
wild-type	SRR534177+SRR534193	560	0	4	0	4		70.7702	14.656	28.6846
wild-type	SRR534177+SRR534193	600	0	8	0	8		60.3417	21.3516	39.6999
wild-type	SRR534177+SRR534193	640	6	2	0	2	75.5718	56.3115	8.21671	36.0123
wild-type	SRR534177+SRR534193	680	0	4	0	4		68.3751	20.3178	29.9292
wild-type	SRR534177+SRR534193	720	0	4	0	4		61.0985	11.2402	22.9716
wild-type	SRR534177+SRR534193	760	2	2	0	2	87.3227	68.2766	20.8368	32.829
wild-type	SRR534177+SRR534193	800	0	5	0	5		65.19	15.7772	38.5831
wild-type	SRR534177+SRR534193	840	0	7	0	7		67.7232	21.1728	38.6292
wild-type	SRR534177+SRR534193	880	2	1	1	0	91.4634	20	25.0189	32.1228
wild-type	SRR534177+SRR534193	920	0	4	0	4		59.4238	4.46428	31.944
wild-type	SRR534177+SRR534193	960	0	4	0	4		36.0845	18.4913	22.4009
wild-type	SRR534177+SRR534193	1000	0	2	0	2		64.678	11.3576	19.5607
wild-type	SRR534177+SRR534193	1040	2	3	0	3	93.3794	83.2885	24.4658	45.1946
wild-type	SRR534177+SRR534193	1080	2	3	0	3	85	56.0568	39.2948	48.7413
wild-type	SRR534177+SRR534193	1120	2	2	2	0	92.4718	40.3846	15.1097	35.1096
wild-type	SRR534177+SRR534193	1160	0	4	0	4		43.5417	19.8748	26.186
wild-type	SRR534177+SRR534193	1200	0	2	0	2		62.5	28.8671	30.6372
wild-type	SRR534177+SRR534193	1240	6	0	0	0	84.9409		20.6033	46.3383
wild-type	SRR534177+SRR534193	1280	2	0	0	0	88.6752		9.85641	21.1162
wild-type	SRR534177+SRR534193	1320	0	4	0	4		66.8484	18.2386	30.3911
wild-type	SRR534177+SRR534193	1360	2	0	0	0	72.8658		25.968	30.9046
wild-type	SRR534177+SRR534193	1400	0	4	0	4		71.2548	27.8987	38.1001
wild-type	SRR534177+SRR534193	1440	0	6	0	6		80.7776	27.0486	50.0753
wild-type	SRR534177+SRR534193	1480	0	2	0	2		46.6667	27.6229	29.8634
wild-type	SRR534177+SRR534193	1520	0	1	0	1		28.5714	36.1439	35.6391
wild-type	SRR534177+SRR534193	1560	0	3	0	3		68.0297	27.7751	36.7206
wild-type	SRR534177+SRR534193	1600	0	4	0	4		70.4679	25.4502	34.4537
wild-type	SRR534177+SRR534193	1640	2	5	1	4	93.2433	74.9223	15.5682	42.1636
wild-type	SRR534177+SRR534193	1680	0	4	0	4		59.2669	25.5288	33.4672
wild-type	SRR534177+SRR534193	1720	2	6	0	6	64.2157	59.3177	14.1067	32.6809
wild-type	SRR534177+SRR534193	1760	0	8	0	8		72.6934	42.2222	55.765
wild-type	SRR534177+SRR534193	1800	2	6	1	5	90.0194	74.4883	16.5475	44.0247
wild-type	SRR534177+SRR534193	1840	2	7	1	6	84.6726	68.9389	20.11	46.0978
wild-type	SRR534177+SRR534193	1880	2	7	0	7	90.3986	54.9133	23.5023	43.6434
wild-type	SRR534177+SRR534193	1920	0	6	0	6		63.5838	6.1831	29.1434
wild-type	SRR534177+SRR534193	1960	0	4	0	4		72.2181	24.745	39.3521
wild-type	SRR534177+SRR534193	2000	0	4	0	4		73.3463	14.2651	26.7033
wild-type	SRR534177+SRR534193	2040	0	2	0	2		81.9444	27.4309	37.6522
wild-type	SRR534177+SRR534193	2080	0	6	0	6		61.5111	12.8444	28.0528
wild-type	SRR534177+SRR534193	2120	2	2	2	0	70.1613	53.4091	15.0652	26.9191
wild-type	SRR534177+SRR534193	2160	0	6	0	6		80.5441	10.0598	32.0861
wild-type	SRR534177+SRR534193	2200	0	12	0	12		66.9134	17.492	45.7328
wild-type	SRR534177+SRR534193	2240	0	2	0	2		78.1945	30.6901	37.0241
wild-type	SRR534177+SRR534193	2280	0	2	0	2		58.3334	19.6769	25.6241
wild-type	SRR534177+SRR534193	2320	0	6	0	6		51.858	14.296	25.028
wild-type	SRR534177+SRR534193	2360	0	4	0	4		71.8658	16.5607	33.5777
wild-type	SRR534177+SRR534193	2400	0	4	0	4		75.0212	18.7458	32.8146
wild-type	SRR534177+SRR534193	2440	0	2	0	2		65.6097	33.4842	37.7676
wild-type	SRR534177+SRR534193	2480	0	2	0	2		17.8572	30.0924	28.21
wild-type	SRR534177+SRR534193	2520	2	0	0	0	97.9167		17.3946	30.815
wild-type	SRR534177+SRR534193	2560	2	2	0	2	87.5	80.3985	17.3979	33.0744
wild-type	SRR534177+SRR534193	2600	2	7	1	6	81.4935	72.8305	11.0866	36.6505
wild-type	SRR534177+SRR534193	2640	0	2	0	2		76.5152	17.6031	24.1489
wild-type	SRR534177+SRR534193	2680	2	0	0	0	88.1579		18.9835	30.5126
wild-type	SRR534177+SRR534193	2720	0	6	0	6		73.0014	17.7778	39.8672
wild-type	SRR534177+SRR534193	2760	0	5	0	5		61.9433	9.73268	24.2356
wild-type	SRR534177+SRR534193	2800	0	9	0	9		70.2175	13.2313	45.286
wild-type	SRR534177+SRR534193	2840	0	5	0	5		70.3462	27.9309	43.8366
wild-type	SRR534177+SRR534193	2880	2	6	0	6	88.5417	43.7058	26.9066	41.8443
wild-type	SRR534177+SRR534193	2920	0	3	0	3		52.7778	10.1223	14.3878
wild-type	SRR534177+SRR534193	2960	0	4	0	4		80.0602	20.121	33.4408
wild-type	SRR534177+SRR534193	3000	0	0	0	0			17.9356	17.9356
wild-type	SRR534177+SRR534193	3040	0	4	0	4		68.3517	15.5853	28.0009
wild-type	SRR534177+SRR534193	3080	0	2	0	2		77.9762	18.0715	25.5596
wild-type	SRR534177+SRR534193	3120	2	2	0	2	89.1827	71.4706	14.8747	31.2377
wild-type	SRR534177+SRR534193	3160	0	2	0	2		70.8333	16.5167	23.7589
wild-type	SRR534177+SRR534193	3200	0	4	0	4		65.1253	23.5747	33.9624
wild-type	SRR534177+SRR534193	3240	0	8	0	8		53.3036	26.707	37.3457
wild-type	SRR534177+SRR534193	3280	2	2	0	2	91.6667	75	51.3412	60.4818
wild-type	SRR534177+SRR534193	3320	0	2	0	2		43.0556	21.523	24.0562
wild-type	SRR534177+SRR534193	3360	4	0	0	0	94.5907	57.1429	24.7753	40.3568
wild-type	SRR534177+SRR534193	3400	0	4	0	4		75.9972	13.5042	24.5324
wild-type	SRR534177+SRR534193	3440	0	6	0	6		55.5182	30.2807	40.0953
wild-type	SRR534177+SRR534193	3480	2	7	1	6	95.3125	59.5153	16.5054	37.2891
wild-type	SRR534177+SRR534193	3520	4	3	1	2	89.6389	40.8333	16.8824	39.5624
wild-type	SRR534177+SRR534193	3560	4	4	0	4	79.1003	39.8359	7.96066	35.4313
wild-type	SRR534177+SRR534193	3600	0	0	0	0			15.9706	15.9706
wild-type	SRR534177+SRR534193	3640	2	4	0	4	28.4849	25.4289	28.841	28.0432
wild-type	SRR534177+SRR534193	3680	4	2	0	2	88.4903	40.5844	28.6635	45.1103
wild-type	SRR534177+SRR534193	3720	4	1	1	0	96.2316	41.1765	18.7183	42.4691
wild-type	SRR534177+SRR534193	3760	0	7	0	7		63.6316	19.6499	38.1685
wild-type	SRR534177+SRR534193	3800	0	3	0	3		61.1286	21.8736	28.4161
wild-type	SRR534177+SRR534193	3840	2	1	1	0	87.3684	50	18.4047	30.5134
wild-type	SRR534177+SRR534193	3880	2	6	0	6	92.8571	59.038	5.6678	34.7619
wild-type	SRR534177+SRR534193	3920	0	2	0	2		43.7969	19.2588	22.5306
wild-type	SRR534177+SRR534193	3960	4	5	1	4	84.205	47.1491	21.3669	45.1334
wild-type	SRR534177+SRR534193	4000	2	1	1	0	95.4545	40.7407	13.4013	25.3666
wild-type	SRR534177+SRR534193	4040	6	0	0	0	92.7574		18.0615	44.4248
wild-type	SRR534177+SRR534193	4080	4	0	0	0	85.0344		30.2753	47.1243
met1	SRR534239	40	0	8	0	8		60.8895	17.5648	34.8947
met1	srr534239	80	0	2	0	2		80.6079	22.4507	33.3551
met1	SRR534239	120	4	2	0	2	8.01138	78.9474	24.6436	23.9245
met1	SRR534239	160	0	4	0	4		84.6525	28.8519	42.802
met1	SRR534239	200	4	3	1	2	0.69445	39.6842	20.5291	19.162
met1	SRR534239	240	0	6	0	6		61.5364	23.1076	38.4792
met1	SRR534239	280	0	6	0	6		76.2858	33.1427	49.3214
met1	SRR534239	320	2	3	1	2	2.6316	33.5227	34.9973	31.1554
met1	SRR534239	360	2	10	2	8	0	51.7115	21.8486	33.9882
met1	SRR534239	400	2	4	0	4	0	64.2832	19.1664	26.6472
met1	SRR534239	440	0	6	0	6		74.4069	36.5544	48.5078
met1	SRR534239	480	0	6	0	6		86.6908	18.7255	52.7081
met1	SRR534239	520	0	2	0	2		16.0417	21.954	21.2584
met1	SRR534239	560	0	4	0	4		83.0773	22.5549	37.6855
met1	SRR534239	600	0	8	0	8		76.6647	28.9859	51.423
met1	SRR534239	640	6	2	0	2	2.2483	61.6936	11.9534	14.2451
met1	SRR534239	680	0	4	0	4		73.6999	23.5428	33.5742
met1	SRR534239	720	0	4	0	4		68.4891	20.9052	32.1014
met1	SRR534239	760	2	2	0	2	1.08695	67.4604	21.4348	24.2879
met1	SRR534239	800	0	5	0	5		84.5695	21.8438	48.7262
met1	SRR534239	840	0	7	0	7		77.3733	31.6914	48.8221
met1	SRR534239	880	2	1	1	0	3.91365	0	23.2759	19.8314
met1	SRR534239	920	0	4	0	4		67.1878	8.8141	38.0009
met1	SRR534239	960	0	4	0	4		56.1408	30.1999	35.9645
met1	SRR534239	1000	0	2	0	2		82.815	17.6455	27.6715
met1	SRR534239	1040	2	3	0	3	5.1282	77.2025	28.2823	36.5808
met1	SRR534239	1080	2	3	0	3	1.3158	40.3846	26.3599	25.8256
met1	SRR534239	1120	2	2	2	0	2.76515	38.6364	19.7287	18.0599
met1	SRR534239	1160	0	4	0	4		72.0058	38.1187	47.1553
met1	SRR534239	1200	0	2	0	2		58.8235	26.6683	28.3606
met1	SRR534239	1240	6	0	0	0	3.20667		24.7342	16.1232
met1	SRR534239	1280	2	0	0	0	9.6749		20.7863	19.1989
met1	SRR534239	1320	0	4	0	4		73.1538	14.9589	29.5076
met1	SRR534239	1360	2	0	0	0	1.25		24.9039	22.414
met1	SRR534239	1400	0	4	0	4		61.5353	13.4457	24.7609
met1	SRR534239	1440	0	6	0	6		73.8003	22.4342	44.4482
met1	SRR534239	1480	0	2	0	2		64.0278	21.2705	26.3008
met1	SRR534239	1520	0	1	0	1		45.4545	14.632	16.6869
met1	SRR534239	1560	0	3	0	3		71.608	31.0679	40.0768
met1	SRR534239	1600	0	4	0	4		67.9791	29.2908	37.0285
met1	SRR534239	1640	2	5	1	4	31.5171	66.039	30.1804	40.8843
met1	SRR534239	1680	0	4	0	4		73.5008	31.612	41.4682
met1	SRR534239	1720	2	6	0	6	5.55555	71.2029	26.7044	37.939
met1	SRR534239	1760	0	8	0	8		69.7658	17.9831	40.9977
met1	SRR534239	1800	2	6	1	5	6.57895	64.8711	15.3144	30.8627
met1	SRR534239	1840	2	7	1	6	2.1739	69.2735	28.2868	42.0702
met1	SRR534239	1880	2	7	0	7	13.5639	73.0462	40.959	49.5673
met1	SRR534239	1920	0	6	0	6		78.1175	21.0667	43.8871
met1	SRR534239	1960	0	4	0	4		80.924	31.4381	46.6646
met1	SRR534239	2000	0	4	0	4		77.0285	22.654	34.1013
met1	SRR534239	2040	0	2	0	2		89.7727	24.4505	36.6984
met1	SRR534239	2080	0	6	0	6		75.4318	23.8488	39.9685
met1	SRR534239	2120	2	2	2	0	0	26.9841	17.691	17.2961
met1	SRR534239	2160	0	6	0	6		82.9703	26.2074	43.9458
met1	SRR534239	2200	0	12	0	12		73.4472	23.3284	51.9677
met1	SRR534239	2240	0	2	0	2		87.9679	32.1518	39.594
met1	SRR534239	2280	0	2	0	2		61.4634	26.5898	31.955
met1	SRR534239	2320	0	6	0	6		71.1791	28.5628	40.7389
met1	SRR534239	2360	0	4	0	4		84.7437	29.0526	46.1883
met1	SRR534239	2400	0	4	0	4		84.1169	39.7207	50.8197
met1	SRR534239	2440	0	2	0	2		82.9545	31.8246	38.6419
met1	SRR534239	2480	0	2	0	2		55.781	47.607	48.8645
met1	SRR534239	2520	2	0	0	0	5.1489		25.3816	22.0095
met1	SRR534239	2560	2	2	0	2	3.125	81.9679	21.0542	28.0486
met1	SRR534239	2600	2	7	1	6	3.3482	67.8659	17.5346	31.2153
met1	SRR534239	2640	0	2	0	2		75.1948	22.1124	28.0104
met1	SRR534239	2680	2	0	0	0	0		38.2341	31.8618
met1	SRR534239	2720	0	6	0	6		71.8316	33.3407	48.7371
met1	SRR534239	2760	0	5	0	5		78.5347	28.3547	42.2936
met1	SRR534239	2800	0	9	0	9		76.2427	20.6653	51.9276
met1	SRR534239	2840	0	5	0	5		80.2217	28.0129	47.5912
met1	SRR534239	2880	2	6	0	6	3.6111	73.3347	24.7349	41.3583
met1	SRR534239	2920	0	3	0	3		88.8889	23.9034	30.4019
met1	SRR534239	2960	0	4	0	4		83.8483	27.4006	39.9445
met1	SRR534239	3000	0	0	0	0			18.9483	18.9483
met1	SRR534239	3040	0	4	0	4		72.5359	20.4382	32.6965
met1	SRR534239	3080	0	2	0	2		82.9091	26.831	33.8407
met1	SRR534239	3120	2	2	0	2	7.6923	72.1154	20.5882	25.4171
met1	SRR534239	3160	0	2	0	2		74.2857	29.5644	35.5272
met1	SRR534239	3200	0	4	0	4		62.3987	22.4338	32.425
met1	SRR534239	3240	0	8	0	8		74.0957	19.7689	41.4996
met1	SRR534239	3280	2	2	0	2	1.1628	72.2223	19.0898	24.1192
met1	SRR534239	3320	0	2	0	2		79.4505	34.5415	39.8249
met1	SRR534239	3360	4	0	0	0	4.16668	85.7143	24.4607	23.4646
met1	SRR534239	3400	0	4	0	4		84.0616	39.2619	47.1677
met1	SRR534239	3440	0	6	0	6		71.6827	32.6225	47.8126
met1	SRR534239	3480	2	7	1	6	10.3687	68.1832	28.5831	38.6417
met1	SRR534239	3520	4	3	1	2	1.04168	13.4762	14.7846	11.1036
met1	SRR534239	3560	4	4	0	4	0.7353	36.4146	8.42331	13.8375
met1	SRR534239	3600	0	0	0	0			17.0605	17.0605
met1	SRR534239	3640	2	4	0	4	2.5	25.4888	23.3156	21.4857
met1	SRR534239	3680	4	2	0	2	3.10153	58.8135	23.0946	22.5612
met1	SRR534239	3720	4	1	1	0	0	0	16.2495	10.4461
met1	SRR534239	3760	0	7	0	7		68.1556	21.6944	41.257
met1	SRR534239	3800	0	3	0	3		68.1066	19.3397	27.4675
met1	SRR534239	3840	2	1	1	0	0	0	13.4512	10.5688
met1	SRR534239	3880	2	6	0	6	0	62.568	10.6572	27.7249
met1	SRR534239	3920	0	2	0	2		57.7206	8.12763	14.74
met1	SRR534239	3960	4	5	1	4	0	26.6795	10.0289	12.725
met1	SRR534239	4000	2	1	1	0	0	0	12.4645	10.1274
met1	SRR534239	4040	6	0	0	0	0.520833		4.29235	2.96123
met1	SRR534239	4080	4	0	0	0	0.833325		21.6973	15.2776
cmt3	SRR534209	40	0	8	0	8		0	0	0
cmt3	srr534209	80	0	2	0	2		0.925933	1.75554	1.59999
cmt3	SRR534209	120	4	2	0	2	86.7761	0	6.74811	25.1813
cmt3	SRR534209	160	0	4	0	4		4.6643	5.79064	5.50906
cmt3	SRR534209	200	4	3	1	2	84.1558	0	1.7939	22.048
cmt3	SRR534209	240	0	6	0	6		0.462967	1.06754	0.825713
cmt3	SRR534209	280	0	6	0	6		0	0.65217	0.407606
cmt3	SRR534209	320	2	3	1	2	86.3971	0	9.39095	16.382
cmt3	SRR534209	360	2	10	2	8	77.5	0.41667	1.89372	8.39096
cmt3	SRR534209	400	2	4	0	4	89.5833	0	2.53928	11.1672
cmt3	SRR534209	440	0	6	0	6		1.66667	2.12138	1.97779
cmt3	SRR534209	480	0	6	0	6		0	0.666667	0.333333
cmt3	SRR534209	520	0	2	0	2		0	13.1159	11.5729
cmt3	SRR534209	560	0	4	0	4		5.65475	13.833	11.7884
cmt3	SRR534209	600	0	8	0	8		0	0.358422	0.189753
cmt3	SRR534209	640	6	2	0	2	65.8527	3.48835	2.66419	23.8186
cmt3	SRR534209	680	0	4	0	4		9.9689	7.82187	8.25127
cmt3	SRR534209	720	0	4	0	4		0	0	0
cmt3	SRR534209	760	2	2	0	2	72.9854	0	0.148147	7.79963
cmt3	SRR534209	800	0	5	0	5		3.88888	0	1.79487
cmt3	SRR534209	840	0	7	0	7		0	6.66667	4.16667
cmt3	SRR534209	880	2	1	1	0	83.446	0	2.05405	10.9835
cmt3	SRR534209	920	0	4	0	4		0	0	0
cmt3	SRR534209	960	0	4	0	4		0.80645	0.187971	0.325411
cmt3	SRR534209	1000	0	2	0	2		0	1.83072	1.54907
cmt3	SRR534209	1040	2	3	0	3	90.7408	5.26315	7.25643	16.0895
cmt3	SRR534209	1080	2	3	0	3	87.3077	0	4.24449	14.4707
cmt3	SRR534209	1120	2	2	2	0	82.5757	5	5.80026	22.7726
cmt3	SRR534209	1160	0	4	0	4		0	14.3434	10.5185
cmt3	SRR534209	1200	0	2	0	2		0	4.05724	3.8437
cmt3	SRR534209	1240	6	0	0	0	78.0713		4.08512	33.6796
cmt3	SRR534209	1280	2	0	0	0	80.625		1.94444	13.1845
cmt3	SRR534209	1320	0	4	0	4		5	5.00001	5.00001
cmt3	SRR534209	1360	2	0	0	0	69.6875		12.2518	18.2977
cmt3	SRR534209	1400	0	4	0	4		0	0.473485	0.362076
cmt3	SRR534209	1440	0	6	0	6		1.21952	7.85714	5.01244
cmt3	SRR534209	1480	0	2	0	2		1.66665	1.47348	1.49621
cmt3	SRR534209	1520	0	1	0	1		50	9.13989	11.8639
cmt3	SRR534209	1560	0	3	0	3		17.5	29.0476	26.4815
cmt3	SRR534209	1600	0	4	0	4		0	3.28703	2.62963
cmt3	SRR534209	1640	2	5	1	4	87.1647	0.57142	0.29412	10.5958
cmt3	SRR534209	1680	0	4	0	4		2.5658	1.03022	1.39154
cmt3	SRR534209	1720	2	6	0	6	45.8333	3.03657	1.40747	6.33878
cmt3	SRR534209	1760	0	8	0	8		0	0	0
cmt3	SRR534209	1800	2	6	1	5	91.0714	0	3.33334	11.9709
cmt3	SRR534209	1840	2	7	1	6	93.5484	1.52133	1.66667	10.7967
cmt3	SRR534209	1880	2	7	0	7	84.6154	0	0.847225	11.0005
cmt3	SRR534209	1920	0	6	0	6		0	1.82319	1.09391
cmt3	SRR534209	1960	0	4	0	4		0	0	0
cmt3	SRR534209	2000	0	4	0	4		0	0	0
cmt3	SRR534209	2040	0	2	0	2		0	0.512823	0.416669
cmt3	SRR534209	2080	0	6	0	6		0	0	0
cmt3	SRR534209	2120	2	2	2	0	61.8182	0	0	6.50718
cmt3	SRR534209	2160	0	6	0	6		0	0	0
cmt3	SRR534209	2200	0	12	0	12		0	0	0
cmt3	SRR534209	2240	0	2	0	2		0	0	0
cmt3	SRR534209	2280	0	2	0	2		0	0.252527	0.213677
cmt3	SRR534209	2320	0	6	0	6		1.3889	2.58525	2.24343
cmt3	SRR534209	2360	0	4	0	4		1.66668	1.35803	1.453
cmt3	SRR534209	2400	0	4	0	4		0	0.585317	0.438988
cmt3	SRR534209	2440	0	2	0	2		0	0	0
cmt3	SRR534209	2480	0	2	0	2		0	1.44928	1.18577
cmt3	SRR534209	2520	2	0	0	0	90.5983		1.61125	16.4424
cmt3	SRR534209	2560	2	2	0	2	92.0635	7.40743	4.97564	13.6171
cmt3	SRR534209	2600	2	7	1	6	85.3535	2.96297	3.76549	11.6835
cmt3	SRR534209	2640	0	2	0	2		0	0.25	0.222222
cmt3	SRR534209	2680	2	0	0	0	90.625		0	15.1042
cmt3	SRR534209	2720	0	6	0	6		0	0	0
cmt3	SRR534209	2760	0	5	0	5		4.64516	6.94138	6.30354
cmt3	SRR534209	2800	0	9	0	9		8.9747	23.0952	15.1524
cmt3	SRR534209	2840	0	5	0	5		0	2.77027	1.73142
cmt3	SRR534209	2880	2	6	0	6	70.3572	0	0	9.38095
cmt3	SRR534209	2920	0	3	0	3		0	0.277778	0.25
cmt3	SRR534209	2960	0	4	0	4		0	0	0
cmt3	SRR534209	3000	0	0	0	0			2.331	2.331
cmt3	SRR534209	3040	0	4	0	4		2.5	3.96853	3.62299
cmt3	SRR534209	3080	0	2	0	2		4.54545	4.74387	4.71907
cmt3	SRR534209	3120	2	2	0	2	79.2857	3.84615	1.53595	11.5434
cmt3	SRR534209	3160	0	2	0	2		2.1739	1.23942	1.36402
cmt3	SRR534209	3200	0	4	0	4		0	0.462967	0.347225
cmt3	SRR534209	3240	0	8	0	8		0	0	0
cmt3	SRR534209	3280	2	2	0	2	92.1052	0	11.0526	21.0526
cmt3	SRR534209	3320	0	2	0	2		0	13.2494	11.6906
cmt3	SRR534209	3360	4	0	0	0	72.3746		6.09979	23.7731
cmt3	SRR534209	3400	0	4	0	4		18.1159	64.8514	56.6039
cmt3	SRR534209	3440	0	6	0	6		9.97023	25.0007	19.1555
cmt3	SRR534209	3480	2	7	1	6	88.3333	2.64943	2.09734	10.8866
cmt3	SRR534209	3520	4	3	1	2	86.9192	1.85187	2.4211	23.4389
cmt3	SRR534209	3560	4	4	0	4	80.2083	0	0	21.3889
cmt3	SRR534209	3600	0	0	0	0			0.271738	0.271738
cmt3	SRR534209	3640	2	4	0	4	52.2435	0	2.40028	7.40503
cmt3	SRR534209	3680	4	2	0	2	89.2055	0	5.78708	25.9183
cmt3	SRR534209	3720	4	1	1	0	91.6812	0	1.6972	27.2857
cmt3	SRR534209	3760	0	7	0	7		0.833338	4.45649	2.93095
cmt3	SRR534209	3800	0	3	0	3		0	4.55357	3.79464
cmt3	SRR534209	3840	2	1	1	0	93.4783	0	3.49306	16.0986
cmt3	SRR534209	3880	2	6	0	6	90.7018	0	0.925922	11.161
cmt3	SRR534209	3920	0	2	0	2		0	0.793654	0.687833
cmt3	SRR534209	3960	4	5	1	4	94.2308	0	3.57143	25.1202
cmt3	SRR534209	4000	2	1	1	0	84.0351	0	0.961538	11.2856
cmt3	SRR534209	4040	6	0	0	0	95.6302		3.66372	36.1225
cmt3	SRR534209	4080	4	0	0	0	89.8684		7.61308	32.9224
suvh4/5/6	SRR534253	40	0	8	0	8		0	0	0
suvh4/5/6	SRR534253	80	0	2	0	2		0	0.2331	0.189394
suvh4/5/6	SRR534253	120	4	2	0	2	47.2129	0	0	11.1089
suvh4/5/6	SRR534253	160	0	4	0	4		0	0	0
suvh4/5/6	SRR534253	200	4	3	1	2	48.546	0	0	12.1365
suvh4/5/6	SRR534253	240	0	6	0	6		2.67858	5.22151	4.20434
suvh4/5/6	SRR534253	280	0	6	0	6		10.3175	9.7619	9.97023
suvh4/5/6	SRR534253	320	2	3	1	2	59.0244	7.56757	9.577	14.7363
suvh4/5/6	SRR534253	360	2	10	2	8	77.0968	2.75565	4.24242	10.4729
suvh4/5/6	SRR534253	400	2	4	0	4	84.6591	8.33333	11.3553	18.4353
suvh4/5/6	SRR534253	440	0	6	0	6		0	7.49389	5.1274
suvh4/5/6	SRR534253	480	0	6	0	6		0	0	0
suvh4/5/6	SRR534253	520	0	2	0	2		8.33335	8.08201	8.11158
suvh4/5/6	SRR534253	560	0	4	0	4		0.6579	4.51222	3.54864
suvh4/5/6	SRR534253	600	0	8	0	8		1.27874	1.37377	1.32905
suvh4/5/6	SRR534253	640	6	2	0	2	56.0872	0	0	18.6957
suvh4/5/6	SRR534253	680	0	4	0	4		1.13638	0	0.227275
suvh4/5/6	SRR534253	720	0	4	0	4		0	0	0
suvh4/5/6	SRR534253	760	2	2	0	2	66	0	0	6.94737
suvh4/5/6	SRR534253	800	0	5	0	5		0	0	0
suvh4/5/6	SRR534253	840	0	7	0	7		0	0	0
suvh4/5/6	SRR534253	880	2	1	1	0	82.8948	0	0	9.21053
suvh4/5/6	SRR534253	920	0	4	0	4		0	0	0
suvh4/5/6	SRR534253	960	0	4	0	4		0	0	0
suvh4/5/6	SRR534253	1000	0	2	0	2		0	0	0
suvh4/5/6	SRR534253	1040	2	3	0	3	89.6052	0.6579	0.681933	10.557
suvh4/5/6	SRR534253	1080	2	3	0	3	83.8739	0	0	11.1832
suvh4/5/6	SRR534253	1120	2	2	2	0	89.1923	0	0.5303	20.174
suvh4/5/6	SRR534253	1160	0	4	0	4		1.63978	1.2987	1.38965
suvh4/5/6	SRR534253	1200	0	2	0	2		3.0303	0.2926	0.436689
suvh4/5/6	SRR534253	1240	6	0	0	0	77.3848		1.5873	31.9063
suvh4/5/6	SRR534253	1280	2	0	0	0	98.7805		2.1164	15.9256
suvh4/5/6	SRR534253	1320	0	4	0	4		1.26602	0.6837	0.829281
suvh4/5/6	SRR534253	1360	2	0	0	0	71.7857		0.36036	8.76334
suvh4/5/6	SRR534253	1400	0	4	0	4		0	0	0
suvh4/5/6	SRR534253	1440	0	6	0	6		0	0	0
suvh4/5/6	SRR534253	1480	0	2	0	2		0	0	0
suvh4/5/6	SRR534253	1520	0	1	0	1		0	0	0
suvh4/5/6	SRR534253	1560	0	3	0	3		0.543475	0	0.120772
suvh4/5/6	SRR534253	1600	0	4	0	4		0	0.20325	0.1626
suvh4/5/6	SRR534253	1640	2	5	1	4	95.5883	0	0	11.2457
suvh4/5/6	SRR534253	1680	0	4	0	4		0	0	0
suvh4/5/6	SRR534253	1720	2	6	0	6	68.8954	0	0	6.88954
suvh4/5/6	SRR534253	1760	0	8	0	8		0	0	0
suvh4/5/6	SRR534253	1800	2	6	1	5	77.5	0	0	8.61111
suvh4/5/6	SRR534253	1840	2	7	1	6	91.6667	0	0	9.16667
suvh4/5/6	SRR534253	1880	2	7	0	7	89.6825	0	0	11.2103
suvh4/5/6	SRR534253	1920	0	6	0	6		0.45045	0	0.18018
suvh4/5/6	SRR534253	1960	0	4	0	4		6.25	12.7778	10.7692
suvh4/5/6	SRR534253	2000	0	4	0	4		0	5.44445	4.29825
suvh4/5/6	SRR534253	2040	0	2	0	2		12.2222	2.5641	4.375
suvh4/5/6	SRR534253	2080	0	6	0	6		0.64516	2.7652	2.10269
suvh4/5/6	SRR534253	2120	2	2	2	0	72.4432	1.04167	0.96645	8.50219
suvh4/5/6	SRR534253	2160	0	6	0	6		0	0	0
suvh4/5/6	SRR534253	2200	0	12	0	12		0.277775	0.347222	0.307538
suvh4/5/6	SRR534253	2240	0	2	0	2		1.28205	0	0.17094
suvh4/5/6	SRR534253	2280	0	2	0	2		0	0	0
suvh4/5/6	SRR534253	2320	0	6	0	6		0	0	0
suvh4/5/6	SRR534253	2360	0	4	0	4		0	0	0
suvh4/5/6	SRR534253	2400	0	4	0	4		0	0.1938	0.14535
suvh4/5/6	SRR534253	2440	0	2	0	2		0	0	0
suvh4/5/6	SRR534253	2480	0	2	0	2		5.5703	3.93761	4.23446
suvh4/5/6	SRR534253	2520	2	0	0	0	84.9206		4.92558	18.2581
suvh4/5/6	SRR534253	2560	2	2	0	2	87.3016	1.85187	1.31401	9.58014
suvh4/5/6	SRR534253	2600	2	7	1	6	86.875	2.70833	3.32176	11.4931
suvh4/5/6	SRR534253	2640	0	2	0	2		0	0	0
suvh4/5/6	SRR534253	2680	2	0	0	0	73.8095		0	12.3016
suvh4/5/6	SRR534253	2720	0	6	0	6		0	0	0
suvh4/5/6	SRR534253	2760	0	5	0	5		0	0	0
suvh4/5/6	SRR534253	2800	0	9	0	9		0	0	0
suvh4/5/6	SRR534253	2840	0	5	0	5		0	0	0
suvh4/5/6	SRR534253	2880	2	6	0	6	79.6196	1.0799	0.608171	11.3317
suvh4/5/6	SRR534253	2920	0	3	0	3		0	0	0
suvh4/5/6	SRR534253	2960	0	4	0	4		0	0	0
suvh4/5/6	SRR534253	3000	0	0	0	0			0	0
suvh4/5/6	SRR534253	3040	0	4	0	4		0	0	0
suvh4/5/6	SRR534253	3080	0	2	0	2		0	0.446429	0.390625
suvh4/5/6	SRR534253	3120	2	2	0	2	95.8333	7.6923	6.87479	18.0968
suvh4/5/6	SRR534253	3160	0	2	0	2		3.84615	5.92138	5.64469
suvh4/5/6	SRR534253	3200	0	4	0	4		0	1.38889	1.04167
suvh4/5/6	SRR534253	3240	0	8	0	8		0	0	0
suvh4/5/6	SRR534253	3280	2	2	0	2	46.875	0	0.21739	6.85171
suvh4/5/6	SRR534253	3320	0	2	0	2		0	0	0
suvh4/5/6	SRR534253	3360	4	0	0	0	84.3596	0	0.185187	17.0108
suvh4/5/6	SRR534253	3400	0	4	0	4		0	0.714875	0.5719
suvh4/5/6	SRR534253	3440	0	6	0	6		0	0	0
suvh4/5/6	SRR534253	3480	2	7	1	6	78.8676	0.574717	0.277775	8.22584
suvh4/5/6	SRR534253	3520	4	3	1	2	61.8333	0	0	15.4583
suvh4/5/6	SRR534253	3560	4	4	0	4	81.1221	0	0	21.6326
suvh4/5/6	SRR534253	3600	0	0	0	0			4.17101	4.17101
suvh4/5/6	SRR534253	3640	2	4	0	4	36.218	5.05953	6.54763	9.51364
suvh4/5/6	SRR534253	3680	4	2	0	2	53.0175	0	1.03338	13.9002
suvh4/5/6	SRR534253	3720	4	1	1	0	55.6521	0	0.925922	16.4958
suvh4/5/6	SRR534253	3760	0	7	0	7		3.9397	3.57935	3.73108
suvh4/5/6	SRR534253	3800	0	3	0	3		0	2.47136	2.05947
suvh4/5/6	SRR534253	3840	2	1	1	0	70.8646	0	0	10.1235
suvh4/5/6	SRR534253	3880	2	6	0	6	59.0091	1.53288	2.43607	8.77294
suvh4/5/6	SRR534253	3920	0	2	0	2		3.57145	0.8839	1.24224
suvh4/5/6	SRR534253	3960	4	5	1	4	30.8036	0	0	7.70089
suvh4/5/6	SRR534253	4000	2	1	1	0	46.2185	3.3333	1.78542	7.4363
suvh4/5/6	SRR534253	4040	6	0	0	0	69.9818		0.284091	24.8833
suvh4/5/6	SRR534253	4080	4	0	0	0	52.6111		2.13668	17.6673
drm2	SRR534222+SRR534223	40	0	8	0	8		42.1891	4.07986	19.3235
drm2	SRR534222+SRR534223	80	0	2	0	2		66.143	11.7119	21.9178
drm2	SRR534222+SRR534223	120	4	2	0	2	73.6152	68.9655	13.5665	30.9544
drm2	SRR534222+SRR534223	160	0	4	0	4		75.9231	16.726	31.5253
drm2	SRR534222+SRR534223	200	4	3	1	2	76.1666	44.8536	12.591	34.5341
drm2	SRR534222+SRR534223	240	0	6	0	6		59.0844	10.6458	30.0212
drm2	SRR534222+SRR534223	280	0	6	0	6		63.565	15.0637	33.2517
drm2	SRR534222+SRR534223	320	2	3	1	2	88.7097	47.8751	17.9629	30.809
drm2	SRR534222+SRR534223	360	2	10	2	8	90.7142	56.0721	14.9676	41.7551
drm2	SRR534222+SRR534223	400	2	4	0	4	86.1539	64.6072	9.75922	29.3477
drm2	SRR534222+SRR534223	440	0	6	0	6		66.6406	20.6665	35.1846
drm2	SRR534222+SRR534223	480	0	6	0	6		80.5502	13.0904	46.8203
drm2	SRR534222+SRR534223	520	0	2	0	2		0	12.032	10.6165
drm2	SRR534222+SRR534223	560	0	4	0	4		63.9454	7.73088	21.7845
drm2	SRR534222+SRR534223	600	0	8	0	8		62.6346	14.6393	37.2253
drm2	SRR534222+SRR534223	640	6	2	0	2	63.2313	42.2488	5.48113	28.8165
drm2	SRR534222+SRR534223	680	0	4	0	4		67.8905	18.0425	28.012
drm2	SRR534222+SRR534223	720	0	4	0	4		65.516	12.769	25.1801
drm2	SRR534222+SRR534223	760	2	2	0	2	84.4804	75.813	8.99976	23.9781
drm2	SRR534222+SRR534223	800	0	5	0	5		66.2619	7.9365	34.8559
drm2	SRR534222+SRR534223	840	0	7	0	7		68.2468	7.57562	30.3273
drm2	SRR534222+SRR534223	880	2	1	1	0	69.697	33.3333	16.7005	23.513
drm2	SRR534222+SRR534223	920	0	4	0	4		46.2914	3.33333	24.8124
drm2	SRR534222+SRR534223	960	0	4	0	4		36.8806	15.6004	20.3293
drm2	SRR534222+SRR534223	1000	0	2	0	2		57.5049	6.38443	14.2491
drm2	SRR534222+SRR534223	1040	2	3	0	3	88.376	73.5117	16.6315	37.2432
drm2	SRR534222+SRR534223	1080	2	3	0	3	89.3939	56.3095	22.0633	37.89
drm2	SRR534222+SRR534223	1120	2	2	2	0	76.0417	38.3929	10.7143	28.3069
drm2	SRR534222+SRR534223	1160	0	4	0	4		43.2143	18.5606	25.1349
drm2	SRR534222+SRR534223	1200	0	2	0	2		64	17.2544	19.7147
drm2	SRR534222+SRR534223	1240	6	0	0	0	75.1567		18.1943	40.9793
drm2	SRR534222+SRR534223	1280	2	0	0	0	91.3691		6.28473	18.4396
drm2	SRR534222+SRR534223	1320	0	4	0	4		62.1328	13.7651	25.857
drm2	SRR534222+SRR534223	1360	2	0	0	0	71.3709		21.5003	26.7498
drm2	SRR534222+SRR534223	1400	0	4	0	4		64.1835	14.3891	26.1054
drm2	SRR534222+SRR534223	1440	0	6	0	6		64.7308	5.55555	30.9164
drm2	SRR534222+SRR534223	1480	0	2	0	2		64.5833	13.3148	19.3464
drm2	SRR534222+SRR534223	1520	0	1	0	1		50	2.86811	6.01024
drm2	SRR534222+SRR534223	1560	0	3	0	3		68.0289	17.4918	28.7222
drm2	SRR534222+SRR534223	1600	0	4	0	4		62.7536	23.0314	30.9759
drm2	SRR534222+SRR534223	1640	2	5	1	4	87.8205	68.5287	23.3974	44.2505
drm2	SRR534222+SRR534223	1680	0	4	0	4		76.3481	26.893	38.5295
drm2	SRR534222+SRR534223	1720	2	6	0	6	66.6667	57.1242	17.0569	34.038
drm2	SRR534222+SRR534223	1760	0	8	0	8		76.1296	32.1667	51.7058
drm2	SRR534222+SRR534223	1800	2	6	1	5	83.3333	79.9502	9.74359	41.3224
drm2	SRR534222+SRR534223	1840	2	7	1	6	90.2778	62.3747	21.4194	44.6874
drm2	SRR534222+SRR534223	1880	2	7	0	7	79.6296	59.1707	22.8926	43.589
drm2	SRR534222+SRR534223	1920	0	6	0	6		80.2557	13.7037	40.3245
drm2	SRR534222+SRR534223	1960	0	4	0	4		70.993	24.8677	39.0601
drm2	SRR534222+SRR534223	2000	0	4	0	4		83.1044	11.8253	26.8314
drm2	SRR534222+SRR534223	2040	0	2	0	2		77.7778	9.10256	21.9792
drm2	SRR534222+SRR534223	2080	0	6	0	6		48.8077	9.90751	22.0638
drm2	SRR534222+SRR534223	2120	2	2	2	0	87.5757	49.947	14.357	27.6837
drm2	SRR534222+SRR534223	2160	0	6	0	6		66.563	9.89767	27.6056
drm2	SRR534222+SRR534223	2200	0	12	0	12		56.9742	13.804	38.4727
drm2	SRR534222+SRR534223	2240	0	2	0	2		35.1852	21.0256	22.9136
drm2	SRR534222+SRR534223	2280	0	2	0	2		50	8.87608	15.2028
drm2	SRR534222+SRR534223	2320	0	6	0	6		70.7296	21.6426	35.6674
drm2	SRR534222+SRR534223	2360	0	4	0	4		78.6483	15.0066	34.5887
drm2	SRR534222+SRR534223	2400	0	4	0	4		82.72	30.9903	43.9228
drm2	SRR534222+SRR534223	2440	0	2	0	2		78.5714	41.2587	46.2338
drm2	SRR534222+SRR534223	2480	0	2	0	2		15.7894	29.6404	27.5095
drm2	SRR534222+SRR534223	2520	2	0	0	0	97.0588		10.1827	24.662
drm2	SRR534222+SRR534223	2560	2	2	0	2	89.5299	75.0078	14.5456	30.3244
drm2	SRR534222+SRR534223	2600	2	7	1	6	85.3071	80.3608	9.53871	38.3622
drm2	SRR534222+SRR534223	2640	0	2	0	2		48.7179	27.6329	29.7414
drm2	SRR534222+SRR534223	2680	2	0	0	0	93.4783		4.93333	19.6908
drm2	SRR534222+SRR534223	2720	0	6	0	6		51.5409	16.1111	30.283
drm2	SRR534222+SRR534223	2760	0	5	0	5		49.0426	11.0484	21.6023
drm2	SRR534222+SRR534223	2800	0	9	0	9		64.3899	6.6876	39.1452
drm2	SRR534222+SRR534223	2840	0	5	0	5		75.0112	13.3288	36.4597
drm2	SRR534222+SRR534223	2880	2	6	0	6	72.1429	60.8857	17.0513	41.9306
drm2	SRR534222+SRR534223	2920	0	3	0	3		41.4286	13.3562	16.1634
drm2	SRR534222+SRR534223	2960	0	4	0	4		82.4863	11.3545	27.1616
drm2	SRR534222+SRR534223	3000	0	0	0	0			12.619	12.619
drm2	SRR534222+SRR534223	3040	0	4	0	4		76.2719	12.9073	27.8166
drm2	SRR534222+SRR534223	3080	0	2	0	2		75.6493	10.102	18.2954
drm2	SRR534222+SRR534223	3120	2	2	0	2	75.2381	42.5	5.59836	18.916
drm2	SRR534222+SRR534223	3160	0	2	0	2		75.3676	13.6874	21.9114
drm2	SRR534222+SRR534223	3200	0	4	0	4		52.2854	16.6483	25.5576
drm2	SRR534222+SRR534223	3240	0	8	0	8		57.8064	6.11111	26.7892
drm2	SRR534222+SRR534223	3280	2	2	0	2	78.3333	39.3939	11.2669	24.866
drm2	SRR534222+SRR534223	3320	0	2	0	2		52.9915	16.4454	20.7449
drm2	SRR534222+SRR534223	3360	4	0	0	0	76.6667	0	16.3763	27.6155
drm2	SRR534222+SRR534223	3400	0	4	0	4		71.6667	15.4351	25.3583
drm2	SRR534222+SRR534223	3440	0	6	0	6		53.4014	18.9765	32.364
drm2	SRR534222+SRR534223	3480	2	7	1	6	83.7302	71.352	15.9213	39.3314
drm2	SRR534222+SRR534223	3520	4	3	1	2	85.0961	35.381	22.6323	40.6386
drm2	SRR534222+SRR534223	3560	4	4	0	4	72.7328	39.6149	5.08241	32.3312
drm2	SRR534222+SRR534223	3600	0	0	0	0			3.49526	3.49526
drm2	SRR534222+SRR534223	3640	2	4	0	4	74.6212	5.49317	20.0132	22.8541
drm2	SRR534222+SRR534223	3680	4	2	0	2	87.2888	64.5833	25.5356	45.8549
drm2	SRR534222+SRR534223	3720	4	1	1	0	88.0439	13.6364	14.2013	35.2588
drm2	SRR534222+SRR534223	3760	0	7	0	7		72.0839	13.2943	38.0478
drm2	SRR534222+SRR534223	3800	0	3	0	3		58.8461	14.6387	22.0066
drm2	SRR534222+SRR534223	3840	2	1	1	0	95.4545	44.8276	11.8048	26.1136
drm2	SRR534222+SRR534223	3880	2	6	0	6	93.1818	74.2064	7.12729	40.9263
drm2	SRR534222+SRR534223	3920	0	2	0	2		64.2857	11.7521	18.7566
drm2	SRR534222+SRR534223	3960	4	5	1	4	91.4773	31.8182	11.9048	38.0208
drm2	SRR534222+SRR534223	4000	2	1	1	0	85.8974	21.7391	5.64873	16.6855
drm2	SRR534222+SRR534223	4040	6	0	0	0	88.2827		10.6061	38.0214
drm2	SRR534222+SRR534223	4080	4	0	0	0	89.0178		24.0846	44.0641
cmt2	SRR869314	40	0	8	0	8		52.2246	1.99384	22.0861
cmt2	SRR869314	80	0	2	0	2		70.1724	3.97942	16.3906
cmt2	SRR869314	120	4	2	0	2	92.8572	63.6364	0.694442	26.0823
cmt2	SRR869314	160	0	4	0	4		61.6993	4.06782	18.4757
cmt2	SRR869314	200	4	3	1	2	78.2605	35.3216	0.347222	26.3833
cmt2	SRR869314	240	0	6	0	6		44.9202	0	17.9681
cmt2	SRR869314	280	0	6	0	6		52.4663	26.6014	36.3008
cmt2	SRR869314	320	2	3	1	2	95.4545	25.2381	12.3626	23.741
cmt2	SRR869314	360	2	10	2	8	90.7407	41.5191	0.444444	28.6035
cmt2	SRR869314	400	2	4	0	4	85.4167	51.2692	0.641031	20.2233
cmt2	SRR869314	440	0	6	0	6		58.5964	9.44359	24.9655
cmt2	SRR869314	480	0	6	0	6		81.5539	2.06768	41.8108
cmt2	SRR869314	520	0	2	0	2		2.9412	1.39635	1.58946
cmt2	SRR869314	560	0	4	0	4		60.5575	2.08867	16.7059
cmt2	SRR869314	600	0	8	0	8		58.935	3.58321	29.6311
cmt2	SRR869314	640	6	2	0	2	68.1069	51.9231	2.99516	30.1355
cmt2	SRR869314	680	0	4	0	4		64.1263	2.99251	15.2193
cmt2	SRR869314	720	0	4	0	4		62.8834	7.66511	20.6576
cmt2	SRR869314	760	2	2	0	2	87.3398	63.8158	0	15.9111
cmt2	SRR869314	800	0	5	0	5		51.6239	0	23.8264
cmt2	SRR869314	840	0	7	0	7		63.2738	0	23.7277
cmt2	SRR869314	880	2	1	1	0	88.7097	33.3333	27.8687	34.9324
cmt2	SRR869314	920	0	4	0	4		63.1566	5.55555	34.3561
cmt2	SRR869314	960	0	4	0	4		36.2841	8.84989	14.9464
cmt2	SRR869314	1000	0	2	0	2		59.1751	1.71085	10.5515
cmt2	SRR869314	1040	2	3	0	3	84.7426	76.6892	4.19707	29.2559
cmt2	SRR869314	1080	2	3	0	3	72.8788	44.4444	3.39828	20.8716
cmt2	SRR869314	1120	2	2	2	0	80.4167	29.1667	1.81579	22.3216
cmt2	SRR869314	1160	0	4	0	4		52.7213	0	15.0632
cmt2	SRR869314	1200	0	2	0	2		56	7.08689	9.66126
cmt2	SRR869314	1240	6	0	0	0	91.1913		16.0089	46.0819
cmt2	SRR869314	1280	2	0	0	0	89.1304		2.08333	14.5186
cmt2	SRR869314	1320	0	4	0	4		42.3866	0	10.5967
cmt2	SRR869314	1360	2	0	0	0	47.1154		0.385829	5.30473
cmt2	SRR869314	1400	0	4	0	4		63.3929	0.307692	15.1513
cmt2	SRR869314	1440	0	6	0	6		66.3709	0	28.4446
cmt2	SRR869314	1480	0	2	0	2		32.0513	0.63025	4.55788
cmt2	SRR869314	1520	0	1	0	1		33.3333	0.162336	2.37373
cmt2	SRR869314	1560	0	3	0	3		41.7484	0.677279	9.80419
cmt2	SRR869314	1600	0	4	0	4		66.1504	2.89007	15.5421
cmt2	SRR869314	1640	2	5	1	4	80.1587	70.2353	1.42857	30.9282
cmt2	SRR869314	1680	0	4	0	4		74.4561	0	22.3368
cmt2	SRR869314	1720	2	6	0	6	76.087	62.4243	0	27.3115
cmt2	SRR869314	1760	0	8	0	8		74.7922	0	49.8615
cmt2	SRR869314	1800	2	6	1	5	80.4762	68.7375	0	31.8543
cmt2	SRR869314	1840	2	7	1	6	77.2059	58.0208	0.3125	31.0851
cmt2	SRR869314	1880	2	7	0	7	85.1064	40.1795	0.320513	25.8659
cmt2	SRR869314	1920	0	6	0	6		73.1422	0.370367	29.4791
cmt2	SRR869314	1960	0	4	0	4		65.0166	0	20.0051
cmt2	SRR869314	2000	0	4	0	4		72.9167	0.158733	15.4762
cmt2	SRR869314	2040	0	2	0	2		82.8283	2.77778	17.7873
cmt2	SRR869314	2080	0	6	0	6		63.134	3.9677	22.4572
cmt2	SRR869314	2120	2	2	2	0	83.3333	43.7865	1.80451	17.0152
cmt2	SRR869314	2160	0	6	0	6		65.685	1.39463	21.4854
cmt2	SRR869314	2200	0	12	0	12		58.5009	4.39814	35.314
cmt2	SRR869314	2240	0	2	0	2		79.7297	34.6154	40.6306
cmt2	SRR869314	2280	0	2	0	2		73.1707	6.66666	12.7125
cmt2	SRR869314	2320	0	6	0	6		35.2964	3.28108	12.4283
cmt2	SRR869314	2360	0	4	0	4		78.3962	1.37198	25.0717
cmt2	SRR869314	2400	0	4	0	4		73.0311	0.238092	18.4364
cmt2	SRR869314	2440	0	2	0	2		22.7272	0	5.0505
cmt2	SRR869314	2480	0	2	0	2		10.7143	0	1.64835
cmt2	SRR869314	2520	2	0	0	0	86.4286		1.05556	15.2844
cmt2	SRR869314	2560	2	2	0	2	92.5	67.9894	1.05589	19.3268
cmt2	SRR869314	2600	2	7	1	6	90	61.8094	1.01853	28.1539
cmt2	SRR869314	2640	0	2	0	2		47.7778	12.1049	16.0685
cmt2	SRR869314	2680	2	0	0	0	91.3793		38.3333	47.1743
cmt2	SRR869314	2720	0	6	0	6		29.4715	0	14.7358
cmt2	SRR869314	2760	0	5	0	5		78.1301	0	18.3836
cmt2	SRR869314	2800	0	9	0	9		68.683	0	38.6342
cmt2	SRR869314	2840	0	5	0	5		64.3773	0	24.1415
cmt2	SRR869314	2880	2	6	0	6	75.3379	41.4871	0	26.6399
cmt2	SRR869314	2920	0	3	0	3		70.8333	0.881833	7.87698
cmt2	SRR869314	2960	0	4	0	4		66.2248	0	20.3769
cmt2	SRR869314	3000	0	0	0	0			1.96296	1.96296
cmt2	SRR869314	3040	0	4	0	4		74.4792	6.37578	22.4001
cmt2	SRR869314	3080	0	2	0	2		69.697	9.74555	17.2395
cmt2	SRR869314	3120	2	2	0	2	82.5	53.0303	3.8005	19.7917
cmt2	SRR869314	3160	0	2	0	2		63.3334	8.63248	15.9259
cmt2	SRR869314	3200	0	4	0	4		50.0461	16.6865	25.0264
cmt2	SRR869314	3240	0	8	0	8		47.9995	0	19.1998
cmt2	SRR869314	3280	2	2	0	2	77.2727	47.7273	28.5714	36.1111
cmt2	SRR869314	3320	0	2	0	2		73.2143	56.9444	58.8585
cmt2	SRR869314	3360	4	0	0	0	41.0714	0	0	8.21429
cmt2	SRR869314	3400	0	4	0	4		62.3457	21.9141	29.0491
cmt2	SRR869314	3440	0	6	0	6		37.203	18.1818	25.5789
cmt2	SRR869314	3480	2	7	1	6	89.75	48.8962	0	23.6439
cmt2	SRR869314	3520	4	3	1	2	82.2024	25.6493	0.555556	25.6724
cmt2	SRR869314	3560	4	4	0	4	72.6191	38.0556	0	29.5132
cmt2	SRR869314	3600	0	0	0	0			3.49703	3.49703
cmt2	SRR869314	3640	2	4	0	4	54.9019	21.6012	14.871	20.8145
cmt2	SRR869314	3680	4	2	0	2	80.8148	38.9556	4.37703	27.8088
cmt2	SRR869314	3720	4	1	1	0	86.6831	40	0.716844	28.0846
cmt2	SRR869314	3760	0	7	0	7		53.4007	1.34427	23.2628
cmt2	SRR869314	3800	0	3	0	3		50.6154	0	8.4359
cmt2	SRR869314	3840	2	1	1	0	97.3684	46.6667	0.520527	17.6521
cmt2	SRR869314	3880	2	6	0	6	100	53.4041	0	30.6132
cmt2	SRR869314	3920	0	2	0	2		18.3333	0	2.61905
cmt2	SRR869314	3960	4	5	1	4	94.0476	43.9286	1.42857	37.8646
cmt2	SRR869314	4000	2	1	1	0	83.9181	30	1.28205	13.4064
cmt2	SRR869314	4040	6	0	0	0	91.2137		0.4329	32.4732
cmt2	SRR869314	4080	4	0	0	0	88.5339		1.49528	28.2764
