# Supplementary material for: A complex network of interactions governs DNA methylation at telomeric regions
Source: Nucleic Acids Res. 2022 Jan 21;50(3):1449–64. doi: 10.1093/nar/gkac012 (PMC8860613; doi:10.1093/nar/gkac012)
Supplement: gkac012_Supplemental_Files [file gkac012_supplemental_files.zip › Supplementary Table S2.xlsx]

## Sheet:  Figure 1B, 1H, 2A and suppl S3
Figure 1B	N	Mean (%)	St. dev. (%)	Shapiro-Wilk		Comparison	U of Mann-Withney		Figure 1H	N	Mean (%)	St. dev. (%)	Shapiro-Wilk		Comparison	U of Mann-Withney		Figure 2A	N	Mean (%)	St. dev. (%)	Shapiro-Wilk	U of Mann-Withney		Suppl. Figure S3	N	Mean (%)	St. dev. (%)	Shapiro-Wilk	U of Mann-Withney
				p-value			p-value						p-value			p-value						p-value	p-value						p-value	p-value
1L CGm	36	82	14.3	0.01		CGm-CHGm	<0.001		CTGm	96	54.1	25	0.12		CTGm-CCGm	<0.001		Cs in telomeric tiles	114	5	19.1	<0.001	<0.001		Cs in telomeric tiles	127	8.8	13.1	<0.001	<0.001
1L CHGm	30	54.3	27.4	0.027		CGm-CHHm	<0.001		CAGm	95	55.5	24	0.243		CAGm-CCGm	<0.001		Cs in subtelomeric tiles	1076	12.3	15.4	<0.001			Cs in subtelomeric tiles	1089	12.3	13.4	<0.001
1L CHHm	298	16.1	14.4	<0.001		CHGm-CHHm	<0.001		CCGm	83	37.3	21.4	0.003		CTGm-CAGm	0.866
1R CGm	46	81.9	14	0.002		CGm-CHGm	<0.001
1R CHGm	62	56.7	27.3	0.003		CGm-CHHm	<0.001
1R CHHm	292	11.8	14.9	<0.001		CHGm-CHHm	<0.001
3L CGm	77	88.2	12.6	<0.001		CGm-CHGm	<0.001
3L CHGm	57	43.7	23.3	0.267		CGm-CHHm	<0.001
3L CHHm	442	12.2	14.3	<0.001		CHGm-CHHm	<0.001
3R CGm	104	72.7	24.3	<0.001		CGm-CHGm	<0.001
3R CHGm	70	49.8	22.3	0.03		CGm-CHHm	<0.001
3R CHHm	509	10.5	15.7	<0.001		CHGm-CHHm	<0.001
5L CGm	49	89.2	11.4	<0.001		CGm-CHGm	<0.001
5L CHGm	17	49	23.5	0.609		CGm-CHHm	<0.001
5L CHHm	244	18.7	19.6	<0.001		CHGm-CHHm	<0.001
5R CGm	76	77.4	28.3	<0.001		CGm-CHGm	<0.001
5R CHGm	38	42.5	23.7	0.633		CGm-CHHm	<0.001
5R CHHm	444	15.3	18	<0.001		CHGm-CHHm	<0.001

## Sheet: Figure 3
Figure 3A	N	Mean (%)	St. dev. (%)	Shapiro-Wilk	Comparison	U of Mann-Withney		Figure 3B	N	Mean (%)	St. dev. (%)	Shapiro-Wilk	Comparison	U of Mann-Withney		Figure 3C	N	Mean (%)	St. dev. (%)	Shapiro-Wilk	Comparison	U of Mann-Withney		Figure 3D	N	Mean (%)	St. dev. (%)	Shapiro-Wilk	Comparison	U of Mann-Withney
				p-value		p-value						p-value		p-value						p-value		p-value						p-value		p-value
CGm WT	361	79.7	22.7	<0.001				CAGm WT	89	51.2	24.1	0.368				CAHm WT	743	16.2	18.8	<0.001				CTHm WT non-ITS	575	18.7	22.2	<0.001
CGm met1	372	1.1	3.5	<0.001	WT-met1	<0.001		CAGm met1	92	43.6	30.3	<0.001	WT-met1	0.129		CAHm met1	797	6.3	12	<0.001	WT-met1	<0.001		CTHm met1 non-ITS	647	6.8	13.7	<0.001	WT-met1	<0.001
CGm cmt3	370	74.9	25.2	<0.001	WT-cmt3	0.007		CAGm cmt3	91	7.1	13.3	<0.001	WT-cmt3	<0.001		CAHm cmt3	731	11.3	16.3	<0.001	WT-cmt3	<0.001		CTHm cmt3 non-ITS	590	14.8	20.4	<0.001	WT-cmt3	<0.001
CGm s4-6	366	64	30.3	<0.001	WT-s4-6	<0.001		CAGm s4-6	92	4.7	10.1	<0.001	WT-s4-6	<0.001		CAHm s4-6	796	5.3	10.7	<0.001	WT-s4-6	<0.001		CTHm s4-6 non-ITS	615	6.1	11.4	<0.001	WT-s4-6	<0.001
CGm drm2	338	78.3	23.8	<0.001	WT-drm2	0.501		CAGm drm2	79	38.6	28.7	0.002	WT-drm2	0.004		CAHm drm2	535	3.3	8.1	<0.001	WT-drm2	<0.001		CTHm drm2 non-ITS	470	4	10.9	<0.001	WT-drm2	<0.001
CGm cmt2	327	74	26.5	<0.001	WT-cmt2	0.003		CAGm cmt2	86	43.6	28.9	0.001	WT-cmt2	0.077		CAHm cmt2	699	11.2	16.6	<0.001	WT-cmt2	<0.001		CTHm cmt2 non-ITS	482	12.6	18.8	<0.001	WT-cmt2	<0.001
CHGm WT	252	46.7	25.4	0.001				CTGm WT	89	52.1	26.1	0.042				CTHm WT	632	21.9	24.6	<0.001				CTHm WT ITS	57	54.2	25.1	0.013
CHGm met1	265	31.7	31.1	<0.001	WT-met1	<0.001		CTGm met1	94	43.3	29.7	<0.001	WT-met1	0.052		CTHm met1	734	9.7	17	<0.001	WT-met1	<0.001		CTHm met1 ITS	87	30.9	22.9	0.001	WT-met1	<0.001
CHGm cmt3	258	8.7	13.9	<0.001	WT-cmt3	<0.001		CTGm cmt3	91	8.6	13.7	<0.001	WT-cmt3	<0.001		CTHm cmt3	632	17.1	23.1	<0.001	WT-cmt3	<0.001		CTHm cmt3 ITS	42	49.2	33.8	0.004	WT-cmt3	0.507
CHGm s4-6	261	6.1	12.3	<0.001	WT-s4-6	<0.001		CTGm s4-6	94	5	13.5	<0.001	WT-s4-6	<0.001		CTHm s4-6	693	9.1	16.9	<0.001	WT-s4-6	<0.001		CTHm s4-6 ITS	78	33	29.8	<0.001	WT-s4-6	<0.001
CHGm drm2	234	32.9	28.3	<0.001	WT-drm2	<0.001		CTGm drm2	87	40.9	30	0.001	WT-drm2	0.01		CTHm drm2	486	4.1	11	<0.001	WT-drm2	<0.001		CTHm drm2 ITS	16	7.9	14.1	<0.001	WT-drm2	<0.001
CHGm cmt2	233	41.9	27.9	<0.001	WT-cmt2	0.06		CTGm cmt2	84	48.5	28.9	0.001	WT-cmt2	0.544		CTHm cmt2	525	14.2	21	<0.001	WT-cmt2	<0.001		CTHm cmt2 ITS	43	33.5	22.9	<0.001	WT-cmt2	<0.001
CHHm WT	1759	18.7	22.1	<0.001				CCGm WT	74	35	22.4	0.055				CCHm WT	384	18.4	23.2	<0.001				CCHm WT non-ITS	304	11.2	17.6	<0.001
CHHm met1	2013	8	14.5	<0.001	WT-met1	<0.001		CCGm met1	79	4	7.3	<0.001	WT-met1	<0.001		CCHm met1	482	8.1	14	<0.001	WT-met1	<0.001		CCHm met1 non-ITS	345	4	9.8	<0.001	WT-met1	<0.001
CHHm cmt3	1722	14	20.4	<0.001	WT-cmt3	<0.001		CCGm cmt3	76	10.6	14.7	<0.001	WT-cmt3	<0.001		CCHm cmt3	359	13.8	22.1	<0.001	WT-cmt3	<0.001		CCHm cmt3 non-ITS	306	8.4	16.1	<0.001	WT-cmt3	0.001
CHHm s4-6	1951	7.8	15.6	<0.001	WT-s4-6	<0.001		CCGm s4-6	75	9.2	12.8	<0.001	WT-s4-6	<0.001		CCHm s4-6	462	10.4	19.5	<0.001	WT-s4-6	<0.001		CCHm s4-6 non-ITS	332	4.7	11.5	<0.001	WT-s4-6	<0.001
CHHm drm2	1234	3.1	8.9	<0.001	WT-drm2	<0.001		CCGm drm2	68	16	15.9	<0.001	WT-drm2	<0.001		CCHm drm2	213	0.4	2	<0.001	WT-drm2	<0.001		CCHm drm2 non-ITS	205	0.4	2	<0.001	WT-drm2	<0.001
CHHm cmt2	1548	12.7	18.8	<0.001	WT-cmt2	<0.001		CCGm cmt2	63	31	21.5	0.026	WT-cmt2	0.397		CCHm cmt2	324	13.5	19.2	<0.001	WT-cmt2	0.009		CCHm cmt2 non-ITS	267	10.8	16	<0.001	WT-cmt2	0.952
																								CCHm WT ITS	80	45.8	21.4	0.023
																								CCHm met1 ITS	137	18.5	17.4	<0.001	WT-met1	<0.001
																								CCHm cmt3 ITS	53	45	26	0.031	WT-cmt3	0.759
																								CCHm s4-6 ITS	130	24.8	27	<0.001	WT-s4-6	<0.001
																								CCHm drm2 ITS	8	0	0		WT-drm2	<0.001
																								CCHm cmt2 ITS	57	26.3	26.4	<0.001	WT-cmt2	<0.001
																													CTHm WT non-ITS/ITS	<0.001
																													CTHm met1 non-ITS/ITS	<0.001
																													CTHm cmt3 non-ITS/ITS	<0.001
																													CTHm s4-6 non-ITS/ITS	<0.001
																													CTHm drm2 non-ITS/ITS	0.213
																													CTHm cmt2 non-ITS/ITS	<0.001
																													CCHm WT non-ITS/ITS	<0.001
																													CCHm met1 non-ITS/ITS	<0.001
																													CCHm cmt3 non-ITS/ITS	<0.001
																													CCHm s4-6 non-ITS/ITS	<0.001
																													CCHm drm2 non-ITS/ITS	0.502
																													CCHm cmt2 non-ITS/ITS	<0.001

## Sheet: Figure 4
Figure 4A-1L	N	Mean (%)	St. Dev. (%)	Shapiro-Wilk	Comparison	U of Mann-Withney	Student T-test		Figure 4A-1R	N	Mean (%)	St. dev. (%)	Shapiro-Wilk	Comparison	U of Mann-Withney		Figure 4A-3L	N	Mean (%)	St. dev. (%)	Shapiro-Wilk	Comparison	U of Mann-Withney		Figure 4A-3R	N	Mean (%)	St. dev. (%)	Shapiro-Wilk	Comparison	U of Mann-Withney	Student T-test		Figure 4A-5L	N	Mean (%)	St. dev. (%)	Shapiro-Wilk	Comparison	U of Mann-Withney	Student T-test		Figure 4A-5R	N	Mean (%)	St. dev. (%)	Shapiro-Wilk	Comparison	U of Mann-Withney
				p-value		p-value	p-value						p-value		p-value						p-value		p-value						p-value		p-value	p-value						p-value		p-value	p-value						p-value		p-value
CGm WT	36	80.5	16.3	0.002					CGm WT	42	84.8	13.2	<0.001				CGm WT	71	87	15.4	<0.001				CGm WT	96	71.6	27.9	<0.001					CGm WT	43	86.8	13.7	<0.001					CGm WT	73	75.6	28.1	<0.001
CGm met1	36	1.6	3.2	<0.001	WT-met1	<0.001			CGm met1	46	0.5	1.2	<0.001	WT-met1	<0.001		CGm met1	72	0.3	1.2	<0.001	WT-met1	<0.001		CGm met1	101	1.8	5.6	<0.001	WT-met1	<0.001			CGm met1	45	0.5	1.9	<0.001	WT-met1	<0.001			CGm met1	72	1.5	2.6	<0.001	WT-met1	<0.001
CGm cmt3	36	80.0	17.2	0.002	WT-cmt3	0.866			CGm cmt3	46	71.4	16.8	0.082	WT-cmt3	<0.001		CGm cmt3	71	74.3	33.2	<0.001	WT-cmt3	0.066		CGm cmt3	92	68.7	26.9	<0.001	WT-cmt3	0.439			CGm cmt3	47	85.6	16.4	<0.001	WT-cmt3	0.653			CGm cmt3	78	76.2	25.6	<0.001	WT-cmt3	0.904
CGm s4-6	36	68.5	19.2	0.06	WT-s4-6	0.006			CGm s4-6	46	42	30.1	0.02	WT-s4-6	<0.001		CGm s4-6	73	71.3	34	<0.001	WT-s4-6	0.013		CGm s4-6	92	52.9	26	<0.001	WT-s4-6	<0.001			CGm s4-6	45	85	14.9	<0.001	WT-s4-6	0.735			CGm s4-6	74	69.2	30.4	<0.001	WT-s4-6	0.15
CGm drm2	35	81.6	18.8	<0.001	WT-drm2	0.604			CGm drm2	41	86	11.2	0.004	WT-drm2	0.87		CGm drm2	62	76.3	30.8	<0.001	WT-drm2	0.161		CGm drm2	89	70.7	25.4	<0.001	WT-drm2	0.655			CGm drm2	39	88.8	8.7	0.017	WT-drm2	0.963			CGm drm2	72	77.9	24.6	<0.001	WT-drm2	0.803
CGm cmt2	34	77.3	17.2	0.027	WT-cmt2	0.391			CGm cmt2	35	82.9	14.7	0.006	WT-cmt2	0.619		CGm cmt2	58	71.3	36.2	<0.001	WT-cmt2	0.049		CGm cmt2	87	71.1	26.8	<0.001	WT-cmt2	0.824			CGm cmt2	43	75	21.1	0.002	WT-cmt2	0.006			CGm cmt2	70	73.4	27.6	<0.001	WT-cmt2	0.327
CHGm WT	30	52.9	29.8	0.142					CHGm WT	59	51.8	27.6	0.055				CHGm WT	49	38.1	21.2	0.596				CHGm WT	61	47.8	24	0.668					CHGm WT	16	47.1	26.6	0.315					CHGm WT	37	43.2	22.6	0.551
CHGm met1	30	34.4	27.0	0.033	WT-met1	0.014			CHGm met1	61	57.9	30.5	<0.001	WT-met1	0.125		CHGm met1	54	14.2	21.4	<0.001	WT-met1	<0.001		CHGm met1	66	20	21.5	<0.001	WT-met1	<0.001			CHGm met1	16	4.4	7.7	<0.001	WT-met1	<0.001			CHGm met1	38	44.1	32.2	0.005	WT-met1	0.734
CHGm cmt3	30	17.8	13.3	0.102	WT-cmt3		<0.001		CHGm cmt3	60	7.9	13.7	<0.001	WT-cmt3	<0.001		CHGm cmt3	54	7.3	15.2	<0.001	WT-cmt3	<0.001		CHGm cmt3	59	5.1	12.4	<0.001	WT-cmt3	<0.001			CHGm cmt3	16	16.1	10.5	0.433	WT-cmt3		<0.001		CHGm cmt3	39	7.3	12.6	<0.001	WT-cmt3	<0.001
CHGm s4-6	30	13.1	20.7	<0.001	WT-s4-6	<0.001			CHGm s4-6	61	1.4	3.9	<0.001	WT-s4-6	<0.001		CHGm s4-6	54	2.7	4.9	<0.001	WT-s4-6	<0.001		CHGm s4-6	62	3.5	9.4	<0.001	WT-s4-6	<0.001			CHGm s4-6	16	17	13.2	0.189	WT-s4-6		0.001		CHGm s4-6	38	12.5	16.1	<0.001	WT-s4-6	<0.001
CHGm drm2	27	32.3	28.7	0.019	WT-drm2	0.011			CHGm drm2	59	51.3	27.6	0.004	WT-drm2	0.974		CHGm drm2	45	9.9	19.8	<0.001	WT-drm2	<0.001		CHGm drm2	57	37.3	24.5	0.024	WT-drm2	0.017			CHGm drm2	12	14.6	13.3	0.216	WT-drm2		<0.001		CHGm drm2	34	31	23.6	0.026	WT-drm2	0.02
CHGm cmt2	29	43.6	26.6	0.184	WT-cmt2		0.213		CHGm cmt2	56	52	29.4	0.007	WT-cmt2	0.889		CHGm cmt2	42	21.3	24.8	<0.001	WT-cmt2	<0.001		CHGm cmt2	57	47.3	25.3	0.144	WT-cmt2		0.926		CHGm cmt2	15	38.6	28.1	0.498	WT-cmt2		0.391		CHGm cmt2	34	41.7	21.5	0.538	WT-cmt2
CHHm WT	287	21.2	19.9	<0.001					CHHm WT	239	18.5	18.6	<0.001				CHHm WT	283	15.5	18	<0.001				CHHm WT	413	13.9	22.7	<0.001					CHHm WT	190	27.7	26.7	<0.001					CHHm WT	347	10.3	23.8	<0.001
CHHm met1	297	7.7	14.2	<0.001	WT-met1	<0.001			CHHm met1	260	10.8	15.9	<0.001	WT-met1	<0.001		CHHm met1	391	10	17.3	<0.001	WT-met1	<0.001		CHHm met1	456	6.8	13.1	<0.001	WT-met1	<0.001			CHHm met1	206	10.3	6.7	<0.001	WT-met1	<0.001			CHHm met1	403	8.5	14.5	<0.001	WT-met1	<0.001
CHHm cmt3	278	19.9	18.8	<0.001	WT-cmt3	0.573			CHHm cmt3	241	10.9	18.3	<0.001	WT-cmt3	<0.001		CHHm cmt3	274	7.5	16.8	<0.001	WT-cmt3	<0.001		CHHm cmt3	368	8.5	17.8	<0.001	WT-cmt3	<0.001			CHHm cmt3	185	23.2	20.8	<0.001	WT-cmt3	0.451			CHHm cmt3	376	17	23.7	<0.001	WT-cmt3	0.003
CHHm s4-6	297	11.2	20.2	<0.001	WT-s4-6	<0.001			CHHm s4-6	257	1.1	3.4	<0.001	WT-s4-6	<0.001		CHHm s4-6	363	2.2	5.7	<0.001	WT-s4-6	<0.001		CHHm s4-6	396	3.5	8.2	<0.001	WT-s4-6	<0.001			CHHm s4-6	215	15	17.2	<0.001	WT-s4-6	<0.001			CHHm s4-6	423	14.8	20.8	<0.001	WT-s4-6	<0.001
CHHm drm2	198	2.4	6.5	<0.001	WT-drm2	<0.001			CHHm drm2	218	6.9	14.1	<0.001	WT-drm2	<0.001		CHHm drm2	193	0.6	3	<0.001	WT-drm2	<0.001		CHHm drm2	284	2.8	8.8	<0.001	WT-drm2	<0.001			CHHm drm2	96	1.5	4.3	<0.001	WT-drm2	<0.001			CHHm drm2	245	3.3	7.9	<0.001	WT-drm2	<0.001
CHHm cmt2	253	17.1	20.3	<0.001	WT-cmt2	0.001			CHHm cmt2	217	15.7	19.1	<0.001	WT-cmt2	0.041		CHHm cmt2	257	6.2	11.5	<0.001	WT-cmt2	<0.001		CHHm cmt2	330	8.5	17.6	<0.001	WT-cmt2	<0.001			CHHm cmt2	161	18	21.9	<0.001	WT-cmt2	<0.001			CHHm cmt2	330	14.1	19.2	<0.001	WT-cmt2	<0.001
[truncated: 1 more columns]

## Sheet:  Figure 5 CHGm
CHGm analyses
	nº of CG sites in CHGm-labeled	nº of CG sites in CHGm-labeled		nº of CAG+CTG sites in CHGm-labeled	nº of CAG+CTG sites in CHGm-labeled		nº of CCG sites in CHGm-labeled	nº of CCG sites in CHGm-labeled			nº of CG sites in CHGm-labeled	nº of CG sites in CHGm-labeled		nº of CAG+CTG sites in CHGm-labeled	nº of CAG+CTG sites in CHGm-labeled		nº of CCG sites in CHGm-labeled	nº of CCG sites in CHGm-labeled			nº of CG sites in CHGm-labeled	nº of CG sites in CHGm-labeled		nº of CAG+CTG sites in CHGm-labeled	nº of CAG+CTG sites in CHGm-labeled		nº of CCG sites in CHGm-labeled	nº of CCG sites in CHGm-labeled			nº of CG sites in CHGm-labeled	nº of CG sites in CHGm-labeled		nº of CAG+CTG sites in CHGm-labeled	nº of CAG+CTG sites in CHGm-labeled		nº of CCG sites in CHGm-labeled	nº of CCG sites in CHGm-labeled			nº of CG sites in CHGm-labeled	nº of CG sites in CHGm-labeled		nº of CAG+CTG sites in CHGm-labeled	nº of CAG+CTG sites in CHGm-labeled		nº of CCG sites in CHGm-labeled	nº of CCG sites in CHGm-labeled
	tiles influenced by MET1	tiles NOT influenced by MET1		tiles influenced by MET1	tiles NOT influenced by MET1		tiles influenced by MET1	tiles NOT influenced by MET1			tiles influenced by DRM2	tiles NOT influenced by DRM2		tiles influenced by DRM2	tiles NOT influenced by DRM2		tiles influenced by DRM2	tiles NOT influenced by DRM2			tiles influenced by CMT2	tiles NOT influenced by CMT2		tiles influenced by CMT2	tiles NOT influenced by CMT2		tiles influenced by CMT2	tiles NOT influenced by CMT2			tiles influenced by DRM2 and MET1	tiles influenced by DRM2 and not by MET1		tiles influenced by DRM2 and MET1	tiles influenced by DRM2 and not by MET1		tiles influenced by DRM2 and MET1	tiles influenced by DRM2 and not by MET1			tiles influenced by CMT3 and MET1	tiles influenced by CMT3 and not by MET1		tiles influenced by CMT3 and MET1	tiles influenced by CMT3 and not by MET1		tiles influenced by CMT3 and MET1	tiles influenced by CMT3 and not by MET1
N	38	27		38	27		38	27			35	30		35	30		35	30			20	45		20	45		20	45			28	7		28	7		28	7			36	26		36	26		36	26
Mean	4.1	1.7		1.8	3.1		1.4	0.3			3.4	2.8		2.0	2.7		1.1	0.8			3.1	3.2		2.2	2.4		1.0	0.9			3.9	1.1		1.9	2.6		1.3	0.1			4.1	1.7		1.8	3.2		1.4	0.2
Standard deviation	3.3	1.9		1.5	1.7		1.3	0.5			3.1	2.9		1.5	1.9		1.2	1.1			2.5	3.2		1.2	1.9		1.2	1.2			3.1	2.0		1.6	1.0		1.3	0.4			3.3	1.9		1.5	1.8		1.3	0.5
Shapiro-Wilk p-value	<0.001	<0.001		<0.001	<0.001		<0.001	<0.001			<0.001	<0.001		<0.001	<0.001		<0.001	<0.001			0.056	<0.001		0.002	<0.001		0.001	<0.001			0.001	<0.001		0.001	<0.001		0.001	<0.001			<0.001	<0.001		<0.001	<0.001		<0.001	<0.001
U of Mann-Withney p-value		0.001			0.002			<0.001				0.413			0.116			0.236				0.762			0.874			0.956				0.017			0.229			0.01				0.002			0.003			<0.001
	Data	Data		Data	Data		Data	Data			Data	Data		Data	Data		Data	Data			Data	Data		Data	Data		Data	Data			Data	Data		Data	Data		Data	Data			Data	Data		Data	Data		Data	Data
	1	0		0	4		1	0			6	0		0	2		4	0			0+V28VV10:V29	0		2	2		0	0			6	0		0	2		4	0			1	0		0	8		1	0
	6	0		0	4		4	0			0	0		2	4		0	0			4	0		4	4		3	0			2	0		0	2		1	0			6	0		0	2		4	0
	8	0		2	4		3	0			2	0		0	4		1	0			0	0		2	4		0	0			4	4		2	4		2	0			8	4		2	5		3	0
	4	0		2	3		2	0			4	0		2	4		2	0			4	0		2	4		0	0			4	0		4	2		2	0			4	2		2	2		2	0
	2	0		0	2		1	0			4	0		4	3		2	0			5	0		0	2		4	0			4	0		4	4		3	0			2	4		0	4		1	1
	3	0		0	2		1	0			4	0		4	2		3	0			3	4		0	4		1	0			8	4		2	2		5	1			3	0		0	4		1	0
	4	0		4	2		2	0			8	6		2	2		5	1			2	4		4	2		0	1			2	0		4	2		0	0			4	0		4	2		2	0
	2	4		4	4		1	0			0	2		2	3		0	0			0	6		3	2		0	1			0			2			0				2	2		4	3		1	0
	10	4		0	2		2	1			2	2		4	2		0	0			2	2		0	3		1	0			6			0			3				10	0		0	4		2	0
	8	6		2	2		5	1			0	4		2	5		0	0			0	2		2	2		0	0			1			0			1				8	0		2	2		5	0
	4	2		4	3		3	0			6	4		0	4		3	1			4	4		2	5		0	0			2			2			1				4	0		4	2		3	0
	2	2		2	2		1	0			1	2		0	1		1	1			2	4		2	4		1	1			2			4			1				2	4		2	2		1	0
	2	4		2	5		0	0			2	4		2	2		1	0			0	2		2	1		0	1			2			2			1				2	4		2	2		0	0
	10	4		2	4		2	1			2	4		4	2		1	0			4	12		4	2		2	3			4			2			0				10	0		2	4		2	0
	2	2		2	1		1	1			4	8		4	2		0	2			8	2		2	0		3	1			8			2			2				2	4		2	2		1	1
	8	4		2	2		2	0			0	12		2	2		0	3			6	2		2	0		1	1			3			0			1				8	4		2	4		2	0
	2	4		0	2		1	0			2	2		2	0		1	1			8	2		2	2		2	1			2			3			1				2	2		0	8		1	0
	12	2		2	4		3	0			4	2		2	0		0	1			0	2		2	4		0	1			2			2			0				12	6		2	2		3	1
	5	2		0	2		4	1			8	2		2	2		2	1			2	10		4	2		1	2			2			2			0				5	0		0	3		4	0
	4	3		2	2		1	2			3	2		0	4		1	1			4	12		2	6		0	1			0			2			0				4	0		2	4		1	0
	0	2		2	8		0	0			2	8		3	2		1	3				2			1			0			4			2			1				0	2		2	1		0	1
	2	0		1	4		0	0			2	5		2	0		0	4				4			0			2			10			0			2				2	0		1	2		0	0
	2	0		2	8		0	0			2	6		2	2		0	1				10			0			2			2			0			1				2	2		2	4		0	0
	4	0		0	2		2	0			0	2		2	4		0	0				2			2			0			4			0			2				4	0		0	2		2	0
	2	0		0	2		1	0			4	2		2	2		1	1				4			2			1			2			2			0				2	0		0	2		1	0
	6	0		0	2		3	0			10	3		0	2		2	2				2			2			0			2			1			0				6	3		0	2		3	2
	2	0		4	2		0	0			2	2		0	8		1	0				2			2			1			12			6			1				2			4			0
	0			2			0				0	0		4	8		0	0				2			3			1			10			2			2				0			2			0
	2			0			1				4	0		2	2		1	0				8			2			2													6			2			1
	6			2			1				0	0		2	2		0	0				8			2			5													2			3			1
	2			3			1				4			0			2					4			2			2													2			2			0
	8			2			2				2			2			0					1			0			1													12			6			1
	2			2			0				2			1			0					6			0			4													0			2			0
	12			6			1				12			6			1					6			0			3													4			2			0
	0			2			0				10			2			2					2			2			0													2			4			1
	4			2			0															2			0			1													2			2			1
	2			4			1															2			4			0
	2			2			1															2			2			1
																						3			2			2
																						2			8			0
																						0			4			0
																						0			8			0
																						0			2			0
																						0			2			0
																						0			2			0

## Sheet: Figure 5 CHHm
CHHm analyses
	nº of CG sites in CHHm-labeled	nº of CG sites in CHHm-labeled		nº of CAG+CTG sites in CHHm-labeled	nº of CAG+CTG sites in CHHm-labeled		nº of CCG sites in CHHm-labeled	nº of CCG sites in CHHm-labeled			nº of CG sites in CHHm-labeled	nº of CG sites in CHHm-labeled		nº of CAG+CTG sites in CHHm-labeled	nº of CAG+CTG sites in CHHm-labeled		nº of CCG sites in CHHm-labeled	nº of CCG sites in CHHm-labeled			nº of CG sites in CHHm-labeled	nº of CG sites in CHHm-labeled		nº of CAG+CTG sites in CHHm-labeled	nº of CAG+CTG sites in CHHm-labeled		nº of CCG sites in CHHm-labeled	nº of CCG sites in CHHm-labeled			nº of CG sites in CHHm-labeled	nº of CG sites in CHHm-labeled		nº of CAG+CTG sites in CHHm-labeled	nº of CAG+CTG sites in CHHm-labeled		nº of CCG sites in CHHm-labeled	nº of CCG sites in CHHm-labeled			nº of CG sites in CHHm-labeled	nº of CG sites in CHHm-labeled		nº of CAG+CTG sites in CHHm-labeled	nº of CAG+CTG sites in CHHm-labeled		nº of CCG sites in CHHm-labeled	nº of CCG sites in CHHm-labeled
	tiles influenced by MET1	tiles NOT influenced by MET1		tiles influenced by MET1	tiles NOT influenced by MET1		tiles influenced by MET1	tiles NOT influenced by MET1			tiles influenced by CMT3	tiles NOT influenced by CMT3		tiles influenced by CMT3	tiles NOT influenced by CMT3		tiles influenced by CMT3	tiles NOT influenced by CMT3			tiles influenced by SUVH4/5/6	tiles NOT influenced by SUVH4/5/6		tiles influenced by SUVH4/5/6	tiles NOT influenced by SUVH4/5/6		tiles influenced by SUVH4/5/6	tiles NOT influenced by SUVH4/5/6			tiles influenced by DRM2	tiles NOT influenced by DRM2		tiles influenced by DRM2	tiles NOT influenced by DRM2		tiles influenced by DRM2	tiles NOT influenced by DRM2			tiles influenced by CMT2	tiles NOT influenced by CMT2		tiles influenced by CMT2	tiles NOT influenced by CMT2		tiles influenced by CMT2	tiles NOT influenced by CMT2
N	35	10		35	10		35	10			22	23		22	23		22	23			37	8		37	8		37	8			42	3		42	3		42	3			28	17		28	17		28	17
Mean	2.1	0.4		1.0	1.6		0.7	0.1			1.3	2.1		1.0	1.2		0.5	0.6			1.3	3.6		1.2	0.5		0.4	1.4			1.7	2.0		1.0	2.7		0.6	0.0			1.9	1.4		0.8	1.6		0.7	0.4
Standard deviation	2.3	0.8		1.8	2.5		1.2	0.3			2.1	2.2		2.0	1.9		1.1	1.1			1.7	3.0		2.1	0.9		0.9	1.7			2.2	2.0		1.7	4.6		1.1	0.0			2.4	1.8		1.8	2.1		1.3	0.7
Shapiro-Wilk p-value	<0.001	<0.001		<0.001	<0.001		<0.001	<0.001			<0.001	0.001		<0.001	<0.001		<0.001	<0.001			<0.001	0.328		<0.001	<0.001		<0.001	0.02			<0.001	1		<0.001	<0.001		<0.001				<0.001	0.001		<0.001	<0.001		<0.001	<0.001
U of Mann-Withney p-value		0.028			0.427			0.218				0.113			0.384			0.513				0.05			0.493			0.171				0.683			0.814			0.393				0.615			0.062			0.455
	Data	Data		Data	Data		Data	Data			Data	Data		Data	Data		Data	Data			Data	Data		Data	Data		Data	Data			Data	Data		Data	Data		Data	Data			Data	Data		Data	Data		Data	Data
	0	0		0	0		0	0			0	2		0	2		0	1			0	6		0	0		0	3			0	2		0	8		0	0			0	4		0	4		0	2
	0	0		0	0		0	0			0	2		0	0		0	1			0	2		0	2		0	0			0	4		0	0		0	0			0	2		0	2		0	0
	6	0		0	2		4	0			0	2		0	2		0	0			2	2		2	0		1	1			0	0		0	0		0	0			0	2		0	0		0	1
	4	0		2	2		2	0			0	2		2	0		0	1			0	8		0	2		0	3			6			0			4				0	2		2	2		0	1
	4	2		4	0		2	1			6	8		0	2		4	3			0	5		2	0		0	4			2			2			1				0	3		0	2		0	2
	2	0		0	0		0	0			0	5		2	0		0	4			0	6		0	0		0	0			2			0			1				0	0		0	4		0	0
	3	0		0	2		0	0			0	6		0	2		0	1			0	0		0	0		0	0			0			0			0				6	0		0	8		3	0
	0	0		0	0		0	0			4	2		2	4		2	0			4	0		4	0		2	0			4			2			2				0	0		0	2		0	0
	1	0		0	2		1	0			2	2		0	2		0	1			0			0			0				0			0			0				2	0		0	2		0	0
	0	2		0	8		0	0			1	3		0	2		1	2			0			0			0				1			0			1				0	0		0	2		0	0
	0			0			0				0	2		4	8		0	0			2			4			0				0			2			0				4	3		0	0		0	0
	0			0			0				0	0		8	2		0	0			0			2			0				6			0			3				6	2		0	0		4	0
	2			2			1				4	0		4	2		2	0			0			0			0				0			0			0				6	6		2	0		1	0
	0			0			0				0	2		0	0		0	0			0			0			0				4			4			2				0	0		0	0		0	0
	2			4			0				0	3		0	0		0	0			2			2			1				0			2			0				0	0		0	0		0	0
	0			0			0				0	2		0	0		0	0			0			8			0				2			2			1				2	0		4	0		0	0
	2			0			0				4	6		0	0		0	0			4			2			2				0			0			0				2	0		0	0		1	0
	0			4			0				0	0		0	0		0	0			0			0			0				0			0			0				5			0			4
	0			0			0				2	0		0	0		0	0			0			4			0				3			0			0				2			0			0
	3			2			2				0	0		0	0		0	0			2			0			0				2			0			1				0			0			0
	6			0			3				0	0		0	0		0	0			1			0			1				3			2			2				2			8			0
	0			0			0				6	0		0	0		3	0			4			0			0				0			0			0				8			2			3
	6			2			1					0			0			0			0			2			0				2			0			0				1			0			1
	0			8			0														2			0			0				5			0			4				0			0			0
	6			0			0														3			0			0				6			0			0				0			0			0
	2			2			1														2			0			0				0			4			0				4			2			2
	2			0			0														3			2			2				0			8			0				2			2			1
	2			0			1														6			2			1				2			4			0				2			0			0
	2			0			0														0			2			0				2			2			0
	4			0			0														2			8			0				0			0			0
	2			2			0														0			0			0				0			2			0
	5			0			4														6			0			4				2			0			0
	0			0			0														0			0			0				6			2			1
	8			2			3														0			0			0				0			0			0
	0			0			0														0			0			0				0			0			0
																					2			0			0				8			2			3
																					2			0			1				0			0			0
																															0			0			0
																															2			0			0
																															0			2			0
																															2			0			0
																															0			0			0

## Sheet: Supplemental Figure S8
Figure S8A	N	Mean (%)	St. dev. (%)	Shapiro-Wilk	Comparison	U of Mann-Withney		Figure S8B	N	Mean (%)	St. dev. (%)	Shapiro-Wilk	Comparison	U of Mann-Withney	Student T-test		Figure S8C	N	Mean (%)	St. dev. (%)	Shapiro-Wilk	Comparison	U of Mann-Withney
				p-value		p-value						p-value		p-value	p-value						p-value		p-value
CGm WT	112	86.2	1.2	<0.001				CAGm WT	184	63.8	1.5	<0.001					CAHm WT	455	25.5	1.1	<0.001
CGm met1	112	3.3	0.6	<0.001	WT-met1	<0.001		CAGm met1	184	71.4	1.2	<0.001	WT-met1	<0.001			CAHm met1	455	29.6	1.2	<0.001	WT-met1	0.008
CGm cmt3	112	83.0	1.3	<0.001	WT-cmt3	0.04		CAGm cmt3	184	1.8	0.4	<0.001	WT-cmt3	<0.001			CAHm cmt3	453	4.9	0.6	<0.001	WT-cmt3	<0.001
CGm s4-6	112	69.2	1.9	0.001	WT-s4-6	<0.001		CAGm s4-6	184	1.3	0.3	<0.001	WT-s4-6	<0.001			CAHm s4-6	453	1.5	0.2	<0.001	WT-s4-6	<0.001
CGm drm2	112	82.0	1.3	<0.001	WT-drm2	0.003		CAGm drm2	184	60.7	1.7	<0.001	WT-drm2	0.237			CAHm drm2	454	18.7	1.1	<0.001	WT-drm2	<0.001
CGm cmt2	111	82.0	1.7	<0.001	WT-cmt2	0.049		CAGm cmt2	181	57.2	1.7	0.001	WT-cmt2	0.001			CAHm cmt2	449	5.4	0.7	<0.001	WT-cmt2	<0.001
CHGm WT	387	62.3	1.1	<0.001				CTGm WT	184	63.2	1.5	0.001					CTHm WT	438	22.1	1.1	<0.001
CHGm met1	387	68.2	1.1	<0.001	WT-met1	<0.001		CTGm met1	184	71.8	1.3	<0.001	WT-met1	<0.001			CTHm met1	438	28.9	1.1	<0.001	WT-met1	<0.001
CHGm cmt3	386	1.8	0.3	<0.001	WT-cmt3	<0.001		CTGm cmt3	183	2.0	0.5	<0.001	WT-cmt3	<0.001			CTHm cmt3	434	4.8	0.7	<0.001	WT-cmt3	<0.001
CHGm s4-6	386	1.1	0.2	<0.001	WT-s4-6	<0.001		CTGm s4-6	183	0.8	0.2	<0.001	WT-s4-6	<0.001			CTHm s4-6	433	1.5	0.2	<0.001	WT-s4-6	<0.001
CHGm drm2	386	27.5	0.3	<0.001	WT-drm2	0.578		CTGm drm2	183	63.9	1.7	<0.001	WT-drm2	0.664			CTHm drm2	435	17.5	1.0	<0.001	WT-drm2	<0.001
CHGm cmt2	380	55.1	1.2	<0.001	WT-cmt2	<0.001		CTGm cmt2	180	55.5	1.9	0.004	WT-cmt2	0.003			CTHm cmt2	418	5.1	0.7	<0.001	WT-cmt2	<0.001
CHHm WT	1187	20.3	0.6	<0.001				CCGm WT	18	40.4	3.5	0.383					CCHm WT	294	9.5	0.9	<0.001
CHHm met1	1187	24.1	0.7	<0.001	WT-met1	<0.001		CCGm met1	19	2.2	1.2	<0.001	WT-met1	<0.001			CCHm met1	294	8.3	0.7	<0.001	WT-met1	0.891
CHHm cmt3	1177	4.5	0.4	<0.001	WT-cmt3	<0.001		CCGm cmt3	19	0.3	0.3	<0.001	WT-cmt3	<0.001			CCHm cmt3	290	3.4	0.7	<0.001	WT-cmt3	<0.001
CHHm s4-6	1174	1.5	0.1	<0.001	WT-s4-6	<0.001		CCGm s4-6	19	1.7	1.1	<0.001	WT-s4-6	<0.001			CCHm s4-6	288	1.7	0.3	<0.001	WT-s4-6	<0.001
CHHm drm2	1180	14.6	0.6	<0.001	WT-drm2	<0.001		CCGm drm2	19	35.9	5.3	0.233	WT-drm2		0.483		CCHm drm2	291	3.7	0.5	<0.001	WT-drm2	<0.001
CHHm cmt2	1150	5.2	0.4	<0.001	WT-cmt2	<0.001		CCGm cmt2	19	31.9	4.6	0.510	WT-cmt2		0.146		CCHm cmt2	283	5.0	0.9	<0.001	WT-cmt2	<0.001

## Sheet:  Supplemental Figure S9 CHGm
CHGm analyses
	nº of CG sites in CHGm-labeled	nº of CG sites in CHGm-labeled		nº of CAG+CTG sites in CHGm-labeled	nº of CAG+CTG sites in CHGm-labeled		nº of CCG sites in CHGm-labeled	nº of CCG sites in CHGm-labeled			nº of CG sites in CHGm-labeled	nº of CG sites in CHGm-labeled		nº of CAG+CTG sites in CHGm-labeled	nº of CAG+CTG sites in CHGm-labeled		nº of CCG sites in CHGm-labeled	nº of CCG sites in CHGm-labeled			nº of CG sites in CHGm-labeled	nº of CG sites in CHGm-labeled		nº of CAG+CTG sites in CHGm-labeled	nº of CAG+CTG sites in CHGm-labeled		nº of CCG sites in CHGm-labeled	nº of CCG sites in CHGm-labeled			nº of CG sites in CHGm-labeled	nº of CG sites in CHGm-labeled		nº of CAG+CTG sites in CHGm-labeled	nº of CAG+CTG sites in CHGm-labeled		nº of CCG sites in CHGm-labeled	nº of CCG sites in CHGm-labeled			nº of CG sites in CHGm-labeled	nº of CG sites in CHGm-labeled		nº of CAG+CTG sites in CHGm-labeled	nº of CAG+CTG sites in CHGm-labeled		nº of CCG sites in CHGm-labeled	nº of CCG sites in CHGm-labeled
	tiles influenced by MET1	tiles NOT influenced by MET1		tiles influenced by MET1	tiles NOT influenced by MET1		tiles influenced by MET1	tiles NOT influenced by MET1			tiles influenced by DRM2	tiles NOT influenced by DRM2		tiles influenced by DRM2	tiles NOT influenced by DRM2		tiles influenced by DRM2	tiles NOT influenced by DRM2			tiles influenced by CMT2	tiles NOT influenced by CMT2		tiles influenced by CMT2	tiles NOT influenced by CMT2		tiles influenced by CMT2	tiles NOT influenced by CMT2			tiles influenced by DRM2 and MET1	tiles influenced by DRM2 and not by MET1		tiles influenced by DRM2 and MET1	tiles influenced by DRM2 and not by MET1		tiles influenced by DRM2 and MET1	tiles influenced by DRM2 and not by MET1			tiles influenced by CMT3 and MET1	tiles influenced by CMT3 and not by MET1		tiles influenced by CMT3 and MET1	tiles influenced by CMT3 and not by MET1		tiles influenced by CMT3 and MET1	tiles influenced by CMT3 and not by MET1
N	9	82		9	82		9	82			12	79		12	79		12	79			19	72		19	72		19	72			4	8		4	8		4	8			9	81		9	81		9	81
Mean	2.89	0.73		1.22	4.28		1.0	0.12			2.0	0.8		2.5	4.2		0.33	0.19			1.1	0.9		3.5	4.1		0.16	0.22			3.5	1.3		1.5	1.3		1.0	0.0			2.9	0.7		1.2	4.3		1.00	0.12
Standard deviation	1.1	1.3		1.6	2.2		0.5	0.4			1.7	1.3		2.1	2.3		0.49	0.48			1.5	1.4		2.1	2.4		0.38	0.26			1.0	1.5		1.9	2.1		0.0	0.0			1.1	1.3		1.6	2.2		0.50	0.39
Shapiro-Wilk p-value	<0.001	<0.001		0.013	<0.001		0.001	<0.001			0.012	<0.001		0.069	0.002		<0.001	<0.001			<0.001	<0.001		0.004	0.004		<0.001	<0.001			0.001	0.027		0.272	0.120						<0.001	<0.001		0.013	<0.001		0.001	<0.001
U of Mann-Withney p-value		<0.001			<0.001			<0.001				0.007			0.018			0.156				0.805			0.268			0.768				0.048						0.004				<0.001			<0.001			<0.001
Student T-test p-value																																			0.26
	Data	Data		Data	Data		Data	Data			Data	Data		Data	Data		Data	Data			Data	Data		Data	Data		Data	Data			Data	Data		Data	Data		Data	Data			Data	Data		Data	Data		Data	Data
	2	2		0	2		1	1			4	6		0	2		0	0			4	0		0	6		0	0			4	0		0	6		1	0			2	2		0	2		1	1
	4	0		0	4		1	0			0	0		2	6		0	0			0	0		6	4		0	0			2	2		0	2		1	0			4	0		0	4		1	0
	2	2		0	5		1	1			2	0		2	4		0	0			0	0		2	4		0	0			4	0		4	2		1	0			2	2		0	5		1	1
	4	2		2	4		1	1			2	0		2	2		0	0			0	0		2	5		0	0			4	0		2	6		1	0			4	2		2	4		1	1
	2	0		0	6		2	0			0	0		2	5		0	0			2	0		2	6		0	0				2			4			0			2	0		0	6		2	0
	4	2		4	3		1	0			4	0		0	4		1	0			0	2		3	2		0	0				2			2			0			4	2		4	3		1	0
	4	2		2	6		1	1			0	0		6	6		0	0			0	2		2	8		0	2				0			2			0			4	2		2	6		1	1
	2	0		0	2		1	0			2	0		4	3		0	0			0	2		4	3		0	0				4			0			0			2	0		0	2		1	0
	2	4		3	4		0	0			2	0		0	12		1	0			4	2		2	0		1	2													2	4		3	4		0	0
		0			8			0			0	0		6	8		0	0			2	2		2	6		1	1														0			8			0
		2			2			0			4	2		4	3		1	0			2	2		2	6		0	1														2			2			0
		0			4			0			4	0		2	2		1	0			0	2		6	0		0	1														0			4			0
		0			4			0				0			4			0			0	2		6	6		0	1														0			4			0
		2			8			2				0			2			0			0	0		6	3		0	0														2			8			2
		2			0			2				0			4			0			4	0		2	7		1	0														2			0			2
		0			2			0				0			4			0			0	0		4	4		0	0														0			2			0
		0			6			0				0			6			0			0	2		6	0		0	2														0			6			0
		2			2			0				2			6			1			2	2		7	4		0	0														2			2			0
		2			4			0				2			4			1			0	0		2	2		0	0														2			4			0
		2			6			1				0			9			0				0			12			0														2			6			1
		2			2			0				4			2			1				0			2			0														2			2			0
		0			2			0				2			2			0				0			6			0														0			2			0
		2			2			0				2			0			1				0			4			0														2			2			0
		0			6			0				0			4			0				0			2			0														0			6			0
		0			2			0				0			4			0				0			4			0														0			2			0
		0			6			0				0			2			0				0			4			0														0			6			0
		0			2			0				2			0			2				2			3			0														0			2			0
		2			6			0				0			2			0				0			2			0														2			6			0
		0			3			0				0			3			0				0			5			0														0			3			0
		2			4			0				2			6			0				2			5			1														2			4			0
		0			4			0				0			6			0				2			6			0														0			4			0
		0			4			0				2			0			2				0			2			0														0			4			0
		0			4			0				0			4			0				0			8			0														0			4			0
		0			7			0				0			4			0				2			4			1														0			7			0
		0			2			0				0			4			0				2			2			0														0			2			0
		0			4			0				4			4			0				0			7			0														0			4			0
		6			2			0				0			6			0				6			2			0														6			2			0
		0			6			0				0			3			0				0			4			0														0			6			0
		0			9			0				2			3			0				0			4			0														0			9			0
		0			4			0				0			7			0				2			4			0														0			4			0
		0			12			0				0			6			0				2			0			1														0			12			0
		0			3			0				0			4			0				4			4			1														0			3			0
		0			4			0				0			5			0				2			6			0														0			4			0
		0			6			0				0			2			0				0			4			0														0			6			0
		0			4			0				2			2			1				4			4			0														0			4			0
		0			2			0				2			8			2				4			2			0														0			2			0
		0			4			0				0			8			0				0			9			0														0			4			0
		2			6			1				0			4			0				0			8			0														2			6			1
		0			4			0				0			8			0				4			0			1														0			4			0
		0			8			0				2			4			0				0			4			0														0			8			0
		0			4			0				2			7			0				0			8			0														0			4			0
		0			7			0				0			4			0				0			4			0														0			7			0
		0			2			0				0			8			0				0			2			0														0			2			0
		0			5			0				0			2			0				4			2			0														0			5			0
		0			6			0				0			5			0				0			2			0														2			6			0
		2			4			0				2			5			1				0			6			0														0			4			0
		0			4			0				4			2			0				0			4			0														0			4			0
		0			6			0				0			4			0				0			8			0														0			6			0
		0			2			0				0			4			0				2			6			0														0			2			0
		0			4			0				2			6			1				0			4			0														0			4			0
		0			6			0				2			2			0				0			1			0														0			6			0
		0			6			0				0			4			0				0			4			0														0			6			0
		0			4			0				0			4			0				0			4			0														0			4			0
		0			8			0				0			7			0				0			4			0														0			8			0
		0			2			0				0			4			0				0			6			0														4			2			0
		4			6			0				0			2			0				0			6			0														0			6			0
		0			5			0				0			6			0				2			0			1														0			5			0
		0			1			0				2			6			1				0			2			0														0			2			0
		0			2			0				0			2			0				0			4			0														0			2			0
		0			2			0				2			0			1				0			5			0														2			7			0
		0			7			0				2			6			0				0			3			0														0			2			0
		2			2			0				0			6			0				0			2			0														4			2			0
		0			2			0				0			4			0																								0			6			0
		4			6			0				2			6			0																								0			5			0
		0			5			0				0			2			0																								0			4			0
		0			4			0				0			6			0																								0			8			0
		0			8			0				0			2			0																								0			4			0
		0			4			0				0			1			0																								4			0			0
		0			0			0				4			2			0																								2			6			0
		4			6			0																																		0			3			0
		2			3			0																																		0			2			0
		0			2			0

## Sheet: Supplemental Figure S9 CHHm
CHHm analyses
	nº of CG sites in CHHm-labeled	nº of CG sites in CHHm-labeled		nº of CAG+CTG sites in CHHm-labeled	nº of CAG+CTG sites in CHHm-labeled		nº of CCG sites in CHHm-labeled	nº of CCG sites in CHHm-labeled			nº of CG sites in CHHm-labeled	nº of CG sites in CHHm-labeled		nº of CAG+CTG sites in CHHm-labeled	nº of CAG+CTG sites in CHHm-labeled		nº of CCG sites in CHHm-labeled	nº of CCG sites in CHHm-labeled			nº of CG sites in CHHm-labeled	nº of CG sites in CHHm-labeled		nº of CAG+CTG sites in CHHm-labeled	nº of CAG+CTG sites in CHHm-labeled		nº of CCG sites in CHHm-labeled	nº of CCG sites in CHHm-labeled			nº of CG sites in CHHm-labeled	nº of CG sites in CHHm-labeled		nº of CAG+CTG sites in CHHm-labeled	nº of CAG+CTG sites in CHHm-labeled		nº of CCG sites in CHHm-labeled	nº of CCG sites in CHHm-labeled			nº of CG sites in CHHm-labeled	nº of CG sites in CHHm-labeled		nº of CAG+CTG sites in CHHm-labeled	nº of CAG+CTG sites in CHHm-labeled		nº of CCG sites in CHHm-labeled	nº of CCG sites in CHHm-labeled
	tiles influenced by MET1	tiles NOT influenced by MET1		tiles influenced by MET1	tiles NOT influenced by MET1		tiles influenced by MET1	tiles NOT influenced by MET1			tiles influenced by CMT3	tiles NOT influenced by CMT3		tiles influenced by CMT3	tiles NOT influenced by CMT3		tiles influenced by CMT3	tiles NOT influenced by CMT3			tiles influenced by SUVH4/5/6	tiles NOT influenced by SUVH4/5/6		tiles influenced by SUVH4/5/6	tiles NOT influenced by SUVH4/5/6		tiles influenced by SUVH4/5/6	tiles NOT influenced by SUVH4/5/6			tiles influenced by DRM2	tiles NOT influenced by DRM2		tiles influenced by DRM2	tiles NOT influenced by DRM2		tiles influenced by DRM2	tiles NOT influenced by DRM2			tiles influenced by CMT2	tiles NOT influenced by CMT2		tiles influenced by CMT2	tiles NOT influenced by CMT2		tiles influenced by CMT2	tiles NOT influenced by CMT2
N	6	43		6	43		6	43			44	5		44	5		44	5													19	30		19	30		19	30			43	6		43	6		43	6
Mean	1.3	0.9		3.7	2.1		0.17	0.09			1.1	0.0		3.6	3.4		0.11	0.00													0.4	1.3		4.1	3.3		0.00	0.17			0.9	1.3		3.8	2.3		0.09	0.17
Standard deviation	1.6	1.5		2.4	2.3		0.41	0.29			1.6	0.0		2.3	1.7		0.32	0.00													0.8	1.8		2.3	2.2		0.00	0.38			1.4	2.4		2.2	2.3		0.29	0.17
Shapiro-Wilk p-value	0.091	<0.001		0.400	0.011		<0.001	<0.001			<0.001			0.013	0.314		<0.001														<0.001	<0.001		0.012	0.042			<0.001			<0.001	0.003		0.015	0.421		<0.001	<0.001
U of Mann-Withney p-value		0.521			1000			0.778				0.165			0.860			0.689														0.066			0.432			0.063				0.941			0.160			0.778
	Data	Data		Data	Data		Data	Data			Data	Data		Data	Data		Data	Data			Data	Data		Data	Data		Data	Data			Data	Data		Data	Data		Data	Data			Data	Data		Data	Data		Data	Data
	2	4		2	0		0	0			0	0		8	2		0	0			All CHHm-labelled tiles are influenced by SUVH4/5/6										2	4		2	4		0	1			0	0		8	4		0	0
	0	0		8	8		0	0			2	0		2	2		0	0													0	2		1	4		0	0			0	6		1	0		0	0
	0	0		1	2		0	0			2	0		3	4		0	0													0	0		6	4		0	0			2	2		3	0		0	1
	0	4		4	2		0	0			0	0		2	6		0	0													0	4		8	0		0	0			0	0		2	6		0	0
	2	2		3	4		0	0			0	0		2	3		0	0													0	2		2	0		0	1			0	0		2	2		0	0
	4	0		4	6		1	0			0			2			0														2	4		3	2		0	1			4	0		0	2		0	0
		0			2			0			0			4			0														0	2		6	3		0	0			0			5			0
		0			3			0			0			1			0														0	0		5	6		0	0			0			4			0
		0			6			0			0			2			0														0	0		2	2		0	0			0			3			0
		0			2			0			2			6			0														0	0		7	3		0	0			0			6			0
		2			6			0			0			8			0														0	0		4	4		0	0			0			2			0
		2			0			1			2			4			0														2	0		2	8		0	0			2			6			0
		0			2			0			0			2			0														0	0		2	7		0	0			0			8			0
		0			4			0			0			5			0														0	4		6	0		0	0			2			0			0
		2			0			0			0			2			0														0	0		2	4		0	0			0			4			0
		4			0			0			0			4			0														0	2		3	2		0	1			0			6			0
		4			2			1			0			4			0														0	0		8	2		0	0			4			0			0
		0			5			0			0			6			0														2	2		6	0		0	0			0			4			0
		2			2			0			0			4			0														0	4		2	2		0	0			0			2			0
		0			2			0			2			0			1															0			4			0			4			2			0
		0			7			0			4			2			0															6			0			0			2			7			0
		0			2			0			4			0			0															0			4			0			2			2			0
		0			6			0			2			7			0															0			6			0			0			4			0
		0			4			0			0			4			0															0			4			0			0			3			0
		0			3			0			0			6			0															2			7			0			0			2			0
		2			3			0			0			8			0															0			2			0			0			7			0
		0			4			0			2			2			0															0			4			0			2			2			0
		6			0			0			0			4			0															2			6			1			2			3			0
		0			4			0			0			6			0															0			4			0			4			2			1
		0			4			0			0			2			0															0			2			0			0			4			0
		0			4			0			0			6			0																								4			4			1
		0			2			0			4			2			1																								0			4			0
		0			4			0			4			0			0																								2			6			1
		0			8			0			2			6			1																								0			4			0
		2			6			1			4			4			1																								0			7			0
		0			6			0			0			3			0																								0			2			0
		0			7			0			2			3			0																								0			8			0
		2			2			1			0			4			0																								0			4			0
		0			2			0			6			0			0																								2			4			0
		0			6			0			0			7			0																								0			2			0
		2			7			0			0			7			0																								0			6			0
		0			2			0			2			2			1																								0			6			0
		0			4			0			2			0			0																								2			2			1
											0			4			0
