# Supplementary material for: A complex network of interactions governs DNA methylation at telomeric regions
Source: Nucleic Acids Res. 2022 Jan 21;50(3):1449–64. doi: 10.1093/nar/gkac012 (PMC8860613; doi:10.1093/nar/gkac012)
Supplement: gkac012_Supplemental_Files [file gkac012_supplemental_files.zip › Supplementary Table S3.xlsx]

## Sheet: Hoja1
	1L	3L	5L	1R	2R	3R	4R	5R	in all TR	in all ITSs
CCCTAAA	20	23	15	19	55	10	45	22	170	99
CCCTTAA	0	6	1	3	0	0	9	0	19	18
CCCTATA	0	0	2	0	11	0	1	4	18	18
CCATAAA	0	15	0	0	0	0	1	0	16	15
CCCTAGA	0	0	0	2	9	0	0	0	11	9
TCCTAAA	1	4	0	1	0	0	1	1	8	6
CCCTAAT	0	4	0	1	0	0	0	1	6	5
CTCTAAA	0	1	1	0	0	0	1	1	4	4
CCCCAAA	2	0	2	0	3	0	0	0	7	3
CCCTAAG	0	0	1	1	3	0	0	0	5	3
CCTTAAA	1	1	1	0	0	0	0	0	3	2
CCCTAAC	0	0	0	0	0	0	2	0	2	2
CCCGAAA	1	0	0	0	1	0	0	0	2	2
CCCAAAA	1	0	3	0	0	1	0	0	5	1
CACTAAA	2	0	0	0	0	1	1	0	4	1
ACCTAAA	0	0	0	0	0	0	1	0	1	1
TTTAGAG	1	2	0	1	0	1	0	0	5	0
TTTATGG	1	1	0	0	2	1	0	0	5	0
TTTTGGG	0	3	0	0	0	0	1	0	4	0
CCCACAA	1	0	1	0	0	1	0	0	3	0
TTTAGGG	0	0	0	0	0	3	0	0	3	0
CTTAGGG	1	1	0	1	0	0	0	0	3	0
CCCTACA	0	0	0	0	0	0	0	2	2	0
CCCTGAA	0	0	1	1	0	0	0	0	2	0
GCCTAAA	0	0	0	0	0	0	0	2	2	0
TTTAGGA	0	0	0	0	1	0	1	0	2	0
TTTAGGT	0	1	0	0	0	0	0	1	2	0
TCTAGGG	1	0	0	0	1	0	0	0	2	0
ATTAGGG	0	0	0	0	1	1	0	0	2	0
CGCTAAA	0	0	1	0	0	0	0	0	1	0
TTTAGGC	0	0	0	0	0	1	0	0	1	0
TTTAGTG	0	0	1	0	0	0	0	0	1	0
TTTGGGG	0	0	0	0	0	0	0	1	1	0
TTTCGGG	0	1	0	0	0	0	0	0	1	0
TGTAGGG	1	0	0	0	0	0	0	0	1	0
TATAGGG	0	1	0	0	0	0	0	0	1	0
CCGTAAA	0	0	0	0	0	0	0	0	0	0
TTTAGCG	0	0	0	0	0	0	0	0	0	0
TTTACGG	0	0	0	0	0	0	0	0	0	0
TTTAAGG	0	0	0	0	0	0	0	0	0	0
TTGAGGG	0	0	0	0	0	0	0	0	0	0
TTCAGGG	0	0	0	0	0	0	0	0	0	0
TTAAGGG	0	0	0	0	0	0	0	0	0	0
GTTAGGG	0	0	0	0	0	0	0	0	0	0
