# Supplementary material for: A complex network of interactions governs DNA methylation at telomeric regions
Source: Nucleic Acids Res. 2022 Jan 21;50(3):1449–64. doi: 10.1093/nar/gkac012 (PMC8860613; doi:10.1093/nar/gkac012)
Supplement: gkac012_Supplemental_Files [file gkac012_supplemental_files.zip › Supplementary Table S4.xlsx]

## Sheet: Hoja1
WGBS experiments	Telomeric region	Strand	Coordenate	Methylation type	C context	Methylation (%)	Methylation/strand (%)	Coverage
SRR534177+SRR534193	1L	-1	75	CHH	CT	19.0476	-19.0476	21
SRR534177+SRR534193	1L	1	76	CG	CG	91.6667	91.6667	12
SRR534177+SRR534193	1L	-1	77	CG	CG	95.2381	-95.2381	21
SRR534177+SRR534193	1L	1	78	CHG	CT	66.6667	66.6667	12
SRR534177+SRR534193	1L	-1	80	CHG	CA	72.7273	-72.7273	22
SRR534177+SRR534193	1L	-1	82	CHH	CA	33.3333	-33.3333	21
SRR534177+SRR534193	1L	-1	83	CHH	CC	22.7273	-22.7273	22
SRR534177+SRR534193	1L	-1	84	CHH	CC	13.0435	-13.0435	23
SRR534177+SRR534193	1L	1	87	CHH	CA	18.75	18.75	16
SRR534177+SRR534193	1L	1	91	CHH	CA	31.25	31.25	16
SRR534177+SRR534193	1L	-1	95	CHH	CA	27.2727	-27.2727	22
SRR534177+SRR534193	1L	1	96	CHH	CA	11.1111	11.1111	18
SRR534177+SRR534193	1L	1	103	CHH	CC	20.8333	20.8333	24
SRR534177+SRR534193	1L	1	104	CHH	CA	19.2308	19.2308	26
SRR534177+SRR534193	1L	-1	108	CHH	CT	50	-50	26
SRR534177+SRR534193	1L	-1	109	CHH	CC	24	-24	25
SRR534177+SRR534193	1L	-1	113	CHH	CT	48	-48	25
SRR534177+SRR534193	1L	-1	117	CHH	CT	70	-70	30
SRR534177+SRR534193	1L	-1	118	CHH	CC	40	-40	30
SRR534177+SRR534193	1L	-1	119	CHH	CC	23.3333	-23.3333	30
SRR534177+SRR534193	1L	1	120	CHG	CC	60.6061	60.6061	33
SRR534177+SRR534193	1L	1	121	CG	CG	60.6061	60.6061	33
SRR534177+SRR534193	1L	-1	122	CG	CG	71.4286	-71.4286	28
SRR534177+SRR534193	1L	1	124	CHH	CA	52.9412	52.9412	34
SRR534177+SRR534193	1L	-1	127	CHH	CT	41.1765	-41.1765	34
SRR534177+SRR534193	1L	1	130	CHH	CA	30	30	40
SRR534177+SRR534193	1L	1	133	CHG	CA	52.381	52.381	42
SRR534177+SRR534193	1L	-1	135	CHG	CT	58.9744	-58.9744	39
SRR534177+SRR534193	1L	-1	136	CHH	CC	42.1053	-42.1053	38
SRR534177+SRR534193	1L	-1	137	CHH	CC	38.4615	-38.4615	39
SRR534177+SRR534193	1L	-1	140	CHH	CT	40	-40	40
SRR534177+SRR534193	1L	-1	143	CHH	CT	41.4634	-41.4634	41
SRR534177+SRR534193	1L	1	145	CHH	CA	35.7143	35.7143	42
SRR534177+SRR534193	1L	1	150	CHH	CA	17.5	17.5	40
SRR534177+SRR534193	1L	1	152	CHH	CA	12.8205	12.8205	39
SRR534177+SRR534193	1L	1	155	CHG	CC	27.7778	27.7778	36
SRR534177+SRR534193	1L	1	156	CG	CG	56.7568	56.7568	37
SRR534177+SRR534193	1L	-1	157	CG	CG	72.7273	-72.7273	44
SRR534177+SRR534193	1L	1	162	CHH	CA	20	20	30
SRR534177+SRR534193	1L	-1	167	CHH	CA	30.9524	-30.9524	42
SRR534177+SRR534193	1L	1	170	CHH	CT	17.3913	17.3913	23
SRR534177+SRR534193	1L	1	175	CHH	CC	27.7778	27.7778	18
SRR534177+SRR534193	1L	1	176	CHH	CT	35.2941	35.2941	17
SRR534177+SRR534193	1L	1	181	CHH	CC	30	30	10
SRR534177+SRR534193	1L	1	182	CHH	CC	44.4444	44.4444	9
SRR534177+SRR534193	1L	1	183	CHH	CT	50	50	8
SRR534177+SRR534193	1L	1	188	CHH	CC	37.5	37.5	8
SRR534177+SRR534193	1L	1	189	CHH	CC	42.8571	42.8571	7
SRR534177+SRR534193	1L	1	190	CHH	CT	62.5	62.5	8
SRR534177+SRR534193	1L	1	195	CHH	CA	42.8571	42.8571	7
SRR534177+SRR534193	1L	1	197	CHH	CT	42.8571	42.8571	7
SRR534177+SRR534193	1L	1	202	CHH	CC	50	50	6
SRR534177+SRR534193	1L	1	203	CHH	CC	50	50	6
SRR534177+SRR534193	1L	1	204	CHH	CT	66.6667	66.6667	6
SRR534177+SRR534193	1L	1	209	CHH	CC	33.3333	33.3333	6
SRR534177+SRR534193	1L	1	210	CHH	CC	40	40	5
SRR534177+SRR534193	1L	1	211	CHH	CT	66.6667	66.6667	6
SRR534177+SRR534193	1L	1	216	CHH	CC	50	50	6
SRR534177+SRR534193	1L	1	217	CHH	CC	50	50	6
SRR534177+SRR534193	1L	1	218	CHH	CT	83.3333	83.3333	6
SRR534177+SRR534193	1L	1	223	CHH	CC	50	50	6
SRR534177+SRR534193	1L	1	224	CHH	CC	50	50	6
SRR534177+SRR534193	1L	1	225	CHH	CT	60	60	5
SRR534177+SRR534193	1L	1	230	CHH	CC	33.3333	33.3333	6
SRR534177+SRR534193	1L	1	231	CHH	CT	60	60	5
SRR534177+SRR534193	1L	1	233	CHG	CT	100	100	5
SRR534177+SRR534193	1L	-1	235	CHG	CA	30.303	-30.303	33
SRR534177+SRR534193	1L	1	239	CHH	CC	75	75	4
SRR534177+SRR534193	1L	1	240	CHH	CT	75	75	4
SRR534177+SRR534193	1L	1	246	CHH	CC	66.6667	66.6667	3
SRR534177+SRR534193	1L	1	247	CHH	CC	66.6667	66.6667	3
SRR534177+SRR534193	1L	1	248	CHH	CT	66.6667	66.6667	3
SRR534177+SRR534193	1L	1	254	CHH	CC	50	50	4
SRR534177+SRR534193	1L	1	255	CHH	CC	75	75	4
SRR534177+SRR534193	1L	1	256	CHH	CT	75	75	4
SRR534177+SRR534193	1L	1	262	CHH	CT	50	50	2
SRR534177+SRR534193	1L	1	270	CHH	CC	50	50	6
SRR534177+SRR534193	1L	1	271	CHH	CT	66.6667	66.6667	6
SRR534177+SRR534193	1L	1	274	CHH	CA	42.8571	42.8571	7
SRR534177+SRR534193	1L	1	277	CHH	CC	33.3333	33.3333	6
SRR534177+SRR534193	1L	1	278	CHH	CA	50	50	6
SRR534177+SRR534193	1L	-1	281	CHH	CA	7.8947	-7.8947	38
SRR534177+SRR534193	1L	1	285	CHH	CC	57.1429	57.1429	7
SRR534177+SRR534193	1L	1	286	CHH	CC	57.1429	57.1429	7
SRR534177+SRR534193	1L	1	287	CHH	CT	62.5	62.5	8
SRR534177+SRR534193	1L	1	294	CHH	CC	55.5556	55.5556	9
SRR534177+SRR534193	1L	1	295	CHH	CT	55.5556	55.5556	9
SRR534177+SRR534193	1L	1	301	CHH	CC	45.4545	45.4545	11
SRR534177+SRR534193	1L	1	302	CHH	CC	50	50	12
SRR534177+SRR534193	1L	1	303	CHH	CT	54.5455	54.5455	11
SRR534177+SRR534193	1L	1	308	CHH	CC	25	25	16
SRR534177+SRR534193	1L	1	309	CHG	CC	75	75	16
SRR534177+SRR534193	1L	1	310	CG	CG	93.75	93.75	16
SRR534177+SRR534193	1L	-1	311	CG	CG	94.2857	-94.2857	35
SRR534177+SRR534193	1L	1	315	CHG	CC	18.75	18.75	16
SRR534177+SRR534193	1L	1	316	CG	CG	93.75	93.75	16
SRR534177+SRR534193	1L	-1	317	CG	CG	94.1176	-94.1176	34
SRR534177+SRR534193	1L	-1	318	CHG	CC	30.5556	-30.5556	36
SRR534177+SRR534193	1L	1	322	CHH	CT	30	30	20
SRR534177+SRR534193	1L	1	324	CHG	CT	85	85	20
SRR534177+SRR534193	1L	-1	326	CHG	CA	72.7273	-72.7273	33
SRR534177+SRR534193	1L	-1	327	CHH	CC	36.3636	-36.3636	33
SRR534177+SRR534193	1L	-1	330	CHH	CA	22.5806	-22.5806	31
SRR534177+SRR534193	1L	1	336	CHH	CA	27.5862	27.5862	29
SRR534177+SRR534193	1L	-1	340	CHH	CA	32.1429	-32.1429	28
SRR534177+SRR534193	1L	-1	342	CHH	CA	37.931	-37.931	29
SRR534177+SRR534193	1L	-1	351	CHH	CA	41.6667	-41.6667	24
SRR534177+SRR534193	1L	1	362	CG	CG	88	88	25
SRR534177+SRR534193	1L	-1	363	CG	CG	75	-75	20
SRR534177+SRR534193	1L	-1	371	CHH	CA	31.5789	-31.5789	19
SRR534177+SRR534193	1L	-1	377	CHH	CA	37.5	-37.5	16
SRR534177+SRR534193	1L	1	378	CHH	CT	26.3158	26.3158	19
SRR534177+SRR534193	1L	-1	384	CHH	CA	38.4615	-38.4615	13
SRR534177+SRR534193	1L	-1	387	CHH	CA	61.5385	-61.5385	13
SRR534177+SRR534193	1L	-1	389	CHH	CA	45.4545	-45.4545	11
SRR534177+SRR534193	1L	-1	391	CHH	CA	33.3333	-33.3333	12
SRR534177+SRR534193	1L	-1	394	CHH	CT	20	-20	10
SRR534177+SRR534193	1L	1	410	CHH	CA	15.3846	15.3846	13
SRR534177+SRR534193	1L	-1	415	CHH	CA	6.6667	-6.6667	15
SRR534177+SRR534193	1L	-1	417	CHH	CT	6.25	-6.25	16
SRR534177+SRR534193	1L	-1	418	CHH	CC	6.25	-6.25	16
SRR534177+SRR534193	1L	1	420	CHH	CA	23.0769	23.0769	13
SRR534177+SRR534193	1L	1	425	CHH	CA	10	10	10
SRR534177+SRR534193	1L	1	430	CHH	CC	10	10	10
SRR534177+SRR534193	1L	1	431	CHH	CT	10	10	10
SRR534177+SRR534193	1L	1	437	CHH	CT	11.1111	11.1111	9
SRR534177+SRR534193	1L	-1	440	CHH	CA	4	-4	25
SRR534177+SRR534193	1L	-1	442	CHH	CA	4	-4	25
SRR534177+SRR534193	1L	-1	443	CHH	CC	7.6923	-7.6923	26
SRR534177+SRR534193	1L	1	448	CHH	CT	14.2857	14.2857	7
SRR534177+SRR534193	1L	1	452	CHH	CC	28.5714	28.5714	7
SRR534177+SRR534193	1L	1	453	CHH	CT	25	25	8
SRR534177+SRR534193	1L	1	456	CHH	CA	14.2857	14.2857	7
SRR534177+SRR534193	1L	1	458	CHH	CT	25	25	8
SRR534177+SRR534193	1L	-1	462	CHH	CT	4.5455	-4.5455	22
SRR534177+SRR534193	1L	1	463	CHH	CT	57.1429	57.1429	7
SRR534177+SRR534193	1L	-1	467	CHH	CA	16.6667	-16.6667	18
SRR534177+SRR534193	1L	-1	468	CHH	CC	11.1111	-11.1111	18
SRR534177+SRR534193	1L	-1	471	CHH	CA	15	-15	20
SRR534177+SRR534193	1L	-1	472	CHH	CC	15.7895	-15.7895	19
SRR534177+SRR534193	1L	1	478	CHH	CT	0	0	8
SRR534177+SRR534193	1L	1	481	CHH	CA	25	25	12
SRR534177+SRR534193	1L	-1	486	CHH	CA	17.6471	-17.6471	17
SRR534177+SRR534193	1L	-1	494	CHH	CA	20	-20	15
SRR534177+SRR534193	1L	-1	495	CHH	CC	23.5294	-23.5294	17
SRR534177+SRR534193	1L	1	499	CHH	CA	12.5	12.5	16
SRR534177+SRR534193	1L	-1	502	CHH	CT	11.1111	-11.1111	18
SRR534177+SRR534193	1L	1	503	CHH	CT	11.7647	11.7647	17
SRR534177+SRR534193	1L	-1	507	CHH	CA	5.5556	-5.5556	18
SRR534177+SRR534193	1L	1	508	CHH	CT	22.2222	22.2222	18
SRR534177+SRR534193	1L	1	511	CG	CG	50	50	14
SRR534177+SRR534193	1L	-1	512	CG	CG	57.1429	-57.1429	21
SRR534177+SRR534193	1L	1	515	CHH	CT	22.2222	22.2222	18
SRR534177+SRR534193	1L	1	518	CHH	CA	12.5	12.5	16
SRR534177+SRR534193	1L	-1	523	CHH	CA	13.6364	-13.6364	22
SRR534177+SRR534193	1L	-1	524	CHH	CC	15	-15	20
SRR534177+SRR534193	1L	-1	525	CHH	CC	19.0476	-19.0476	21
SRR534177+SRR534193	1L	-1	529	CHH	CA	17.6471	-17.6471	17
SRR534177+SRR534193	1L	-1	531	CHH	CA	22.2222	-22.2222	18
SRR534177+SRR534193	1L	-1	533	CHH	CT	25	-25	16
SRR534177+SRR534193	1L	1	535	CHH	CT	0	0	10
SRR534177+SRR534193	1L	1	537	CHH	CT	0	0	12
SRR534177+SRR534193	1L	-1	543	CHH	CA	11.7647	-11.7647	17
SRR534177+SRR534193	1L	1	547	CHH	CC	0	0	11
SRR534177+SRR534193	1L	1	548	CHH	CT	0	0	11
SRR534177+SRR534193	1L	-1	552	CHH	CT	0	0	11
SRR534177+SRR534193	1L	-1	553	CHH	CC	0	0	11
SRR534177+SRR534193	1L	-1	554	CHH	CC	0	0	10
SRR534177+SRR534193	1L	-1	557	CHH	CA	0	0	10
SRR534177+SRR534193	1L	-1	558	CHH	CC	10	-10	10
SRR534177+SRR534193	1L	1	564	CHH	CT	0	0	12
SRR534177+SRR534193	1L	1	566	CHH	CA	0	0	11
SRR534177+SRR534193	1L	-1	569	CHH	CT	0	0	9
SRR534177+SRR534193	1L	1	573	CHH	CT	11.1111	11.1111	9
SRR534177+SRR534193	1L	-1	583	CHH	CA	7.6923	-7.6923	13
SRR534177+SRR534193	1L	-1	587	CHH	CA	8.3333	-8.3333	12
SRR534177+SRR534193	1L	-1	588	CHH	CC	0	0	12
SRR534177+SRR534193	1L	1	590	CHG	CT	9.0909	9.0909	11
SRR534177+SRR534193	1L	-1	592	CHG	CA	0	0	13
SRR534177+SRR534193	1L	-1	598	CHH	CA	0	0	13
SRR534177+SRR534193	1L	-1	602	CHH	CA	0	0	16
SRR534177+SRR534193	1L	-1	603	CHH	CC	0	0	16
SRR534177+SRR534193	1L	1	605	CHH	CA	0	0	9
SRR534177+SRR534193	1L	-1	613	CHH	CA	6.25	-6.25	16
SRR534177+SRR534193	1L	1	615	CHH	CA	0	0	10
SRR534177+SRR534193	1L	1	619	CHH	CT	10	10	10
SRR534177+SRR534193	1L	1	623	CHH	CT	10	10	10
SRR534177+SRR534193	1L	1	625	CHH	CC	0	0	10
SRR534177+SRR534193	1L	1	626	CHH	CT	10	10	10
SRR534177+SRR534193	1L	-1	630	CHH	CA	23.0769	-23.0769	13
SRR534177+SRR534193	1L	-1	632	CHH	CA	20	-20	15
SRR534177+SRR534193	1L	-1	633	CHH	CC	21.4286	-21.4286	14
SRR534177+SRR534193	1L	-1	638	CHH	CA	20	-20	15
SRR534177+SRR534193	1L	-1	642	CHH	CA	13.3333	-13.3333	15
SRR534177+SRR534193	1L	1	645	CHH	CT	14.2857	14.2857	7
SRR534177+SRR534193	1L	1	649	CHH	CA	12.5	12.5	8
SRR534177+SRR534193	1L	1	657	CHH	CT	0	0	10
SRR534177+SRR534193	1L	-1	662	CHH	CA	58.3333	-58.3333	12
SRR534177+SRR534193	1L	-1	664	CHH	CA	18.1818	-18.1818	11
SRR534177+SRR534193	1L	-1	665	CHH	CC	0	0	9
SRR534177+SRR534193	1L	-1	666	CHH	CC	11.1111	-11.1111	9
SRR534177+SRR534193	1L	-1	678	CHH	CT	7.6923	-7.6923	13
SRR534177+SRR534193	1L	-1	681	CHH	CA	38.4615	-38.4615	13
SRR534177+SRR534193	1L	-1	684	CHH	CT	8.3333	-8.3333	12
SRR534177+SRR534193	1L	-1	685	CHH	CC	0	0	11
SRR534177+SRR534193	1L	-1	686	CHH	CC	0	0	11
SRR534177+SRR534193	1L	-1	689	CHH	CA	0	0	12
SRR534177+SRR534193	1L	-1	692	CHH	CT	0	0	12
SRR534177+SRR534193	1L	1	694	CHH	CT	15.3846	15.3846	13
SRR534177+SRR534193	1L	1	698	CHH	CT	14.2857	14.2857	14
SRR534177+SRR534193	1L	1	701	CG	CG	53.8462	53.8462	13
SRR534177+SRR534193	1L	-1	702	CG	CG	80	-80	15
SRR534177+SRR534193	1L	-1	705	CHH	CA	0	0	18
SRR534177+SRR534193	1L	-1	708	CHH	CA	11.7647	-11.7647	17
SRR534177+SRR534193	1L	1	712	CG	CG	44.4444	44.4444	9
SRR534177+SRR534193	1L	-1	713	CG	CG	46.6667	-46.6667	15
SRR534177+SRR534193	1L	1	714	CHH	CT	12.5	12.5	8
SRR534177+SRR534193	1L	-1	717	CHH	CA	10	-10	20
SRR534177+SRR534193	1L	1	719	CHH	CA	11.1111	11.1111	9
SRR534177+SRR534193	1L	1	722	CHH	CT	0	0	10
SRR534177+SRR534193	1L	1	724	CHH	CA	22.2222	22.2222	9
SRR534177+SRR534193	1L	1	727	CHH	CT	12.5	12.5	8
SRR534177+SRR534193	1L	1	729	CHH	CT	11.1111	11.1111	9
SRR534177+SRR534193	1L	1	731	CHH	CA	12.5	12.5	8
SRR534177+SRR534193	1L	-1	735	CHH	CA	4.1667	-4.1667	24
SRR534177+SRR534193	1L	-1	740	CHH	CA	0	0	23
SRR534177+SRR534193	1L	-1	741	CHH	CC	0	0	23
SRR534177+SRR534193	1L	-1	742	CHH	CC	0	0	23
SRR534177+SRR534193	1L	-1	745	CHH	CA	0	0	21
SRR534177+SRR534193	1L	-1	746	CHH	CC	0	0	19
SRR534177+SRR534193	1L	1	748	CHH	CC	0	0	9
SRR534177+SRR534193	1L	1	749	CHH	CT	12.5	12.5	8
SRR534177+SRR534193	1L	-1	754	CHH	CT	5.5556	-5.5556	18
SRR534177+SRR534193	1L	1	755	CHH	CA	11.1111	11.1111	9
SRR534177+SRR534193	1L	1	763	CHG	CT	20	20	10
SRR534177+SRR534193	1L	-1	765	CHG	CA	7.6923	-7.6923	13
SRR534177+SRR534193	1L	-1	768	CHH	CT	0	0	15
SRR534177+SRR534193	1L	1	771	CHH	CT	0	0	9
SRR534177+SRR534193	1L	1	774	CHG	CT	33.3333	33.3333	9
SRR534177+SRR534193	1L	-1	776	CHG	CA	16.6667	-16.6667	12
SRR534177+SRR534193	1L	1	777	CHH	CT	0	0	11
SRR534177+SRR534193	1L	-1	780	CHH	CA	0	0	9
SRR534177+SRR534193	1L	-1	783	CHH	CA	0	0	7
SRR534177+SRR534193	1L	1	791	CHH	CC	0	0	11
SRR534177+SRR534193	1L	1	792	CHH	CT	0	0	12
SRR534177+SRR534193	1L	-1	796	CHH	CT	0	0	5
SRR534177+SRR534193	1L	1	797	CHH	CC	0	0	14
SRR534177+SRR534193	1L	1	798	CHH	CA	18.75	18.75	16
SRR534177+SRR534193	1L	-1	803	CHH	CT	0	0	6
SRR534177+SRR534193	1L	-1	804	CHH	CC	0	0	6
SRR534177+SRR534193	1L	-1	808	CHH	CA	0	0	6
SRR534177+SRR534193	1L	-1	809	CHH	CC	0	0	6
SRR534177+SRR534193	1L	-1	811	CHH	CA	0	0	7
SRR534177+SRR534193	1L	-1	812	CHH	CC	0	0	8
SRR534177+SRR534193	1L	-1	816	CHH	CA	33.3333	-33.3333	9
SRR534177+SRR534193	1L	-1	819	CHH	CT	0	0	8
SRR534177+SRR534193	1L	1	821	CHH	CA	5.5556	5.5556	18
SRR534177+SRR534193	1L	1	823	CHH	CA	10	10	20
SRR534177+SRR534193	1L	1	826	CHH	CA	5.2632	5.2632	19
SRR534177+SRR534193	1L	1	831	CHH	CA	10.5263	10.5263	19
SRR534177+SRR534193	1L	-1	838	CHH	CT	0	0	18
SRR534177+SRR534193	1L	1	839	CHH	CT	9.5238	9.5238	21
SRR534177+SRR534193	1L	1	843	CG	CG	100	100	19
SRR534177+SRR534193	1L	-1	844	CG	CG	91.3043	-91.3043	23
SRR534177+SRR534193	1L	1	845	CHH	CC	0	0	19
SRR534177+SRR534193	1L	1	846	CHH	CT	11.1111	11.1111	18
SRR534177+SRR534193	1L	1	848	CG	CG	100	100	18
SRR534177+SRR534193	1L	-1	849	CG	CG	80	-80	30
SRR534177+SRR534193	1L	1	851	CG	CG	70.5882	70.5882	17
SRR534177+SRR534193	1L	-1	852	CG	CG	78.125	-78.125	32
SRR534177+SRR534193	1L	-1	855	CHH	CA	3.7037	-3.7037	27
SRR534177+SRR534193	1L	1	856	CHH	CT	0	0	12
SRR534177+SRR534193	1L	1	858	CHH	CT	30.7692	30.7692	13
SRR534177+SRR534193	1L	1	864	CHH	CT	36.3636	36.3636	11
SRR534177+SRR534193	1L	1	868	CHH	CC	0	0	8
SRR534177+SRR534193	1L	1	869	CHH	CT	0	0	9
SRR534177+SRR534193	1L	-1	872	CHH	CA	21.0526	-21.0526	38
SRR534177+SRR534193	1L	-1	875	CHH	CT	16.6667	-16.6667	36
SRR534177+SRR534193	1L	1	876	CHH	CA	0	0	9
SRR534177+SRR534193	1L	1	878	CHH	CA	11.1111	11.1111	9
SRR534177+SRR534193	1L	1	880	CHH	CA	11.1111	11.1111	9
SRR534177+SRR534193	1L	-1	886	CHH	CA	22.2222	-22.2222	36
SRR534177+SRR534193	1L	-1	887	CHH	CC	0	0	36
SRR534177+SRR534193	1L	1	888	CHH	CA	16.6667	16.6667	6
SRR534177+SRR534193	1L	1	890	CHH	CT	16.6667	16.6667	6
SRR534177+SRR534193	1L	1	892	CHH	CA	80	80	5
SRR534177+SRR534193	1L	-1	899	CHH	CT	3.0303	-3.0303	33
SRR534177+SRR534193	1L	-1	908	CHH	CT	21.4286	-21.4286	28
SRR534177+SRR534193	1L	-1	911	CHH	CA	6.4516	-6.4516	31
SRR534177+SRR534193	1L	-1	915	CHH	CA	6.4516	-6.4516	31
SRR534177+SRR534193	1L	-1	920	CHH	CA	17.3913	-17.3913	23
SRR534177+SRR534193	1L	1	921	CHH	CT	0	0	4
SRR534177+SRR534193	1L	1	924	CHH	CT	0	0	3
SRR534177+SRR534193	1L	-1	928	CHH	CA	30	-30	20
SRR534177+SRR534193	1L	-1	931	CHH	CT	22.2222	-22.2222	18
SRR534177+SRR534193	1L	-1	934	CHH	CT	16.6667	-16.6667	18
SRR534177+SRR534193	1L	1	938	CHH	CT	0	0	3
SRR534177+SRR534193	1L	1	940	CHH	CT	0	0	2
SRR534177+SRR534193	1L	-1	944	CHH	CA	14.2857	-14.2857	14
SRR534177+SRR534193	1L	1	945	CHH	CA	50	50	2
SRR534177+SRR534193	1L	1	952	CHH	CC	50	50	2
SRR534177+SRR534193	1L	1	953	CHH	CT	50	50	2
SRR534177+SRR534193	1L	1	955	CHH	CT	33.3333	33.3333	3
SRR534177+SRR534193	1L	-1	964	CHH	CT	55.5556	-55.5556	9
SRR534177+SRR534193	1L	-1	966	CHH	CT	12.5	-12.5	8
SRR534177+SRR534193	1L	-1	968	CHH	CA	22.2222	-22.2222	9
SRR534177+SRR534193	1L	-1	973	CHH	CA	33.3333	-33.3333	12
SRR534177+SRR534193	1L	-1	974	CHH	CC	21.4286	-21.4286	14
SRR534177+SRR534193	1L	-1	977	CHH	CA	13.3333	-13.3333	15
SRR534177+SRR534193	1L	1	981	CHH	CA	40	40	15
SRR534177+SRR534193	1L	-1	984	CHH	CT	18.75	-18.75	16
SRR534177+SRR534193	1L	1	986	CHH	CT	53.3333	53.3333	15
SRR534177+SRR534193	1L	1	989	CHH	CT	50	50	18
SRR534177+SRR534193	1L	1	991	CG	CG	93.75	93.75	16
SRR534177+SRR534193	1L	-1	992	CG	CG	95	-95	20
SRR534177+SRR534193	1L	-1	993	CHG	CC	85.7143	-85.7143	21
SRR534177+SRR534193	1L	1	996	CHG	CT	95	95	20
SRR534177+SRR534193	1L	-1	998	CHG	CA	87.5	-87.5	24
SRR534177+SRR534193	1L	1	999	CHH	CA	50	50	20
SRR534177+SRR534193	1L	-1	1003	CHH	CT	12	-12	25
SRR534177+SRR534193	1L	1	1006	CHH	CT	59.0909	59.0909	22
SRR534177+SRR534193	1L	1	1009	CHG	CC	60	60	20
SRR534177+SRR534193	1L	1	1010	CG	CG	95.2381	95.2381	21
SRR534177+SRR534193	1L	-1	1011	CG	CG	90.625	-90.625	32
SRR534177+SRR534193	1L	1	1012	CHH	CC	55	55	20
SRR534177+SRR534193	1L	1	1013	CHG	CT	94.7368	94.7368	19
SRR534177+SRR534193	1L	-1	1015	CHG	CA	78.125	-78.125	32
SRR534177+SRR534193	1L	1	1025	CHH	CC	36.8421	36.8421	19
SRR534177+SRR534193	1L	1	1026	CHH	CA	38.8889	38.8889	18
SRR534177+SRR534193	1L	1	1033	CHH	CC	7.1429	7.1429	14
SRR534177+SRR534193	1L	1	1034	CHH	CT	14.2857	14.2857	14
SRR534177+SRR534193	1L	-1	1038	CHH	CA	6.0606	-6.0606	33
SRR534177+SRR534193	1L	1	1040	CG	CG	100	100	17
SRR534177+SRR534193	1L	-1	1041	CG	CG	93.75	-93.75	32
SRR534177+SRR534193	1L	-1	1044	CHH	CT	18.75	-18.75	32
SRR534177+SRR534193	1L	-1	1051	CHH	CT	11.1111	-11.1111	27
SRR534177+SRR534193	1L	-1	1052	CHH	CC	11.1111	-11.1111	27
SRR534177+SRR534193	1L	1	1057	CHG	CT	85	85	20
SRR534177+SRR534193	1L	-1	1059	CHG	CA	53.8462	-53.8462	26
SRR534177+SRR534193	1L	-1	1063	CHH	CT	4.1667	-4.1667	24
SRR534177+SRR534193	1L	1	1065	CHH	CA	26.3158	26.3158	19
SRR534177+SRR534193	1L	1	1068	CHH	CT	10	10	20
SRR534177+SRR534193	1L	1	1070	CHH	CA	21.0526	21.0526	19
SRR534177+SRR534193	1L	1	1076	CHH	CA	15	15	20
SRR534177+SRR534193	1L	1	1079	CHH	CT	10.5263	10.5263	19
SRR534177+SRR534193	1L	1	1081	CHH	CA	4.7619	4.7619	21
SRR534177+SRR534193	1L	-1	1102	CHH	CA	3.5714	-3.5714	28
SRR534177+SRR534193	1L	1	1105	CG	CG	86.9565	86.9565	23
SRR534177+SRR534193	1L	-1	1106	CG	CG	85.7143	-85.7143	28
SRR534177+SRR534193	1L	1	1108	CHH	CA	0	0	23
SRR534177+SRR534193	1L	1	1110	CHH	CA	4.3478	4.3478	23
SRR534177+SRR534193	1L	1	1112	CG	CG	81.8182	81.8182	22
SRR534177+SRR534193	1L	-1	1113	CG	CG	85.7143	-85.7143	35
SRR534177+SRR534193	1L	1	1118	CHH	CA	3.7037	3.7037	27
SRR534177+SRR534193	1L	1	1120	CHH	CA	7.6923	7.6923	26
SRR534177+SRR534193	1L	1	1128	CHG	CT	34.7826	34.7826	23
SRR534177+SRR534193	1L	-1	1130	CHG	CA	47.3684	-47.3684	38
SRR534177+SRR534193	1L	1	1136	CHH	CA	15	15	20
SRR534177+SRR534193	1L	1	1139	CHH	CT	5.5556	5.5556	18
SRR534177+SRR534193	1L	1	1141	CHH	CA	5.8824	5.8824	17
SRR534177+SRR534193	1L	1	1147	CHH	CC	6.25	6.25	16
SRR534177+SRR534193	1L	1	1148	CHG	CC	26.6667	26.6667	15
SRR534177+SRR534193	1L	1	1149	CG	CG	73.3333	73.3333	15
SRR534177+SRR534193	1L	-1	1150	CG	CG	78.0488	-78.0488	41
SRR534177+SRR534193	1L	1	1156	CHH	CC	0	0	14
SRR534177+SRR534193	1L	1	1157	CHH	CC	0	0	14
SRR534177+SRR534193	1L	1	1158	CHH	CA	0	0	13
SRR534177+SRR534193	1L	1	1160	CHH	CA	41.6667	41.6667	12
SRR534177+SRR534193	1L	1	1164	CHH	CA	0	0	11
SRR534177+SRR534193	1L	-1	1169	CHH	CA	0	0	33
SRR534177+SRR534193	1L	1	1170	CHH	CT	0	0	9
SRR534177+SRR534193	1L	1	1174	CHH	CT	9.0909	9.0909	11
SRR534177+SRR534193	1L	-1	1180	CHH	CT	0	0	26
SRR534177+SRR534193	1L	1	1181	CHH	CA	0	0	11
SRR534177+SRR534193	1L	-1	1186	CHH	CT	0	0	28
SRR534177+SRR534193	1L	-1	1192	CHH	CA	4.1667	-4.1667	24
SRR534177+SRR534193	1L	1	1194	CHH	CA	0	0	10
SRR534177+SRR534193	1L	1	1197	CHH	CA	0	0	12
SRR534177+SRR534193	1L	-1	1202	CHH	CA	8.6957	-8.6957	23
SRR534177+SRR534193	1L	-1	1203	CHH	CC	0	0	22
SRR534177+SRR534193	1L	-1	1217	CHH	CT	0	0	13
SRR534177+SRR534193	1L	-1	1220	CHH	CT	0	0	11
SRR534177+SRR534193	1L	1	1225	CHH	CC	0	0	5
SRR534177+SRR534193	1L	1	1226	CHH	CA	0	0	4
SRR534177+SRR534193	1L	1	1228	CHH	CT	0	0	4
SRR534177+SRR534193	1L	-1	1233	CHH	CA	0	0	10
SRR534177+SRR534193	1L	1	1235	CHH	CT	0	0	4
SRR534177+SRR534193	1L	-1	1240	CHH	CT	0	0	6
SRR534177+SRR534193	1L	1	1243	CHH	CT	0	0	3
SRR534177+SRR534193	1L	-1	1246	CHH	CA	25	-25	4
SRR534177+SRR534193	1L	-1	1248	CHH	CA	0	0	3
SRR534177+SRR534193	1L	-1	1251	CHH	CT	0	0	2
SRR534177+SRR534193	1L	1	1252	CHG	CA	33.3333	33.3333	3
SRR534177+SRR534193	1L	-1	1254	CHG	CT	0	0	2
SRR534177+SRR534193	1L	-1	1258	CHH	CT	0	0	1
SRR534177+SRR534193	1L	-1	1260	CHH	CA	0	0	2
SRR534177+SRR534193	1L	-1	1261	CHH	CC	0	0	1
SRR534177+SRR534193	1L	1	1262	CHH	CA	0	0	1
SRR534177+SRR534193	1L	1	1265	CHH	CA	0	0	1
SRR534177+SRR534193	1L	1	1267	CHH	CC	0	0	1
SRR534177+SRR534193	1L	1	1268	CHH	CC	0	0	1
SRR534177+SRR534193	1L	1	1269	CHH	CC	0	0	1
SRR534177+SRR534193	1L	1	1270	CHH	CC	0	0	2
SRR534177+SRR534193	1L	1	1271	CHH	CC	0	0	2
SRR534177+SRR534193	1L	1	1272	CHH	CA	0	0	1
SRR534177+SRR534193	1L	1	1274	CHH	CC	0	0	1
SRR534177+SRR534193	1L	1	1275	CHH	CT	0	0	1
SRR534177+SRR534193	1L	1	1277	CHH	CC	0	0	1
SRR534177+SRR534193	1L	1	1278	CHH	CC	0	0	1
SRR534177+SRR534193	1L	1	1279	CHH	CC	0	0	1
SRR534177+SRR534193	1L	1	1280	CHH	CC	0	0	1
SRR534177+SRR534193	1L	1	1281	CHH	CC	0	0	1
SRR534177+SRR534193	1L	1	1282	CHH	CC	0	0	1
SRR534177+SRR534193	1L	1	1283	CHH	CC	0	0	1
SRR534177+SRR534193	1L	1	1284	CHH	CC	0	0	1
SRR534177+SRR534193	1L	1	1285	CHH	CC	0	0	1
SRR534177+SRR534193	1L	1	1286	CHH	CC	0	0	1
SRR534177+SRR534193	1L	1	1287	CHH	CC	0	0	1
SRR534177+SRR534193	1L	1	1288	CHH	CC	0	0	1
SRR534177+SRR534193	1L	1	1289	CHH	CC	0	0	1
SRR534177+SRR534193	1L	1	1290	CHH	CC	0	0	1
SRR534177+SRR534193	1L	1	1291	CHH	CA	0	0	1
SRR534177+SRR534193	1L	1	1294	CHH	CC	0	0	1
SRR534177+SRR534193	1L	1	1295	CHH	CC	0	0	1
SRR534177+SRR534193	1L	1	1296	CHH	CC	0	0	2
SRR534177+SRR534193	1L	1	1297	CHH	CC	0	0	1
SRR534177+SRR534193	1L	1	1298	CHH	CA	0	0	2
SRR534177+SRR534193	1L	1	1311	CHH	CA	0	0	5
SRR534177+SRR534193	1L	1	1330	CHH	CA	0	0	6
SRR534177+SRR534193	1L	-1	1341	CHH	CT	0	0	2
SRR534177+SRR534193	1L	-1	1347	CHH	CA	0	0	3
SRR534177+SRR534193	1L	-1	1348	CHH	CC	0	0	3
SRR534177+SRR534193	1L	-1	1353	CHH	CT	0	0	3
SRR534177+SRR534193	1L	-1	1355	CHH	CT	0	0	3
SRR534177+SRR534193	1L	1	1363	CHH	CT	0	0	3
SRR534177+SRR534193	1L	1	1365	CHH	CT	0	0	2
SRR534177+SRR534193	1L	1	1367	CHH	CT	0	0	2
SRR534177+SRR534193	1L	1	1377	CHH	CT	0	0	2
SRR534177+SRR534193	1L	1	1383	CHH	CT	0	0	2
SRR534177+SRR534193	1L	-1	1389	CHH	CA	0	0	5
SRR534177+SRR534193	1L	-1	1391	CHH	CT	0	0	4
SRR534177+SRR534193	1L	1	1393	CHH	CA	0	0	3
SRR534177+SRR534193	1L	1	1397	CHG	CT	16.6667	16.6667	6
SRR534177+SRR534193	1L	-1	1399	CHG	CA	0	0	4
SRR534177+SRR534193	1L	-1	1406	CHH	CT	0	0	4
SRR534177+SRR534193	1L	-1	1409	CHH	CA	0	0	5
SRR534177+SRR534193	1L	-1	1421	CHH	CA	0	0	7
SRR534177+SRR534193	1L	-1	1425	CHH	CT	0	0	8
SRR534177+SRR534193	1L	1	1428	CHG	CT	23.0769	23.0769	13
SRR534177+SRR534193	1L	-1	1430	CHG	CA	10	-10	10
SRR534177+SRR534193	1L	-1	1432	CHH	CA	0	0	8
SRR534177+SRR534193	1L	1	1436	CHH	CC	0	0	11
SRR534177+SRR534193	1L	1	1437	CHH	CT	0	0	10
SRR534177+SRR534193	1L	1	1439	CHH	CC	0	0	10
SRR534177+SRR534193	1L	1	1440	CHH	CA	0	0	10
SRR534177+SRR534193	1L	-1	1443	CHH	CA	0	0	10
SRR534177+SRR534193	1L	1	1447	CHH	CA	0	0	7
SRR534177+SRR534193	1L	1	1449	CHH	CA	0	0	5
SRR534177+SRR534193	1L	1	1452	CHG	CT	0	0	4
SRR534177+SRR534193	1L	-1	1454	CHG	CA	0	0	12
SRR534177+SRR534193	1L	1	1455	CHH	CT	0	0	3
SRR534177+SRR534193	1L	-1	1458	CHH	CA	0	0	15
SRR534177+SRR534193	1L	1	1465	CHH	CT	0	0	2
SRR534177+SRR534193	1L	1	1469	CHH	CA	0	0	3
SRR534177+SRR534193	1L	-1	1482	CHH	CT	0	0	11
SRR534177+SRR534193	1L	1	1488	CHH	CA	0	0	3
SRR534177+SRR534193	1L	1	1492	CHH	CT	0	0	4
SRR534177+SRR534193	1L	-1	1502	CHH	CA	0	0	11
SRR534177+SRR534193	1L	-1	1503	CHH	CC	0	0	11
SRR534177+SRR534193	1L	1	1505	CHG	CA	16.6667	16.6667	6
SRR534177+SRR534193	1L	-1	1507	CHG	CT	0	0	11
SRR534177+SRR534193	1L	-1	1509	CHH	CT	0	0	11
SRR534177+SRR534193	1L	1	1513	CHH	CA	0	0	5
SRR534177+SRR534193	1L	1	1515	CHH	CC	0	0	6
SRR534177+SRR534193	1L	1	1516	CHH	CA	0	0	5
SRR534177+SRR534193	1L	-1	1520	CHH	CT	0	0	18
SRR534177+SRR534193	1L	1	1523	CHH	CC	0	0	5
SRR534177+SRR534193	1L	1	1524	CHG	CC	0	0	8
SRR534177+SRR534193	1L	1	1525	CG	CG	16.6667	16.6667	6
SRR534177+SRR534193	1L	-1	1526	CG	CG	26.3158	-26.3158	19
SRR534177+SRR534193	1L	-1	1528	CHH	CT	0	0	19
SRR534177+SRR534193	1L	1	1533	CHH	CT	0	0	6
SRR534177+SRR534193	1L	1	1536	CHH	CT	0	0	6
SRR534177+SRR534193	1L	1	1538	CHH	CA	0	0	6
SRR534177+SRR534193	1L	1	1540	CHH	CT	0	0	5
SRR534177+SRR534193	1L	1	1544	CHH	CT	0	0	5
SRR534177+SRR534193	1L	1	1552	CHH	CT	0	0	6
SRR534177+SRR534193	1L	1	1556	CHH	CT	0	0	5
SRR534177+SRR534193	1L	1	1560	CHH	CT	0	0	9
SRR534177+SRR534193	1L	-1	1563	CHH	CT	0	0	13
SRR534177+SRR534193	1L	-1	1575	CHH	CA	0	0	8
SRR534177+SRR534193	1L	-1	1577	CHH	CT	0	0	7
SRR534177+SRR534193	1L	-1	1580	CHH	CA	16.6667	-16.6667	6
SRR534177+SRR534193	1L	-1	1583	CHH	CA	0	0	5
SRR534177+SRR534193	1L	-1	1589	CHH	CT	0	0	4
SRR534177+SRR534193	1L	-1	1591	CHH	CT	0	0	4
SRR534177+SRR534193	1L	-1	1592	CHH	CC	0	0	4
SRR534177+SRR534193	1L	1	1595	CHH	CC	0	0	34
SRR534177+SRR534193	1L	1	1596	CHH	CT	0	0	33
SRR534177+SRR534193	1L	-1	1600	CHH	CA	0	0	3
SRR534177+SRR534193	1L	1	1604	CHH	CA	0	0	38
SRR534177+SRR534193	1L	-1	1608	CHH	CA	0	0	3
SRR534177+SRR534193	1L	1	1611	CHH	CA	0	0	40
SRR534177+SRR534193	1L	-1	1630	CHH	CT	0	0	1
SRR534177+SRR534193	1L	-1	1632	CHH	CT	0	0	1
SRR534177+SRR534193	1L	1	1634	CHG	CA	2.9412	2.9412	34
SRR534177+SRR534193	1L	-1	1636	CHG	CT	0	0	3
SRR534177+SRR534193	1L	-1	1638	CHH	CA	0	0	3
SRR534177+SRR534193	1L	1	1640	CG	CG	0	0	33
SRR534177+SRR534193	1L	-1	1641	CG	CG	0	0	3
SRR534177+SRR534193	1L	-1	1646	CHH	CA	0	0	3
SRR534177+SRR534193	1L	-1	1651	CHH	CA	0	0	4
SRR534177+SRR534193	1L	-1	1652	CHH	CC	0	0	4
SRR534177+SRR534193	1L	-1	1655	CHH	CT	0	0	5
SRR534177+SRR534193	1L	-1	1658	CHH	CA	0	0	6
SRR534177+SRR534193	1L	-1	1660	CHH	CA	0	0	6
SRR534177+SRR534193	1L	-1	1664	CHH	CA	0	0	6
SRR534177+SRR534193	1L	-1	1667	CHH	CT	0	0	6
SRR534177+SRR534193	1L	-1	1671	CHH	CA	0	0	6
SRR534177+SRR534193	1L	1	1673	CHH	CT	0	0	14
SRR534177+SRR534193	1L	1	1676	CHH	CT	0	0	14
SRR534177+SRR534193	1L	1	1678	CHH	CA	0	0	13
SRR534177+SRR534193	1L	-1	1682	CHH	CA	0	0	6
SRR534177+SRR534193	1L	-1	1688	CHH	CA	0	0	3
SRR534177+SRR534193	1L	-1	1690	CHH	CT	0	0	3
SRR534177+SRR534193	1L	1	1697	CHH	CT	0	0	13
SRR534177+SRR534193	1L	1	1702	CHH	CT	0	0	11
SRR534177+SRR534193	1L	1	1706	CHH	CA	0	0	11
SRR534177+SRR534193	1L	-1	1709	CHH	CT	16.6667	-16.6667	6
SRR534177+SRR534193	1L	-1	1710	CHH	CC	16.6667	-16.6667	6
SRR534177+SRR534193	1L	-1	1711	CHH	CC	0	0	6
SRR534177+SRR534193	1L	-1	1714	CHH	CT	0	0	9
SRR534177+SRR534193	1L	1	1716	CHH	CC	0	0	14
SRR534177+SRR534193	1L	1	1717	CHH	CC	0	0	11
SRR534177+SRR534193	1L	1	1718	CHH	CC	0	0	12
SRR534177+SRR534193	1L	1	1719	CHH	CA	0	0	13
SRR534177+SRR534193	1L	-1	1724	CHH	CA	9.0909	-9.0909	11
SRR534177+SRR534193	1L	-1	1725	CHH	CC	7.6923	-7.6923	13
SRR534177+SRR534193	1L	1	1727	CHH	CA	0	0	19
SRR534177+SRR534193	1L	1	1730	CHH	CA	0	0	19
SRR534177+SRR534193	1L	-1	1733	CHH	CA	5.8824	-5.8824	17
SRR534177+SRR534193	1L	-1	1735	CHH	CA	5	-5	20
SRR534177+SRR534193	1L	-1	1739	CHH	CT	4.3478	-4.3478	23
SRR534177+SRR534193	1L	1	1740	CHH	CA	0	0	14
SRR534177+SRR534193	1L	1	1742	CG	CG	0	0	15
SRR534177+SRR534193	1L	-1	1743	CG	CG	4	-4	25
SRR534177+SRR534193	1L	-1	1745	CHH	CA	0	0	26
SRR534177+SRR534193	1L	1	1747	CHH	CA	0	0	19
SRR534177+SRR534193	1L	-1	1750	CHH	CA	4	-4	25
SRR534177+SRR534193	1L	1	1753	CHH	CT	0	0	18
SRR534177+SRR534193	1L	1	1757	CHH	CT	0	0	19
SRR534177+SRR534193	1L	-1	1762	CHH	CA	0	0	22
SRR534177+SRR534193	1L	-1	1766	CHH	CA	0	0	20
SRR534177+SRR534193	1L	-1	1767	CHH	CC	0	0	19
SRR534177+SRR534193	1L	-1	1768	CHH	CC	0	0	19
SRR534177+SRR534193	1L	1	1773	CHH	CT	0	0	23
SRR534177+SRR534193	1L	1	1776	CHH	CT	0	0	26
SRR534177+SRR534193	1L	1	1783	CHG	CT	0	0	28
SRR534177+SRR534193	1L	-1	1785	CHG	CA	0	0	10
SRR534177+SRR534193	1L	-1	1791	CHH	CA	0	0	7
SRR534177+SRR534193	1L	-1	1792	CHH	CC	0	0	6
SRR534177+SRR534193	1L	-1	1795	CHH	CT	0	0	5
SRR534177+SRR534193	1L	-1	1798	CHH	CA	0	0	5
SRR534177+SRR534193	1L	-1	1800	CHH	CA	0	0	4
SRR534177+SRR534193	1L	-1	1804	CHH	CA	0	0	3
SRR534177+SRR534193	1L	-1	1807	CHH	CT	0	0	5
SRR534177+SRR534193	1L	-1	1812	CHH	CA	0	0	6
SRR534177+SRR534193	1L	-1	1813	CHH	CC	0	0	6
SRR534177+SRR534193	1L	1	1815	CHH	CC	3.0303	3.0303	33
SRR534177+SRR534193	1L	1	1816	CHG	CT	3.0303	3.0303	33
SRR534177+SRR534193	1L	-1	1818	CHG	CA	0	0	8
SRR534177+SRR534193	1L	-1	1822	CHH	CA	0	0	9
SRR534177+SRR534193	1L	-1	1824	CHH	CA	0	0	9
SRR534177+SRR534193	1L	-1	1825	CHH	CC	0	0	8
SRR534177+SRR534193	1L	1	1826	CHH	CC	0	0	22
SRR534177+SRR534193	1L	1	1827	CHH	CA	0	0	23
SRR534177+SRR534193	1L	-1	1830	CHH	CT	0	0	9
SRR534177+SRR534193	1L	-1	1831	CHH	CC	0	0	9
SRR534177+SRR534193	1L	1	1834	CHG	CC	0	0	19
SRR534177+SRR534193	1L	1	1835	CG	CG	0	0	18
SRR534177+SRR534193	1L	-1	1836	CG	CG	0	0	10
SRR534177+SRR534193	1L	1	1838	CHH	CA	0	0	18
SRR534177+SRR534193	1L	-1	1843	CHH	CA	7.6923	-7.6923	13
SRR534177+SRR534193	1L	-1	1844	CHH	CC	0	0	13
SRR534177+SRR534193	1L	-1	1846	CHH	CT	0	0	13
SRR534177+SRR534193	1L	1	1850	CG	CG	0	0	11
SRR534177+SRR534193	1L	-1	1851	CG	CG	0	0	14
SRR534177+SRR534193	1L	1	1856	CHH	CA	0	0	8
SRR534177+SRR534193	1L	1	1861	CHH	CT	0	0	11
SRR534177+SRR534193	1L	1	1863	CHH	CC	0	0	12
SRR534177+SRR534193	1L	1	1864	CHH	CT	0	0	10
SRR534177+SRR534193	1L	-1	1870	CHH	CT	0	0	17
SRR534177+SRR534193	1L	-1	1876	CHH	CA	0	0	19
SRR534177+SRR534193	1L	-1	1887	CHH	CA	0	0	18
SRR534177+SRR534193	1L	-1	1889	CHH	CA	0	0	19
SRR534177+SRR534193	1L	1	1892	CHH	CT	0	0	7
SRR534177+SRR534193	1L	1	1895	CHH	CC	0	0	7
SRR534177+SRR534193	1L	1	1896	CHH	CA	0	0	9
SRR534177+SRR534193	1L	1	1899	CHH	CC	0	0	9
SRR534177+SRR534193	1L	1	1900	CHH	CA	0	0	9
SRR534177+SRR534193	1L	1	1902	CHH	CA	0	0	9
SRR534177+SRR534193	1L	1	1905	CHH	CT	0	0	10
SRR534177+SRR534193	1L	1	1909	CHH	CT	0	0	10
SRR534177+SRR534193	1L	1	1911	CHH	CC	0	0	10
SRR534177+SRR534193	1L	1	1912	CHH	CA	0	0	10
SRR534177+SRR534193	1L	-1	1917	CHH	CA	0	0	34
SRR534177+SRR534193	1L	-1	1922	CHH	CA	0	0	34
SRR534177+SRR534193	1L	-1	1923	CHH	CC	0	0	32
SRR534177+SRR534193	1L	1	1925	CHH	CC	6.6667	6.6667	15
SRR534177+SRR534193	1L	1	1926	CHH	CA	6.6667	6.6667	15
SRR534177+SRR534193	1L	1	1931	CHH	CA	6.6667	6.6667	15
SRR534177+SRR534193	1L	1	1935	CHH	CA	5.5556	5.5556	18
SRR534177+SRR534193	1L	1	1938	CHH	CA	10.5263	10.5263	19
SRR534177+SRR534193	1L	1	1941	CHH	CA	4.7619	4.7619	21
SRR534177+SRR534193	1L	-1	1946	CHH	CA	0	0	21
SRR534177+SRR534193	1L	1	1948	CHH	CC	4.5455	4.5455	22
SRR534177+SRR534193	1L	1	1949	CHH	CA	4.3478	4.3478	23
SRR534177+SRR534193	1L	-1	1954	CHH	CA	0	0	15
SRR534177+SRR534193	1L	1	1955	CHH	CA	3.7037	3.7037	27
SRR534177+SRR534193	1L	-1	1958	CHH	CA	0	0	12
SRR534177+SRR534193	1L	-1	1962	CHH	CA	0	0	9
SRR534177+SRR534193	1L	-1	1968	CHH	CA	0	0	5
SRR534177+SRR534193	1L	-1	1969	CHH	CC	0	0	5
SRR534177+SRR534193	1L	-1	1975	CHH	CT	0	0	6
SRR534177+SRR534193	1L	-1	1976	CHH	CC	0	0	5
SRR534177+SRR534193	1L	1	1979	CG	CG	0	0	33
SRR534177+SRR534193	1L	-1	1980	CG	CG	0	0	5
SRR534177+SRR534193	1L	-1	1982	CHH	CT	0	0	4
SRR534177+SRR534193	1L	-1	1986	CHH	CA	0	0	5
SRR534177+SRR534193	1L	1	1987	CHH	CC	0	0	35
SRR534177+SRR534193	1L	1	1988	CHH	CA	0	0	34
SRR534177+SRR534193	1L	1	1991	CHH	CA	0	0	35
SRR534177+SRR534193	1L	-1	1995	CHH	CA	0	0	7
SRR534177+SRR534193	1L	1	1997	CHH	CA	0	0	35
SRR534177+SRR534193	1L	-1	2000	CHH	CT	0	0	5
SRR534177+SRR534193	1L	-1	2003	CHH	CT	0	0	5
SRR534177+SRR534193	1L	-1	2004	CHH	CC	0	0	5
SRR534177+SRR534193	1L	-1	2005	CHH	CC	0	0	5
SRR534177+SRR534193	1L	1	2008	CHH	CA	0	0	26
SRR534177+SRR534193	1L	-1	2012	CHH	CT	0	0	6
SRR534177+SRR534193	1L	1	2014	CHG	CA	0	0	21
SRR534177+SRR534193	1L	-1	2016	CHG	CT	0	0	8
SRR534177+SRR534193	1L	1	2026	CHH	CA	0	0	14
SRR534177+SRR534193	1L	1	2036	CHG	CA	0	0	8
SRR534177+SRR534193	1L	-1	2038	CHG	CT	0	0	5
SRR534177+SRR534193	1L	-1	2039	CHH	CC	0	0	5
SRR534177+SRR534193	1L	-1	2040	CHH	CC	0	0	5
SRR534177+SRR534193	1L	1	2048	CHH	CT	0	0	7
SRR534177+SRR534193	1L	1	2054	CHH	CT	0	0	7
SRR534177+SRR534193	1L	-1	2058	CHH	CT	0	0	8
SRR534177+SRR534193	1L	-1	2063	CHH	CA	0	0	10
SRR534177+SRR534193	1L	-1	2064	CHH	CC	0	0	8
SRR534177+SRR534193	1L	1	2066	CHH	CA	0	0	8
SRR534177+SRR534193	1L	1	2068	CHH	CT	0	0	9
SRR534177+SRR534193	1L	1	2070	CHH	CA	0	0	10
SRR534177+SRR534193	1L	1	2072	CHH	CT	0	0	9
SRR534177+SRR534193	1L	-1	2076	CHH	CA	0	0	10
SRR534177+SRR534193	1L	-1	2083	CHH	CT	0	0	11
SRR534177+SRR534193	1L	1	2091	CHG	CA	0	0	10
SRR534177+SRR534193	1L	-1	2093	CHG	CT	0	0	15
SRR534177+SRR534193	1L	-1	2095	CHH	CA	0	0	13
SRR534177+SRR534193	1L	1	2097	CHG	CT	0	0	8
SRR534177+SRR534193	1L	-1	2099	CHG	CA	0	0	14
SRR534177+SRR534193	1L	-1	2100	CHH	CC	0	0	15
SRR534177+SRR534193	1L	1	2102	CHH	CA	0	0	7
SRR534177+SRR534193	1L	1	2104	CHH	CT	0	0	7
SRR534177+SRR534193	1L	1	2111	CHH	CT	0	0	6
SRR534177+SRR534193	1L	1	2114	CHH	CC	0	0	6
SRR534177+SRR534193	1L	1	2115	CHH	CA	0	0	5
SRR534177+SRR534193	1L	1	2121	CHH	CC	0	0	5
SRR534177+SRR534193	1L	1	2122	CHH	CC	0	0	5
SRR534177+SRR534193	1L	1	2123	CHH	CC	0	0	4
SRR534177+SRR534193	1L	1	2124	CHH	CA	0	0	4
SRR534177+SRR534193	1L	1	2130	CHH	CA	0	0	3
SRR534177+SRR534193	1L	-1	2137	CHH	CA	0	0	33
SRR534177+SRR534193	1L	1	2138	CHH	CT	0	0	4
SRR534177+SRR534193	1L	1	2144	CG	CG	0	0	2
SRR534177+SRR534193	1L	-1	2145	CG	CG	0	0	35
SRR534177+SRR534193	1L	1	2149	CHH	CT	0	0	3
SRR534177+SRR534193	1L	1	2163	CHH	CT	0	0	4
SRR534177+SRR534193	1L	1	2165	CHG	CA	0	0	6
SRR534177+SRR534193	1L	-1	2167	CHG	CT	0	0	27
SRR534177+SRR534193	1L	1	2168	CHH	CA	0	0	8
SRR534177+SRR534193	1L	1	2183	CHH	CC	0	0	14
SRR534177+SRR534193	1L	1	2184	CHH	CA	0	0	14
SRR534177+SRR534193	1L	-1	2187	CHH	CA	0	0	28
SRR534177+SRR534193	1L	1	2192	CHH	CA	0	0	17
SRR534177+SRR534193	1L	-1	2196	CHH	CT	0	0	24
SRR534177+SRR534193	1L	-1	2203	CHH	CA	0	0	24
SRR534177+SRR534193	1L	1	2207	CHH	CA	0	0	18
SRR534177+SRR534193	1L	-1	2210	CHH	CA	0	0	26
SRR534177+SRR534193	1L	-1	2212	CHH	CA	0	0	26
SRR534177+SRR534193	1L	1	2217	CHH	CA	0	0	14
SRR534177+SRR534193	1L	1	2221	CHH	CC	0	0	13
SRR534177+SRR534193	1L	1	2222	CHG	CA	0	0	11
SRR534177+SRR534193	1L	-1	2224	CHG	CT	0	0	31
SRR534177+SRR534193	1L	1	2225	CG	CG	0	0	6
SRR534177+SRR534193	1L	-1	2226	CG	CG	0	0	29
SRR534177+SRR534193	1L	1	2228	CHH	CA	0	0	5
SRR534177+SRR534193	1L	1	2231	CHH	CA	0	0	7
SRR534177+SRR534193	1L	-1	2236	CHH	CT	0	0	30
SRR534177+SRR534193	1L	1	2244	CHH	CC	0	0	4
SRR534177+SRR534193	1L	1	2245	CHH	CC	0	0	4
SRR534177+SRR534193	1L	1	2246	CHH	CC	0	0	5
SRR534177+SRR534193	1L	1	2247	CHH	CT	0	0	4
SRR534177+SRR534193	1L	1	2249	CHH	CA	0	0	3
SRR534177+SRR534193	1L	-1	2255	CHH	CA	0	0	35
SRR534177+SRR534193	1L	-1	2259	CHH	CA	0	0	35
SRR534177+SRR534193	1L	1	2261	CHH	CT	0	0	2
SRR534177+SRR534193	1L	1	2263	CHH	CC	0	0	3
SRR534177+SRR534193	1L	1	2264	CHH	CT	0	0	3
SRR534177+SRR534193	1L	1	2291	CHH	CA	0	0	3
SRR534177+SRR534193	1L	1	2293	CHH	CT	0	0	3
SRR534177+SRR534193	1L	1	2297	CHH	CA	0	0	3
SRR534177+SRR534193	1L	1	2300	CHH	CT	0	0	4
SRR534177+SRR534193	1L	1	2304	CHH	CT	0	0	4
SRR534177+SRR534193	1L	-1	2307	CHH	CA	0	0	17
SRR534177+SRR534193	1L	1	2308	CHH	CA	0	0	3
SRR534177+SRR534193	1L	-1	2312	CHH	CA	0	0	20
SRR534177+SRR534193	1L	-1	2316	CHH	CT	0	0	23
SRR534177+SRR534193	1L	1	2318	CHH	CC	0	0	5
SRR534177+SRR534193	1L	1	2319	CHH	CC	0	0	6
SRR534177+SRR534193	1L	1	2320	CHH	CA	0	0	6
SRR534177+SRR534193	1L	-1	2328	CHH	CA	0	0	27
SRR534177+SRR534193	1L	-1	2329	CHH	CC	0	0	29
SRR534177+SRR534193	1L	1	2331	CHH	CA	0	0	7
SRR534177+SRR534193	1L	1	2334	CHH	CA	0	0	7
SRR534177+SRR534193	1L	1	2339	CHH	CA	0	0	5
SRR534177+SRR534193	1L	1	2343	CHH	CC	0	0	6
SRR534177+SRR534193	1L	1	2344	CHH	CA	0	0	5
SRR534177+SRR534193	1L	1	2346	CHH	CT	0	0	5
SRR534177+SRR534193	1L	-1	2349	CHH	CA	0	0	33
SRR534177+SRR534193	1L	1	2352	CHH	CT	0	0	5
SRR534177+SRR534193	1L	1	2354	CHH	CT	0	0	6
SRR534177+SRR534193	1L	-1	2361	CHH	CA	0	0	30
SRR534177+SRR534193	1L	-1	2366	CHH	CA	0	0	28
SRR534177+SRR534193	1L	-1	2367	CHH	CC	0	0	26
SRR534177+SRR534193	1L	-1	2371	CHH	CT	0	0	25
SRR534177+SRR534193	1L	-1	2373	CHH	CT	0	0	25
SRR534177+SRR534193	1L	1	2374	CHH	CT	0	0	5
SRR534177+SRR534193	1L	1	2378	CHH	CT	0	0	6
SRR534177+SRR534193	1L	1	2381	CHH	CT	0	0	7
SRR534177+SRR534193	1L	1	2395	CG	CG	0	0	11
SRR534177+SRR534193	1L	-1	2396	CG	CG	0	0	11
SRR534177+SRR534193	1L	1	2397	CHH	CA	0	0	10
SRR534177+SRR534193	1L	1	2405	CHH	CA	0	0	15
SRR534177+SRR534193	1L	-1	2410	CHH	CT	0	0	7
SRR534177+SRR534193	1L	-1	2416	CHH	CT	0	0	6
SRR534177+SRR534193	1L	-1	2425	CHH	CA	0	0	7
SRR534177+SRR534193	1L	-1	2426	CHH	CC	0	0	7
SRR534177+SRR534193	1L	1	2428	CHH	CA	0	0	21
SRR534177+SRR534193	1L	-1	2431	CHH	CA	0	0	6
SRR534177+SRR534193	1L	-1	2435	CHH	CA	0	0	8
SRR534177+SRR534193	1L	-1	2438	CHH	CA	0	0	7
SRR534177+SRR534193	1L	-1	2444	CHH	CT	0	0	7
SRR534177+SRR534193	1L	1	2446	CHH	CA	0	0	20
SRR534177+SRR534193	1L	-1	2451	CHH	CA	0	0	9
SRR534177+SRR534193	1L	-1	2452	CHH	CC	0	0	8
SRR534177+SRR534193	1L	-1	2454	CHH	CT	0	0	10
SRR534177+SRR534193	1L	1	2458	CG	CG	0	0	13
SRR534177+SRR534193	1L	-1	2459	CG	CG	0	0	10
SRR534177+SRR534193	1L	1	2464	CHH	CA	0	0	13
SRR534177+SRR534193	1L	1	2469	CHH	CT	0	0	14
SRR534177+SRR534193	1L	1	2471	CHH	CC	0	0	12
SRR534177+SRR534193	1L	1	2472	CHH	CT	0	0	11
SRR534177+SRR534193	1L	-1	2475	CHH	CA	0	0	15
SRR534177+SRR534193	1L	-1	2478	CHH	CT	0	0	17
SRR534177+SRR534193	1L	-1	2484	CHH	CA	0	0	20
SRR534177+SRR534193	1L	-1	2491	CHH	CT	0	0	20
SRR534177+SRR534193	1L	-1	2495	CHH	CA	0	0	25
SRR534177+SRR534193	1L	1	2497	CG	CG	0	0	4
SRR534177+SRR534193	1L	-1	2498	CG	CG	0	0	26
SRR534177+SRR534193	1L	1	2501	CHH	CC	0	0	2
SRR534177+SRR534193	1L	1	2502	CHH	CT	0	0	2
SRR534177+SRR534193	1L	1	2508	CHH	CA	0	0	1
SRR534177+SRR534193	1L	1	2511	CHH	CA	0	0	1
SRR534177+SRR534193	1L	-1	2518	CHH	CT	0	0	26
SRR534177+SRR534193	1L	1	2519	CHH	CT	0	0	1
SRR534177+SRR534193	1L	1	2525	CHH	CT	0	0	1
SRR534177+SRR534193	1L	1	2528	CHG	CA	0	0	1
SRR534177+SRR534193	1L	-1	2530	CHG	CT	0	0	33
SRR534177+SRR534193	1L	1	2531	CHH	CT	0	0	1
SRR534177+SRR534193	1L	1	2539	CHH	CC	0	0	1
SRR534177+SRR534193	1L	1	2540	CHH	CT	0	0	1
SRR534177+SRR534193	1L	1	2544	CHH	CT	0	0	1
SRR534177+SRR534193	1L	1	2551	CHH	CC	0	0	1
SRR534177+SRR534193	1L	1	2552	CHH	CT	0	0	1
SRR534177+SRR534193	1L	1	2567	CHH	CT	0	0	1
SRR534177+SRR534193	1L	1	2569	CHH	CT	0	0	1
SRR534177+SRR534193	1L	1	2571	CHH	CT	0	0	1
SRR534177+SRR534193	1L	1	2574	CHH	CA	0	0	1
SRR534177+SRR534193	1L	1	2576	CHH	CC	0	0	1
SRR534177+SRR534193	1L	1	2577	CHH	CA	0	0	2
SRR534177+SRR534193	1L	-1	2581	CHH	CT	0	0	25
SRR534177+SRR534193	1L	1	2582	CHH	CC	0	0	3
SRR534177+SRR534193	1L	1	2583	CHH	CA	0	0	3
SRR534177+SRR534193	1L	-1	2586	CHH	CA	0	0	25
SRR534177+SRR534193	1L	-1	2594	CHH	CT	0	0	22
SRR534177+SRR534193	1L	-1	2597	CHH	CA	0	0	21
SRR534177+SRR534193	1L	-1	2599	CHH	CA	0	0	19
SRR534177+SRR534193	1L	-1	2600	CHH	CC	0	0	18
SRR534177+SRR534193	1L	1	2601	CG	CG	0	0	8
SRR534177+SRR534193	1L	-1	2602	CG	CG	0	0	19
SRR534177+SRR534193	1L	-1	2611	CHH	CT	0	0	19
SRR534177+SRR534193	1L	1	2616	CHH	CC	0	0	14
SRR534177+SRR534193	1L	1	2617	CHH	CA	0	0	16
SRR534177+SRR534193	1L	1	2621	CHH	CA	0	0	14
SRR534177+SRR534193	1L	1	2624	CHH	CA	0	0	15
SRR534177+SRR534193	1L	1	2627	CHH	CA	0	0	14
SRR534177+SRR534193	1L	1	2632	CG	CG	0	0	14
SRR534177+SRR534193	1L	-1	2633	CG	CG	0	0	19
SRR534177+SRR534193	1L	1	2634	CHH	CT	0	0	16
SRR534177+SRR534193	1L	1	2638	CG	CG	0	0	15
SRR534177+SRR534193	1L	-1	2639	CG	CG	0	0	23
SRR534177+SRR534193	1L	1	2643	CHH	CC	0	0	11
SRR534177+SRR534193	1L	1	2644	CHH	CT	0	0	10
SRR534177+SRR534193	1L	-1	2654	CHH	CA	0	0	29
SRR534177+SRR534193	1L	-1	2655	CHH	CC	0	0	28
SRR534177+SRR534193	1L	1	2656	CHH	CT	0	0	10
SRR534177+SRR534193	1L	-1	2659	CHH	CA	0	0	26
SRR534177+SRR534193	1L	-1	2664	CHH	CA	0	0	27
SRR534177+SRR534193	1L	-1	2667	CHH	CT	0	0	27
SRR534177+SRR534193	1L	-1	2668	CHH	CC	0	0	28
SRR534177+SRR534193	1L	1	2669	CHH	CA	0	0	9
SRR534177+SRR534193	1L	-1	2672	CHH	CA	0	0	32
SRR534177+SRR534193	1L	1	2674	CHH	CA	0	0	11
SRR534177+SRR534193	1L	1	2679	CG	CG	0	0	10
SRR534177+SRR534193	1L	-1	2680	CG	CG	0	0	27
SRR534177+SRR534193	1L	1	2684	CHH	CT	0	0	9
SRR534177+SRR534193	1L	-1	2687	CHH	CT	0	0	27
SRR534177+SRR534193	1L	1	2689	CHH	CA	0	0	8
SRR534177+SRR534193	1L	1	2691	CHH	CA	0	0	10
SRR534177+SRR534193	1L	1	2694	CHH	CT	0	0	10
SRR534177+SRR534193	1L	1	2696	CHH	CA	0	0	10
SRR534177+SRR534193	1L	1	2698	CHH	CA	0	0	10
SRR534177+SRR534193	1L	-1	2701	CHH	CT	0	0	20
SRR534177+SRR534193	1L	1	2702	CHH	CA	0	0	8
SRR534177+SRR534193	1L	1	2706	CHH	CC	0	0	10
SRR534177+SRR534193	1L	1	2707	CHH	CA	0	0	10
SRR534177+SRR534193	1L	1	2710	CG	CG	0	0	7
SRR534177+SRR534193	1L	-1	2711	CG	CG	0	0	20
SRR534177+SRR534193	1L	1	2713	CHH	CC	0	0	5
SRR534177+SRR534193	1L	1	2714	CHH	CA	0	0	6
SRR534177+SRR534193	1L	-1	2717	CHH	CA	0	0	18
SRR534177+SRR534193	1L	1	2724	CHH	CC	0	0	5
SRR534177+SRR534193	1L	1	2725	CHH	CA	0	0	6
SRR534177+SRR534193	1L	-1	2731	CHH	CT	0	0	15
SRR534177+SRR534193	1L	-1	2734	CHH	CT	0	0	14
SRR534177+SRR534193	1L	1	2738	CHH	CA	0	0	4
SRR534177+SRR534193	1L	1	2742	CHH	CT	0	0	4
SRR534177+SRR534193	1L	1	2749	CHH	CT	0	0	4
SRR534177+SRR534193	1L	1	2754	CHH	CC	0	0	7
SRR534177+SRR534193	1L	1	2755	CHH	CC	0	0	7
SRR534177+SRR534193	1L	1	2756	CHH	CC	0	0	8
SRR534177+SRR534193	1L	1	2757	CHH	CC	0	0	8
SRR534177+SRR534193	1L	1	2758	CHH	CA	0	0	9
SRR534177+SRR534193	1L	-1	2763	CHH	CT	0	0	5
SRR534177+SRR534193	1L	1	2765	CHH	CA	0	0	12
SRR534177+SRR534193	1L	-1	2770	CHH	CT	0	0	4
SRR534177+SRR534193	1L	-1	2777	CHH	CT	0	0	4
SRR534177+SRR534193	1L	-1	2780	CHH	CT	0	0	4
SRR534177+SRR534193	1L	-1	2784	CHH	CT	0	0	3
SRR534177+SRR534193	1L	-1	2789	CHH	CT	0	0	2
SRR534177+SRR534193	1L	-1	2790	CHH	CC	0	0	4
SRR534177+SRR534193	1L	-1	2793	CHH	CT	0	0	4
SRR534177+SRR534193	1L	-1	2794	CHH	CC	0	0	4
SRR534177+SRR534193	1L	1	2795	CHG	CA	0	0	36
SRR534177+SRR534193	1L	-1	2797	CHG	CT	0	0	4
SRR534177+SRR534193	1L	-1	2799	CHH	CT	0	0	6
SRR534177+SRR534193	1L	-1	2807	CHH	CA	0	0	8
SRR534177+SRR534193	1L	1	2808	CHG	CT	0	0	33
SRR534177+SRR534193	1L	-1	2810	CHG	CA	0	0	9
SRR534177+SRR534193	1L	-1	2811	CHH	CC	0	0	8
SRR534177+SRR534193	1L	-1	2820	CHH	CA	0	0	14
SRR534177+SRR534193	1L	-1	2824	CHH	CA	0	0	14
SRR534177+SRR534193	1L	-1	2831	CHH	CT	0	0	16
SRR534177+SRR534193	1L	-1	2837	CHH	CA	0	0	12
SRR534177+SRR534193	1L	1	2838	CHH	CT	7.1429	7.1429	14
SRR534177+SRR534193	1L	1	2844	CHG	CT	8.3333	8.3333	12
SRR534177+SRR534193	1L	-1	2846	CHG	CA	0	0	19
SRR534177+SRR534193	1L	1	2847	CHH	CC	0	0	10
SRR534177+SRR534193	1L	1	2848	CHH	CA	8.3333	8.3333	12
SRR534177+SRR534193	1L	1	2859	CHH	CT	10	10	10
SRR534177+SRR534193	1L	1	2862	CHH	CA	7.6923	7.6923	13
SRR534177+SRR534193	1L	1	2864	CHH	CT	8.3333	8.3333	12
SRR534177+SRR534193	1L	-1	2868	CHH	CT	0	0	15
SRR534177+SRR534193	1L	-1	2869	CHH	CC	0	0	17
SRR534177+SRR534193	1L	-1	2872	CHH	CT	0	0	16
SRR534177+SRR534193	1L	1	2874	CHH	CT	10	10	10
SRR534177+SRR534193	1L	-1	2877	CHH	CA	0	0	16
SRR534177+SRR534193	1L	1	2880	CHH	CC	0	0	12
SRR534177+SRR534193	1L	1	2881	CHH	CT	0	0	12
SRR534177+SRR534193	1L	1	2884	CHH	CC	0	0	13
SRR534177+SRR534193	1L	1	2885	CHH	CA	0	0	14
SRR534177+SRR534193	1L	1	2887	CHH	CA	0	0	15
SRR534177+SRR534193	1L	1	2889	CG	CG	0	0	17
SRR534177+SRR534193	1L	-1	2890	CG	CG	0	0	17
SRR534177+SRR534193	1L	-1	2894	CHH	CT	0	0	17
SRR534177+SRR534193	1L	-1	2896	CHH	CA	0	0	15
SRR534177+SRR534193	1L	1	2898	CHH	CT	0	0	18
SRR534177+SRR534193	1L	-1	2903	CHH	CA	0	0	18
SRR534177+SRR534193	1L	-1	2905	CHH	CT	0	0	18
SRR534177+SRR534193	1L	-1	2907	CHH	CT	0	0	17
SRR534177+SRR534193	1L	1	2908	CHH	CC	0	0	15
SRR534177+SRR534193	1L	1	2909	CHH	CA	0	0	16
SRR534177+SRR534193	1L	1	2911	CHH	CT	0	0	17
SRR534177+SRR534193	1L	-1	2914	CHH	CT	0	0	24
SRR534177+SRR534193	1L	-1	2921	CHH	CA	0	0	21
SRR534177+SRR534193	1L	1	2922	CHH	CA	0	0	11
SRR534177+SRR534193	1L	-1	2925	CHH	CA	0	0	21
SRR534177+SRR534193	1L	1	2926	CHH	CA	0	0	8
SRR534177+SRR534193	1L	1	2929	CHH	CC	0	0	9
SRR534177+SRR534193	1L	1	2930	CHH	CC	0	0	9
SRR534177+SRR534193	1L	1	2931	CHH	CA	0	0	9
SRR534177+SRR534193	1L	1	2933	CHH	CA	0	0	9
SRR534177+SRR534193	1L	1	2935	CHH	CT	0	0	8
SRR534177+SRR534193	1L	-1	2938	CHH	CT	0	0	23
SRR534177+SRR534193	1L	1	2941	CHH	CT	0	0	6
SRR534177+SRR534193	1L	1	2949	CHH	CT	0	0	3
SRR534177+SRR534193	1L	-1	2952	CHH	CT	0	0	24
SRR534177+SRR534193	1L	-1	2953	CHH	CC	0	0	24
SRR534177+SRR534193	1L	-1	2954	CHH	CC	0	0	23
SRR534177+SRR534193	1L	-1	2961	CHH	CT	0	0	22
SRR534177+SRR534193	1L	-1	2963	CHH	CT	0	0	21
SRR534177+SRR534193	1L	1	2968	CHH	CT	0	0	8
SRR534177+SRR534193	1L	1	2973	CHH	CA	0	0	9
SRR534177+SRR534193	1L	1	2975	CHH	CC	0	0	10
SRR534177+SRR534193	1L	1	2976	CHH	CT	0	0	10
SRR534177+SRR534193	1L	1	2979	CHH	CT	0	0	12
SRR534177+SRR534193	1L	1	2982	CHH	CC	0	0	15
SRR534177+SRR534193	1L	1	2983	CHH	CT	0	0	14
SRR534177+SRR534193	1L	1	2986	CHH	CT	0	0	18
SRR534177+SRR534193	1L	-1	2990	CHH	CA	0	0	26
SRR534177+SRR534193	1L	-1	2992	CHH	CA	0	0	27
SRR534177+SRR534193	1L	-1	2996	CHH	CA	0	0	26
SRR534177+SRR534193	1R	1	129	CHH	CT	100	100	1
SRR534177+SRR534193	1R	1	134	CHH	CC	100	100	1
SRR534177+SRR534193	1R	1	135	CHH	CC	50	50	2
SRR534177+SRR534193	1R	1	136	CHH	CT	50	50	2
SRR534177+SRR534193	1R	1	141	CHH	CC	50	50	2
SRR534177+SRR534193	1R	1	142	CHH	CC	50	50	2
SRR534177+SRR534193	1R	1	143	CHH	CT	50	50	2
SRR534177+SRR534193	1R	1	148	CHH	CC	25	25	4
SRR534177+SRR534193	1R	1	149	CHH	CC	25	25	4
SRR534177+SRR534193	1R	1	150	CHH	CT	25	25	4
SRR534177+SRR534193	1R	1	155	CHH	CC	20	20	5
SRR534177+SRR534193	1R	1	156	CHH	CC	20	20	5
SRR534177+SRR534193	1R	1	157	CHH	CT	0	0	5
SRR534177+SRR534193	1R	1	162	CHH	CA	20	20	5
SRR534177+SRR534193	1R	-1	165	CHH	CT	0	0	13
SRR534177+SRR534193	1R	1	167	CHH	CA	20	20	5
SRR534177+SRR534193	1R	-1	170	CHH	CA	0	0	12
SRR534177+SRR534193	1R	-1	171	CHH	CC	0	0	11
SRR534177+SRR534193	1R	1	175	CHH	CT	0	0	5
SRR534177+SRR534193	1R	-1	183	CHH	CT	14.2857	-14.2857	7
SRR534177+SRR534193	1R	-1	189	CHH	CT	0	0	11
SRR534177+SRR534193	1R	1	193	CHH	CA	16.6667	16.6667	12
SRR534177+SRR534193	1R	-1	204	CHH	CT	21.0526	-21.0526	19
SRR534177+SRR534193	1R	-1	208	CHH	CA	38.4615	-38.4615	26
SRR534177+SRR534193	1R	1	209	CHH	CA	38.4615	38.4615	39
SRR534177+SRR534193	1R	1	212	CHH	CC	9.0909	9.0909	44
SRR534177+SRR534193	1R	1	213	CHH	CA	23.2558	23.2558	43
SRR534177+SRR534193	1R	-1	222	CHH	CA	19.2308	-19.2308	52
SRR534177+SRR534193	1R	1	228	CHH	CT	76.9231	76.9231	52
SRR534177+SRR534193	1R	1	233	CHH	CA	52.5424	52.5424	59
SRR534177+SRR534193	1R	-1	236	CHH	CT	22.2222	-22.2222	54
SRR534177+SRR534193	1R	1	240	CHH	CC	31.5789	31.5789	57
SRR534177+SRR534193	1R	1	241	CHH	CA	37.5	37.5	56
SRR534177+SRR534193	1R	1	243	CHH	CC	32.7586	32.7586	58
SRR534177+SRR534193	1R	1	244	CHH	CA	76.7857	76.7857	56
SRR534177+SRR534193	1R	1	255	CHH	CA	46.5116	46.5116	43
SRR534177+SRR534193	1R	1	257	CHH	CA	55	55	40
SRR534177+SRR534193	1R	1	259	CHG	CA	72.3404	72.3404	47
SRR534177+SRR534193	1R	-1	261	CHG	CT	93.4783	-93.4783	46
SRR534177+SRR534193	1R	-1	264	CHH	CT	65.8537	-65.8537	41
SRR534177+SRR534193	1R	-1	270	CHH	CT	57.1429	-57.1429	42
SRR534177+SRR534193	1R	1	274	CHH	CA	51.6129	51.6129	62
SRR534177+SRR534193	1R	1	276	CHH	CA	59.0164	59.0164	61
SRR534177+SRR534193	1R	-1	279	CHH	CA	57.6923	-57.6923	52
SRR534177+SRR534193	1R	1	282	CHH	CC	50	50	56
SRR534177+SRR534193	1R	1	283	CHH	CA	66.0714	66.0714	56
SRR534177+SRR534193	1R	1	288	CHH	CT	46.4286	46.4286	56
SRR534177+SRR534193	1R	1	290	CHH	CA	50	50	60
SRR534177+SRR534193	1R	-1	293	CHH	CA	57.8947	-57.8947	57
SRR534177+SRR534193	1R	-1	294	CHH	CC	62.069	-62.069	58
SRR534177+SRR534193	1R	1	296	CG	CG	88.3117	88.3117	77
SRR534177+SRR534193	1R	-1	297	CG	CG	96.6102	-96.6102	59
SRR534177+SRR534193	1R	1	299	CG	CG	85.3933	85.3933	89
SRR534177+SRR534193	1R	-1	300	CG	CG	93.5484	-93.5484	62
SRR534177+SRR534193	1R	1	302	CHG	CT	72.043	72.043	93
SRR534177+SRR534193	1R	-1	304	CHG	CA	86.4407	-86.4407	59
SRR534177+SRR534193	1R	-1	306	CHH	CT	51.7241	-51.7241	58
SRR534177+SRR534193	1R	1	312	CHG	CT	84.8214	84.8214	112
SRR534177+SRR534193	1R	-1	314	CHG	CA	100	-100	53
SRR534177+SRR534193	1R	-1	315	CHH	CC	50	-50	52
SRR534177+SRR534193	1R	-1	318	CHH	CA	34.6154	-34.6154	52
SRR534177+SRR534193	1R	1	321	CHH	CC	17	17	100
SRR534177+SRR534193	1R	1	322	CHH	CT	12.8713	12.8713	101
SRR534177+SRR534193	1R	1	326	CHG	CT	77.6786	77.6786	112
SRR534177+SRR534193	1R	-1	328	CHG	CA	87.5	-87.5	48
SRR534177+SRR534193	1R	1	329	CHG	CA	70.2479	70.2479	121
SRR534177+SRR534193	1R	-1	331	CHG	CT	72.9167	-72.9167	48
SRR534177+SRR534193	1R	-1	332	CHH	CC	23.4043	-23.4043	47
SRR534177+SRR534193	1R	-1	336	CHH	CA	37.7778	-37.7778	45
SRR534177+SRR534193	1R	1	338	CHG	CT	87.5	87.5	144
SRR534177+SRR534193	1R	-1	340	CHG	CA	82.9268	-82.9268	41
SRR534177+SRR534193	1R	-1	342	CHH	CA	27.7778	-27.7778	36
SRR534177+SRR534193	1R	-1	346	CHH	CA	38.0952	-38.0952	42
SRR534177+SRR534193	1R	-1	349	CHH	CT	69.0476	-69.0476	42
SRR534177+SRR534193	1R	-1	352	CHH	CT	27.907	-27.907	43
SRR534177+SRR534193	1R	-1	353	CHH	CC	21.4286	-21.4286	42
SRR534177+SRR534193	1R	-1	354	CHH	CC	18.6047	-18.6047	43
SRR534177+SRR534193	1R	1	359	CHG	CC	46.5278	46.5278	144
SRR534177+SRR534193	1R	1	360	CG	CG	97.9866	97.9866	149
SRR534177+SRR534193	1R	-1	361	CG	CG	94.8718	-94.8718	39
SRR534177+SRR534193	1R	-1	368	CHH	CT	10.5263	-10.5263	38
SRR534177+SRR534193	1R	1	369	CHG	CT	53.7931	53.7931	145
SRR534177+SRR534193	1R	-1	371	CHG	CA	66.6667	-66.6667	33
SRR534177+SRR534193	1R	-1	374	CHH	CA	5.8824	-5.8824	34
SRR534177+SRR534193	1R	-1	379	CHH	CA	10	-10	30
SRR534177+SRR534193	1R	-1	380	CHH	CC	10.3448	-10.3448	29
SRR534177+SRR534193	1R	-1	381	CHH	CC	3.5714	-3.5714	28
SRR534177+SRR534193	1R	1	386	CHH	CT	20.9091	20.9091	110
SRR534177+SRR534193	1R	1	389	CHH	CA	2.8846	2.8846	104
SRR534177+SRR534193	1R	-1	392	CHH	CA	35.7143	-35.7143	28
SRR534177+SRR534193	1R	-1	398	CHH	CT	30.4348	-30.4348	23
SRR534177+SRR534193	1R	-1	401	CHH	CA	22.7273	-22.7273	22
SRR534177+SRR534193	1R	-1	404	CHH	CA	14.2857	-14.2857	21
SRR534177+SRR534193	1R	-1	407	CHH	CT	13.6364	-13.6364	22
SRR534177+SRR534193	1R	-1	414	CHH	CT	23.5294	-23.5294	17
SRR534177+SRR534193	1R	1	420	CHH	CT	26.9231	26.9231	26
SRR534177+SRR534193	1R	1	423	CHH	CC	3.4483	3.4483	29
SRR534177+SRR534193	1R	1	424	CHH	CC	17.8571	17.8571	28
SRR534177+SRR534193	1R	1	425	CHG	CA	53.3333	53.3333	30
SRR534177+SRR534193	1R	-1	427	CHG	CT	78.5714	-78.5714	28
SRR534177+SRR534193	1R	-1	429	CHH	CA	12.9032	-12.9032	31
SRR534177+SRR534193	1R	-1	438	CHH	CT	40.4762	-40.4762	42
SRR534177+SRR534193	1R	1	440	CHG	CT	42.2222	42.2222	45
SRR534177+SRR534193	1R	-1	442	CHG	CA	63.6364	-63.6364	44
SRR534177+SRR534193	1R	1	443	CHH	CA	26.6667	26.6667	45
SRR534177+SRR534193	1R	1	445	CHH	CA	59.0909	59.0909	44
SRR534177+SRR534193	1R	-1	448	CHH	CT	18	-18	50
SRR534177+SRR534193	1R	-1	455	CHH	CT	27.2727	-27.2727	33
SRR534177+SRR534193	1R	1	457	CHH	CA	46.5116	46.5116	43
SRR534177+SRR534193	1R	1	459	CHG	CA	95.122	95.122	41
SRR534177+SRR534193	1R	-1	461	CHG	CT	92.1569	-92.1569	51
SRR534177+SRR534193	1R	1	465	CHH	CT	47.3684	47.3684	38
SRR534177+SRR534193	1R	1	469	CG	CG	86.8421	86.8421	38
SRR534177+SRR534193	1R	-1	470	CG	CG	86.3014	-86.3014	73
SRR534177+SRR534193	1R	1	473	CHH	CT	48.4848	48.4848	33
SRR534177+SRR534193	1R	1	476	CHH	CA	23.3333	23.3333	30
SRR534177+SRR534193	1R	1	478	CHH	CA	13.7931	13.7931	29
SRR534177+SRR534193	1R	1	480	CHH	CT	48.1481	48.1481	27
SRR534177+SRR534193	1R	1	485	CHH	CC	16.6667	16.6667	24
SRR534177+SRR534193	1R	1	486	CHH	CT	36	36	25
SRR534177+SRR534193	1R	1	489	CHH	CC	9.5238	9.5238	21
SRR534177+SRR534193	1R	1	490	CHH	CA	5.2632	5.2632	19
SRR534177+SRR534193	1R	1	493	CHH	CT	41.1765	41.1765	17
SRR534177+SRR534193	1R	-1	497	CHH	CA	9.375	-9.375	64
SRR534177+SRR534193	1R	-1	499	CHH	CT	13.8462	-13.8462	65
SRR534177+SRR534193	1R	-1	500	CHH	CC	5.9701	-5.9701	67
SRR534177+SRR534193	1R	1	502	CG	CG	100	100	15
SRR534177+SRR534193	1R	-1	503	CG	CG	90.1639	-90.1639	61
SRR534177+SRR534193	1R	1	504	CHH	CT	7.1429	7.1429	14
SRR534177+SRR534193	1R	1	508	CHH	CT	15.7895	15.7895	19
SRR534177+SRR534193	1R	1	511	CHH	CA	19.0476	19.0476	21
SRR534177+SRR534193	1R	-1	516	CHH	CT	2.2727	-2.2727	44
SRR534177+SRR534193	1R	-1	526	CHH	CT	12	-12	25
SRR534177+SRR534193	1R	1	527	CHH	CA	22.2222	22.2222	27
SRR534177+SRR534193	1R	-1	533	CHH	CT	16.6667	-16.6667	12
SRR534177+SRR534193	1R	1	536	CG	CG	84.375	84.375	32
SRR534177+SRR534193	1R	-1	537	CG	CG	92.3077	-92.3077	26
SRR534177+SRR534193	1R	-1	541	CHH	CA	55	-55	20
SRR534177+SRR534193	1R	1	543	CHH	CT	23.6842	23.6842	38
SRR534177+SRR534193	1R	1	545	CHH	CA	27.7778	27.7778	36
SRR534177+SRR534193	1R	-1	553	CHH	CT	0	0	14
SRR534177+SRR534193	1R	-1	556	CHH	CT	6.25	-6.25	16
SRR534177+SRR534193	1R	-1	561	CHH	CT	11.1111	-11.1111	9
SRR534177+SRR534193	1R	1	562	CHH	CT	11.1111	11.1111	54
SRR534177+SRR534193	1R	-1	571	CHH	CT	23.5294	-23.5294	17
SRR534177+SRR534193	1R	1	572	CHH	CT	7.4074	7.4074	54
SRR534177+SRR534193	1R	1	574	CHH	CC	12.963	12.963	54
SRR534177+SRR534193	1R	1	575	CHH	CA	7.5472	7.5472	53
SRR534177+SRR534193	1R	1	579	CHG	CA	52.8302	52.8302	53
SRR534177+SRR534193	1R	-1	581	CHG	CT	73.6842	-73.6842	19
SRR534177+SRR534193	1R	-1	585	CHH	CA	33.3333	-33.3333	18
SRR534177+SRR534193	1R	1	587	CHH	CC	1.8868	1.8868	53
SRR534177+SRR534193	1R	1	588	CHG	CA	13.2075	13.2075	53
SRR534177+SRR534193	1R	-1	590	CHG	CT	17.6471	-17.6471	17
SRR534177+SRR534193	1R	-1	598	CHH	CA	40	-40	15
SRR534177+SRR534193	1R	1	601	CG	CG	85.7143	85.7143	35
SRR534177+SRR534193	1R	-1	602	CG	CG	92.8571	-92.8571	14
SRR534177+SRR534193	1R	-1	604	CHH	CT	30.7692	-30.7692	13
SRR534177+SRR534193	1R	-1	606	CHH	CT	25	-25	12
SRR534177+SRR534193	1R	-1	608	CHH	CT	27.2727	-27.2727	11
SRR534177+SRR534193	1R	-1	609	CHH	CC	27.2727	-27.2727	11
SRR534177+SRR534193	1R	-1	610	CHH	CC	9.0909	-9.0909	11
SRR534177+SRR534193	1R	1	615	CG	CG	86.7925	86.7925	53
SRR534177+SRR534193	1R	-1	616	CG	CG	85.7143	-85.7143	14
SRR534177+SRR534193	1R	1	617	CHH	CT	4.5455	4.5455	66
SRR534177+SRR534193	1R	-1	620	CHH	CA	40	-40	10
SRR534177+SRR534193	1R	-1	622	CHH	CT	41.6667	-41.6667	12
SRR534177+SRR534193	1R	-1	626	CHH	CT	7.6923	-7.6923	13
SRR534177+SRR534193	1R	1	627	CHH	CA	17.8082	17.8082	73
SRR534177+SRR534193	1R	-1	630	CHH	CT	7.1429	-7.1429	14
SRR534177+SRR534193	1R	-1	635	CHH	CT	21.4286	-21.4286	14
SRR534177+SRR534193	1R	-1	638	CHH	CT	64.2857	-64.2857	14
SRR534177+SRR534193	1R	-1	640	CHH	CA	6.6667	-6.6667	15
SRR534177+SRR534193	1R	-1	641	CHH	CC	6.6667	-6.6667	15
SRR534177+SRR534193	1R	1	645	CG	CG	83.871	83.871	62
SRR534177+SRR534193	1R	-1	646	CG	CG	61.5385	-61.5385	13
SRR534177+SRR534193	1R	-1	651	CHH	CT	0	0	13
SRR534177+SRR534193	1R	1	654	CHH	CT	12.963	12.963	54
SRR534177+SRR534193	1R	1	656	CHH	CC	3.8462	3.8462	52
SRR534177+SRR534193	1R	1	657	CHH	CC	4	4	50
SRR534177+SRR534193	1R	1	658	CHH	CA	3.9216	3.9216	51
SRR534177+SRR534193	1R	-1	661	CHH	CA	6.6667	-6.6667	15
SRR534177+SRR534193	1R	1	663	CHG	CT	74.359	74.359	39
SRR534177+SRR534193	1R	-1	665	CHG	CA	60	-60	15
SRR534177+SRR534193	1R	-1	666	CHH	CC	0	0	13
SRR534177+SRR534193	1R	1	668	CHH	CC	0	0	10
SRR534177+SRR534193	1R	1	669	CHG	CA	25	25	4
SRR534177+SRR534193	1R	-1	671	CHG	CT	56	-56	25
SRR534177+SRR534193	1R	1	672	CHG	CT	0	0	3
SRR534177+SRR534193	1R	-1	674	CHG	CA	53.125	-53.125	32
SRR534177+SRR534193	1R	-1	677	CHH	CA	2.7027	-2.7027	37
SRR534177+SRR534193	1R	-1	680	CHH	CA	38.8889	-38.8889	36
SRR534177+SRR534193	1R	-1	685	CHH	CT	7.8947	-7.8947	38
SRR534177+SRR534193	1R	-1	688	CHH	CT	39.4737	-39.4737	38
SRR534177+SRR534193	1R	1	689	CHH	CA	0	0	28
SRR534177+SRR534193	1R	1	691	CG	CG	88.8889	88.8889	27
SRR534177+SRR534193	1R	-1	692	CG	CG	87.5	-87.5	40
SRR534177+SRR534193	1R	1	693	CHH	CA	46.4286	46.4286	28
SRR534177+SRR534193	1R	-1	698	CHH	CA	4.7619	-4.7619	42
SRR534177+SRR534193	1R	1	703	CHG	CT	6.6667	6.6667	30
SRR534177+SRR534193	1R	-1	705	CHG	CA	38.4615	-38.4615	39
SRR534177+SRR534193	1R	1	706	CHG	CA	45.1613	45.1613	31
SRR534177+SRR534193	1R	-1	708	CHG	CT	78.0488	-78.0488	41
SRR534177+SRR534193	1R	1	709	CHG	CT	0	0	29
SRR534177+SRR534193	1R	-1	711	CHG	CA	25	-25	36
SRR534177+SRR534193	1R	1	712	CHH	CT	3.2258	3.2258	31
SRR534177+SRR534193	1R	1	714	CHH	CC	3.2258	3.2258	31
SRR534177+SRR534193	1R	1	715	CHH	CT	3.2258	3.2258	31
SRR534177+SRR534193	1R	1	717	CHH	CT	69.697	69.697	33
SRR534177+SRR534193	1R	-1	720	CHH	CT	4.0816	-4.0816	49
SRR534177+SRR534193	1R	-1	725	CHH	CT	38.2979	-38.2979	47
SRR534177+SRR534193	1R	1	729	CHH	CA	22.2222	22.2222	18
SRR534177+SRR534193	1R	-1	733	CHH	CT	1.6949	-1.6949	59
SRR534177+SRR534193	1R	-1	734	CHH	CC	0	0	55
SRR534177+SRR534193	1R	-1	738	CHH	CA	46.5517	-46.5517	58
SRR534177+SRR534193	1R	1	740	CHG	CT	40	40	5
SRR534177+SRR534193	1R	-1	742	CHG	CA	33.871	-33.871	62
SRR534177+SRR534193	1R	1	751	CHH	CT	0	0	4
SRR534177+SRR534193	1R	1	753	CHH	CA	0	0	4
SRR534177+SRR534193	1R	1	758	CHH	CC	0	0	3
SRR534177+SRR534193	1R	1	759	CHH	CT	0	0	3
SRR534177+SRR534193	1R	1	761	CHH	CC	0	0	3
SRR534177+SRR534193	1R	1	762	CHH	CT	0	0	3
SRR534177+SRR534193	1R	-1	767	CHH	CA	49.3827	-49.3827	81
SRR534177+SRR534193	1R	1	769	CHG	CA	100	100	2
SRR534177+SRR534193	1R	-1	771	CHG	CT	58.2278	-58.2278	79
SRR534177+SRR534193	1R	1	774	CHH	CC	0	0	5
SRR534177+SRR534193	1R	1	775	CHH	CT	0	0	5
SRR534177+SRR534193	1R	-1	779	CHH	CA	6.7797	-6.7797	59
SRR534177+SRR534193	1R	1	782	CHH	CT	0	0	5
SRR534177+SRR534193	1R	1	784	CHG	CT	33.3333	33.3333	6
SRR534177+SRR534193	1R	-1	786	CHG	CA	37.2881	-37.2881	59
SRR534177+SRR534193	1R	-1	788	CHH	CA	1.6667	-1.6667	60
SRR534177+SRR534193	1R	1	789	CHH	CA	28.5714	28.5714	7
SRR534177+SRR534193	1R	1	794	CHH	CT	25	25	12
SRR534177+SRR534193	1R	1	797	CHH	CC	14.2857	14.2857	14
SRR534177+SRR534193	1R	1	798	CHH	CC	13.3333	13.3333	15
SRR534177+SRR534193	1R	1	799	CHH	CA	5.8824	5.8824	17
SRR534177+SRR534193	1R	-1	803	CHH	CA	15.5172	-15.5172	58
SRR534177+SRR534193	1R	1	804	CHG	CA	81.8182	81.8182	22
SRR534177+SRR534193	1R	-1	806	CHG	CT	41.5094	-41.5094	53
SRR534177+SRR534193	1R	1	807	CHH	CA	12.5	12.5	24
SRR534177+SRR534193	1R	1	810	CHG	CC	50	50	26
SRR534177+SRR534193	1R	1	811	CG	CG	100	100	28
SRR534177+SRR534193	1R	-1	812	CG	CG	100	-100	38
SRR534177+SRR534193	1R	1	813	CHH	CA	41.3793	41.3793	29
SRR534177+SRR534193	1R	1	818	CHH	CT	18.1818	18.1818	33
SRR534177+SRR534193	1R	1	820	CG	CG	96.9697	96.9697	33
SRR534177+SRR534193	1R	-1	821	CG	CG	95.122	-95.122	41
SRR534177+SRR534193	1R	-1	824	CHH	CT	2.381	-2.381	42
SRR534177+SRR534193	1R	1	825	CHG	CA	60.6061	60.6061	33
SRR534177+SRR534193	1R	-1	827	CHG	CT	40	-40	45
SRR534177+SRR534193	1R	1	832	CHH	CA	7.5	7.5	40
SRR534177+SRR534193	1R	1	834	CHG	CT	84.6154	84.6154	39
SRR534177+SRR534193	1R	-1	836	CHG	CA	43.2432	-43.2432	37
SRR534177+SRR534193	1R	-1	840	CHH	CA	25	-25	36
SRR534177+SRR534193	1R	-1	842	CHH	CA	18.1818	-18.1818	33
SRR534177+SRR534193	1R	-1	845	CHH	CA	24.1379	-24.1379	29
SRR534177+SRR534193	1R	1	851	CHH	CA	7.5	7.5	40
SRR534177+SRR534193	1R	-1	854	CHH	CT	16.6667	-16.6667	24
SRR534177+SRR534193	1R	-1	855	CHH	CC	12.5	-12.5	24
SRR534177+SRR534193	1R	1	858	CHG	CT	41.0256	41.0256	39
SRR534177+SRR534193	1R	-1	860	CHG	CA	39.1304	-39.1304	23
SRR534177+SRR534193	1R	-1	861	CHH	CC	9.5238	-9.5238	21
SRR534177+SRR534193	1R	1	862	CHH	CA	5.8824	5.8824	34
SRR534177+SRR534193	1R	-1	867	CHH	CT	15.7895	-15.7895	19
SRR534177+SRR534193	1R	-1	868	CHH	CC	6.25	-6.25	16
SRR534177+SRR534193	1R	-1	870	CHH	CA	13.3333	-13.3333	15
SRR534177+SRR534193	1R	-1	871	CHH	CC	6.6667	-6.6667	15
SRR534177+SRR534193	1R	-1	873	CHH	CA	20	-20	15
SRR534177+SRR534193	1R	-1	874	CHH	CC	13.3333	-13.3333	15
SRR534177+SRR534193	1R	-1	877	CHH	CT	15.3846	-15.3846	13
SRR534177+SRR534193	1R	-1	880	CHH	CA	7.6923	-7.6923	13
SRR534177+SRR534193	1R	-1	889	CHH	CA	6.25	-6.25	16
SRR534177+SRR534193	1R	-1	890	CHH	CC	0	0	15
SRR534177+SRR534193	1R	-1	894	CHH	CA	0	0	16
SRR534177+SRR534193	1R	1	896	CHG	CC	14.2857	14.2857	14
SRR534177+SRR534193	1R	1	897	CG	CG	92.8571	92.8571	14
SRR534177+SRR534193	1R	-1	898	CG	CG	80	-80	15
SRR534177+SRR534193	1R	1	899	CHH	CA	0	0	13
SRR534177+SRR534193	1R	-1	902	CHH	CA	0	0	15
SRR534177+SRR534193	1R	1	903	CHH	CA	0	0	10
SRR534177+SRR534193	1R	1	906	CHH	CC	0	0	8
SRR534177+SRR534193	1R	1	907	CHH	CT	14.2857	14.2857	7
SRR534177+SRR534193	1R	1	910	CHH	CT	0	0	8
SRR534177+SRR534193	1R	1	917	CHH	CT	0	0	6
SRR534177+SRR534193	1R	1	919	CHH	CA	0	0	5
SRR534177+SRR534193	1R	1	923	CHH	CA	0	0	4
SRR534177+SRR534193	1R	1	925	CHG	CA	50	50	4
SRR534177+SRR534193	1R	-1	927	CHG	CT	41.6667	-41.6667	12
SRR534177+SRR534193	1R	-1	928	CHH	CC	0	0	12
SRR534177+SRR534193	1R	-1	930	CHH	CA	0	0	11
SRR534177+SRR534193	1R	1	931	CHH	CT	0	0	4
SRR534177+SRR534193	1R	-1	936	CHH	CT	25	-25	12
SRR534177+SRR534193	1R	-1	938	CHH	CT	0	0	13
SRR534177+SRR534193	1R	-1	939	CHH	CC	0	0	13
SRR534177+SRR534193	1R	-1	942	CHH	CT	0	0	15
SRR534177+SRR534193	1R	-1	944	CHH	CT	0	0	15
SRR534177+SRR534193	1R	-1	945	CHH	CC	0	0	15
SRR534177+SRR534193	1R	1	949	CHH	CT	0	0	2
SRR534177+SRR534193	1R	-1	953	CHH	CA	0	0	14
SRR534177+SRR534193	1R	1	954	CHH	CT	0	0	2
SRR534177+SRR534193	1R	1	958	CHH	CT	0	0	2
SRR534177+SRR534193	1R	-1	963	CHH	CT	0	0	17
SRR534177+SRR534193	1R	-1	970	CHH	CA	9.5238	-9.5238	21
SRR534177+SRR534193	1R	1	971	CHH	CA	0	0	1
SRR534177+SRR534193	1R	1	974	CHH	CC	0	0	1
SRR534177+SRR534193	1R	1	975	CHH	CC	0	0	1
SRR534177+SRR534193	1R	1	976	CHH	CT	0	0	1
SRR534177+SRR534193	1R	-1	981	CHH	CA	0	0	25
SRR534177+SRR534193	1R	-1	988	CHH	CA	0	0	31
SRR534177+SRR534193	1R	1	989	CHH	CC	0	0	2
SRR534177+SRR534193	1R	1	990	CHH	CT	0	0	2
SRR534177+SRR534193	1R	1	997	CHH	CC	0	0	2
SRR534177+SRR534193	1R	1	998	CHH	CT	0	0	2
SRR534177+SRR534193	1R	1	1000	CHG	CT	0	0	2
SRR534177+SRR534193	1R	-1	1002	CHG	CA	47.0588	-47.0588	34
SRR534177+SRR534193	1R	1	1005	CHH	CT	0	0	1
SRR534177+SRR534193	1R	-1	1009	CHH	CT	2.8571	-2.8571	35
SRR534177+SRR534193	1R	-1	1016	CHH	CT	3.5714	-3.5714	28
SRR534177+SRR534193	1R	1	1017	CG	CG	100	100	1
SRR534177+SRR534193	1R	-1	1018	CG	CG	50	-50	30
SRR534177+SRR534193	1R	1	1020	CHH	CC	0	0	1
SRR534177+SRR534193	1R	1	1021	CHH	CT	0	0	1
SRR534177+SRR534193	1R	1	1023	CHH	CT	0	0	1
SRR534177+SRR534193	1R	1	1027	CG	CG	0	0	1
SRR534177+SRR534193	1R	-1	1028	CG	CG	80.7692	-80.7692	26
SRR534177+SRR534193	1R	1	1032	CG	CG	100	100	2
SRR534177+SRR534193	1R	-1	1033	CG	CG	86.3636	-86.3636	22
SRR534177+SRR534193	1R	1	1035	CHH	CT	0	0	2
SRR534177+SRR534193	1R	1	1040	CHH	CT	0	0	3
SRR534177+SRR534193	1R	-1	1046	CHH	CA	0	0	13
SRR534177+SRR534193	1R	-1	1047	CHH	CC	0	0	13
SRR534177+SRR534193	1R	-1	1055	CHH	CA	0	0	12
SRR534177+SRR534193	1R	-1	1058	CHH	CA	0	0	13
SRR534177+SRR534193	1R	-1	1060	CHH	CA	0	0	13
SRR534177+SRR534193	1R	-1	1065	CHH	CT	7.6923	-7.6923	13
SRR534177+SRR534193	1R	1	1066	CHH	CT	0	0	7
SRR534177+SRR534193	1R	1	1069	CHH	CC	14.2857	14.2857	7
SRR534177+SRR534193	1R	1	1070	CHH	CC	16.6667	16.6667	6
SRR534177+SRR534193	1R	1	1071	CHH	CT	16.6667	16.6667	6
SRR534177+SRR534193	1R	1	1075	CHH	CA	33.3333	33.3333	6
SRR534177+SRR534193	1R	-1	1079	CHH	CT	12.5	-12.5	16
SRR534177+SRR534193	1R	-1	1080	CHH	CC	0	0	15
SRR534177+SRR534193	1R	-1	1081	CHH	CC	7.6923	-7.6923	13
SRR534177+SRR534193	1R	1	1082	CHH	CT	33.3333	33.3333	6
SRR534177+SRR534193	1R	-1	1086	CHH	CT	0	0	13
SRR534177+SRR534193	1R	-1	1090	CHH	CA	0	0	13
SRR534177+SRR534193	1R	1	1091	CG	CG	62.5	62.5	8
SRR534177+SRR534193	1R	-1	1092	CG	CG	92.8571	-92.8571	14
SRR534177+SRR534193	1R	-1	1094	CHH	CT	0	0	14
SRR534177+SRR534193	1R	1	1100	CHH	CA	14.2857	14.2857	7
SRR534177+SRR534193	1R	1	1102	CG	CG	83.3333	83.3333	6
SRR534177+SRR534193	1R	-1	1103	CG	CG	87.5	-87.5	16
SRR534177+SRR534193	1R	1	1105	CHH	CT	28.5714	28.5714	7
SRR534177+SRR534193	1R	1	1108	CHG	CC	16.6667	16.6667	6
SRR534177+SRR534193	1R	1	1109	CG	CG	100	100	6
SRR534177+SRR534193	1R	-1	1110	CG	CG	88.8889	-88.8889	18
SRR534177+SRR534193	1R	1	1111	CHG	CC	0	0	6
SRR534177+SRR534193	1R	1	1112	CG	CG	66.6667	66.6667	6
SRR534177+SRR534193	1R	-1	1113	CG	CG	68.4211	-68.4211	19
SRR534177+SRR534193	1R	-1	1114	CHG	CC	5.5556	-5.5556	18
SRR534177+SRR534193	1R	1	1115	CHH	CC	0	0	5
SRR534177+SRR534193	1R	1	1116	CHH	CT	16.6667	16.6667	6
SRR534177+SRR534193	1R	-1	1120	CHH	CT	0	0	15
SRR534177+SRR534193	1R	-1	1126	CHH	CA	7.6923	-7.6923	13
SRR534177+SRR534193	1R	-1	1127	CHH	CC	0	0	14
SRR534177+SRR534193	1R	1	1140	CG	CG	100	100	3
SRR534177+SRR534193	1R	-1	1141	CG	CG	53.3333	-53.3333	15
SRR534177+SRR534193	1R	1	1143	CHG	CC	0	0	4
SRR534177+SRR534193	1R	1	1144	CG	CG	100	100	4
SRR534177+SRR534193	1R	-1	1145	CG	CG	73.3333	-73.3333	15
SRR534177+SRR534193	1R	1	1146	CHG	CC	0	0	4
SRR534177+SRR534193	1R	1	1147	CG	CG	75	75	4
SRR534177+SRR534193	1R	-1	1148	CG	CG	57.1429	-57.1429	14
SRR534177+SRR534193	1R	1	1150	CHH	CT	0	0	5
SRR534177+SRR534193	1R	-1	1155	CHH	CT	0	0	12
SRR534177+SRR534193	1R	1	1160	CHH	CT	20	20	5
SRR534177+SRR534193	1R	-1	1164	CHH	CA	0	0	14
SRR534177+SRR534193	1R	1	1171	CHH	CA	0	0	7
SRR534177+SRR534193	1R	-1	1176	CHH	CA	6.25	-6.25	16
SRR534177+SRR534193	1R	1	1182	CHH	CT	0	0	8
SRR534177+SRR534193	1R	1	1184	CHH	CT	0	0	9
SRR534177+SRR534193	1R	-1	1189	CHH	CT	8.3333	-8.3333	12
SRR534177+SRR534193	1R	1	1192	CHH	CC	0	0	12
SRR534177+SRR534193	1R	1	1193	CHH	CA	0	0	12
SRR534177+SRR534193	1R	1	1195	CHH	CA	7.1429	7.1429	14
SRR534177+SRR534193	1R	1	1198	CHH	CA	0	0	16
SRR534177+SRR534193	1R	-1	1201	CHH	CT	0	0	10
SRR534177+SRR534193	1R	1	1212	CHH	CA	0	0	19
SRR534177+SRR534193	1R	1	1219	CHG	CA	0	0	22
SRR534177+SRR534193	1R	-1	1221	CHG	CT	0	0	7
SRR534177+SRR534193	1R	-1	1224	CHH	CA	0	0	8
SRR534177+SRR534193	1R	-1	1226	CHH	CT	0	0	8
SRR534177+SRR534193	1R	-1	1236	CHH	CA	0	0	11
SRR534177+SRR534193	1R	-1	1241	CHH	CA	0	0	9
SRR534177+SRR534193	1R	-1	1243	CHH	CA	0	0	8
SRR534177+SRR534193	1R	1	1244	CG	CG	0	0	22
SRR534177+SRR534193	1R	-1	1245	CG	CG	0	0	9
SRR534177+SRR534193	1R	-1	1247	CHH	CA	0	0	8
SRR534177+SRR534193	1R	-1	1250	CHH	CA	0	0	7
SRR534177+SRR534193	1R	1	1251	CG	CG	0	0	19
SRR534177+SRR534193	1R	-1	1252	CG	CG	0	0	5
SRR534177+SRR534193	1R	1	1254	CHH	CT	0	0	19
SRR534177+SRR534193	1R	-1	1257	CHH	CA	7.1429	-7.1429	14
SRR534177+SRR534193	1R	1	1261	CHH	CA	0	0	13
SRR534177+SRR534193	1R	1	1264	CHH	CT	0	0	13
SRR534177+SRR534193	1R	1	1269	CHH	CT	0	0	10
SRR534177+SRR534193	1R	-1	1272	CHH	CA	5.2632	-5.2632	19
SRR534177+SRR534193	1R	-1	1274	CHH	CA	4.5455	-4.5455	22
SRR534177+SRR534193	1R	-1	1284	CHH	CT	3.7037	-3.7037	27
SRR534177+SRR534193	1R	1	1287	CHH	CA	0	0	7
SRR534177+SRR534193	1R	1	1291	CHH	CC	0	0	5
SRR534177+SRR534193	1R	1	1292	CHH	CC	0	0	5
SRR534177+SRR534193	1R	1	1293	CHH	CT	0	0	5
SRR534177+SRR534193	1R	1	1295	CHH	CT	0	0	5
SRR534177+SRR534193	1R	1	1298	CHH	CA	0	0	4
SRR534177+SRR534193	1R	1	1308	CHH	CC	0	0	5
SRR534177+SRR534193	1R	1	1309	CHH	CT	0	0	5
SRR534177+SRR534193	1R	1	1312	CHH	CC	0	0	5
SRR534177+SRR534193	1R	1	1313	CHG	CT	0	0	4
SRR534177+SRR534193	1R	-1	1315	CHG	CA	0	0	24
SRR534177+SRR534193	1R	-1	1316	CHH	CC	0	0	23
SRR534177+SRR534193	1R	1	1317	CHH	CT	0	0	5
SRR534177+SRR534193	1R	1	1320	CHH	CT	0	0	5
SRR534177+SRR534193	1R	-1	1324	CHH	CT	0	0	18
SRR534177+SRR534193	1R	1	1333	CHH	CT	0	0	4
SRR534177+SRR534193	1R	1	1336	CHH	CC	0	0	2
SRR534177+SRR534193	1R	1	1337	CHG	CA	0	0	3
SRR534177+SRR534193	1R	-1	1339	CHG	CT	0	0	14
SRR534177+SRR534193	1R	1	1340	CHG	CC	0	0	6
SRR534177+SRR534193	1R	1	1341	CG	CG	0	0	6
SRR534177+SRR534193	1R	-1	1342	CG	CG	0	0	11
SRR534177+SRR534193	1R	-1	1343	CHG	CC	0	0	11
SRR534177+SRR534193	1R	-1	1344	CHH	CC	0	0	10
SRR534177+SRR534193	1R	1	1349	CHH	CT	0	0	8
SRR534177+SRR534193	1R	-1	1353	CHH	CT	0	0	9
SRR534177+SRR534193	1R	1	1355	CHG	CT	0	0	10
SRR534177+SRR534193	1R	-1	1357	CHG	CA	0	0	11
SRR534177+SRR534193	1R	-1	1360	CHH	CT	0	0	10
SRR534177+SRR534193	1R	-1	1363	CHH	CT	0	0	11
SRR534177+SRR534193	1R	-1	1365	CHH	CA	0	0	10
SRR534177+SRR534193	1R	1	1366	CHG	CA	0	0	12
SRR534177+SRR534193	1R	-1	1368	CHG	CT	0	0	16
SRR534177+SRR534193	1R	1	1373	CHG	CT	0	0	13
SRR534177+SRR534193	1R	-1	1375	CHG	CA	0	0	28
SRR534177+SRR534193	1R	-1	1377	CHH	CT	0	0	27
SRR534177+SRR534193	1R	1	1379	CHH	CT	0	0	14
SRR534177+SRR534193	1R	1	1385	CHG	CA	0	0	12
SRR534177+SRR534193	1R	-1	1387	CHG	CT	0	0	48
SRR534177+SRR534193	1R	1	1388	CG	CG	0	0	10
SRR534177+SRR534193	1R	-1	1389	CG	CG	43.6364	-43.6364	55
SRR534177+SRR534193	1R	-1	1392	CHH	CA	0	0	62
SRR534177+SRR534193	1R	1	1397	CG	CG	0	0	6
SRR534177+SRR534193	1R	-1	1398	CG	CG	50	-50	64
SRR534177+SRR534193	1R	1	1399	CHH	CC	0	0	5
SRR534177+SRR534193	1R	1	1400	CHH	CA	0	0	5
SRR534177+SRR534193	1R	1	1405	CHH	CC	0	0	5
SRR534177+SRR534193	1R	1	1406	CHH	CC	0	0	4
SRR534177+SRR534193	1R	1	1407	CHH	CC	0	0	3
SRR534177+SRR534193	1R	1	1408	CHH	CC	0	0	3
SRR534177+SRR534193	1R	1	1409	CHH	CT	0	0	3
SRR534177+SRR534193	1R	1	1412	CHH	CT	0	0	4
SRR534177+SRR534193	1R	1	1420	CHG	CA	0	0	5
SRR534177+SRR534193	1R	-1	1422	CHG	CT	0	0	65
SRR534177+SRR534193	1R	1	1423	CHG	CA	0	0	5
SRR534177+SRR534193	1R	-1	1425	CHG	CT	0	0	63
SRR534177+SRR534193	1R	1	1429	CHG	CA	0	0	7
SRR534177+SRR534193	1R	-1	1431	CHG	CT	0	0	58
SRR534177+SRR534193	1R	1	1432	CHG	CT	0	0	7
SRR534177+SRR534193	1R	-1	1434	CHG	CA	0	0	63
SRR534177+SRR534193	1R	-1	1435	CHH	CC	0	0	61
SRR534177+SRR534193	1R	1	1436	CHH	CA	0	0	6
SRR534177+SRR534193	1R	-1	1442	CHH	CA	1.4706	-1.4706	68
SRR534177+SRR534193	1R	-1	1444	CHH	CA	1.4493	-1.4493	69
SRR534177+SRR534193	1R	-1	1445	CHH	CC	1.4706	-1.4706	68
SRR534177+SRR534193	1R	1	1447	CHH	CA	0	0	6
SRR534177+SRR534193	1R	-1	1450	CHH	CT	1.3158	-1.3158	76
SRR534177+SRR534193	1R	-1	1451	CHH	CC	1.2821	-1.2821	78
SRR534177+SRR534193	1R	-1	1455	CHH	CT	1.2658	-1.2658	79
SRR534177+SRR534193	1R	1	1456	CHH	CT	0	0	7
SRR534177+SRR534193	1R	1	1459	CHH	CC	14.2857	14.2857	7
SRR534177+SRR534193	1R	1	1460	CHH	CA	0	0	6
SRR534177+SRR534193	1R	1	1463	CHH	CA	11.1111	11.1111	9
SRR534177+SRR534193	1R	1	1465	CHH	CT	0	0	9
SRR534177+SRR534193	1R	1	1467	CHH	CA	0	0	9
SRR534177+SRR534193	1R	1	1469	CHH	CA	0	0	8
SRR534177+SRR534193	1R	-1	1472	CHH	CT	1.0638	-1.0638	94
SRR534177+SRR534193	1R	1	1476	CHH	CT	0	0	6
SRR534177+SRR534193	1R	1	1478	CHH	CA	0	0	7
SRR534177+SRR534193	1R	1	1480	CHH	CT	0	0	7
SRR534177+SRR534193	1R	1	1483	CHG	CA	12.5	12.5	8
SRR534177+SRR534193	1R	-1	1485	CHG	CT	1.1765	-1.1765	85
SRR534177+SRR534193	1R	1	1488	CHH	CA	0	0	13
SRR534177+SRR534193	1R	1	1490	CG	CG	63.6364	63.6364	11
SRR534177+SRR534193	1R	-1	1491	CG	CG	50.7042	-50.7042	71
SRR534177+SRR534193	1R	1	1496	CHH	CT	0	0	11
SRR534177+SRR534193	1R	-1	1499	CHH	CT	0	0	49
SRR534177+SRR534193	1R	1	1500	CHH	CC	0	0	13
SRR534177+SRR534193	1R	1	1501	CHH	CC	0	0	13
SRR534177+SRR534193	1R	1	1502	CHH	CT	0	0	14
SRR534177+SRR534193	1R	-1	1506	CHH	CT	0	0	35
SRR534177+SRR534193	1R	-1	1508	CHH	CT	0	0	30
SRR534177+SRR534193	1R	1	1515	CHH	CT	0	0	15
SRR534177+SRR534193	1R	1	1518	CHH	CT	0	0	15
SRR534177+SRR534193	1R	-1	1522	CHH	CT	5.5556	-5.5556	18
SRR534177+SRR534193	1R	-1	1523	CHH	CC	6.6667	-6.6667	15
SRR534177+SRR534193	1R	-1	1524	CHH	CC	6.6667	-6.6667	15
SRR534177+SRR534193	1R	-1	1530	CHH	CA	11.1111	-11.1111	9
SRR534177+SRR534193	1R	-1	1532	CHH	CT	11.1111	-11.1111	9
SRR534177+SRR534193	1R	-1	1533	CHH	CC	11.1111	-11.1111	9
SRR534177+SRR534193	1R	-1	1535	CHH	CT	10	-10	10
SRR534177+SRR534193	1R	1	1538	CHH	CA	0	0	7
SRR534177+SRR534193	1R	-1	1541	CHH	CT	14.2857	-14.2857	7
SRR534177+SRR534193	1R	-1	1542	CHH	CC	14.2857	-14.2857	7
SRR534177+SRR534193	1R	-1	1544	CHH	CT	12.5	-12.5	8
SRR534177+SRR534193	1R	1	1550	CG	CG	0	0	8
SRR534177+SRR534193	1R	-1	1551	CG	CG	12.5	-12.5	8
SRR534177+SRR534193	1R	1	1554	CHH	CA	0	0	13
SRR534177+SRR534193	1R	-1	1557	CHH	CT	16.6667	-16.6667	6
SRR534177+SRR534193	1R	1	1558	CHG	CT	0	0	11
SRR534177+SRR534193	1R	-1	1560	CHG	CA	10	-10	10
SRR534177+SRR534193	1R	-1	1561	CHH	CC	9.0909	-9.0909	11
SRR534177+SRR534193	1R	-1	1562	CHH	CC	10	-10	10
SRR534177+SRR534193	1R	-1	1564	CHH	CT	11.1111	-11.1111	9
SRR534177+SRR534193	1R	1	1567	CHH	CC	0	0	18
SRR534177+SRR534193	1R	1	1568	CHH	CT	0	0	19
SRR534177+SRR534193	1R	-1	1572	CHH	CA	0	0	9
SRR534177+SRR534193	1R	-1	1574	CHH	CT	0	0	8
SRR534177+SRR534193	1R	-1	1575	CHH	CC	0	0	10
SRR534177+SRR534193	1R	-1	1582	CHH	CA	0	0	8
SRR534177+SRR534193	1R	1	1585	CHH	CT	0	0	25
SRR534177+SRR534193	1R	1	1587	CHG	CC	0	0	25
SRR534177+SRR534193	1R	1	1588	CG	CG	0	0	24
SRR534177+SRR534193	1R	-1	1589	CG	CG	0	0	11
SRR534177+SRR534193	1R	-1	1592	CHH	CT	0	0	13
SRR534177+SRR534193	1R	1	1593	CHG	CT	0	0	7
SRR534177+SRR534193	1R	-1	1595	CHG	CA	0	0	12
SRR534177+SRR534193	1R	1	1596	CHH	CT	0	0	26
SRR534177+SRR534193	1R	-1	1601	CHH	CA	0	0	17
SRR534177+SRR534193	1R	-1	1611	CHH	CA	0	0	20
SRR534177+SRR534193	1R	1	1615	CHG	CT	0	0	21
SRR534177+SRR534193	1R	-1	1617	CHG	CA	0	0	27
SRR534177+SRR534193	1R	1	1621	CHH	CT	0	0	18
SRR534177+SRR534193	1R	-1	1627	CHH	CA	0	0	29
SRR534177+SRR534193	1R	1	1628	CHH	CC	0	0	17
SRR534177+SRR534193	1R	1	1629	CHH	CA	0	0	17
SRR534177+SRR534193	1R	1	1633	CHH	CT	0	0	15
SRR534177+SRR534193	1R	-1	1637	CHH	CT	0	0	37
SRR534177+SRR534193	1R	1	1639	CHH	CT	0	0	9
SRR534177+SRR534193	1R	1	1641	CHH	CT	0	0	9
SRR534177+SRR534193	1R	-1	1644	CHH	CA	2.9412	-2.9412	34
SRR534177+SRR534193	1R	1	1646	CHH	CA	0	0	8
SRR534177+SRR534193	1R	1	1648	CHH	CT	0	0	8
SRR534177+SRR534193	1R	-1	1651	CHH	CA	0	0	34
SRR534177+SRR534193	1R	1	1654	CHH	CT	0	0	6
SRR534177+SRR534193	1R	1	1658	CHG	CT	0	0	15
SRR534177+SRR534193	1R	-1	1660	CHG	CA	3.7037	-3.7037	27
SRR534177+SRR534193	1R	-1	1666	CHH	CA	5	-5	20
SRR534177+SRR534193	1R	1	1668	CHH	CA	0	0	31
SRR534177+SRR534193	1R	-1	1671	CHH	CA	5.5556	-5.5556	18
SRR534177+SRR534193	1R	1	1674	CHH	CA	0	0	49
SRR534177+SRR534193	1R	1	1680	CG	CG	1.6129	1.6129	62
SRR534177+SRR534193	1R	-1	1681	CG	CG	8.3333	-8.3333	12
SRR534177+SRR534193	1R	-1	1683	CHH	CA	12.5	-12.5	8
SRR534177+SRR534193	1R	-1	1688	CHH	CT	12.5	-12.5	8
SRR534177+SRR534193	1R	-1	1690	CHH	CA	14.2857	-14.2857	7
SRR534177+SRR534193	1R	-1	1693	CHH	CA	10	-10	10
SRR534177+SRR534193	1R	-1	1699	CHH	CA	0	0	10
SRR534177+SRR534193	1R	1	1701	CHG	CT	0	0	83
SRR534177+SRR534193	1R	-1	1703	CHG	CA	0	0	9
SRR534177+SRR534193	1R	-1	1706	CHH	CT	0	0	9
SRR534177+SRR534193	1R	-1	1710	CHH	CA	0	0	10
SRR534177+SRR534193	1R	-1	1712	CHH	CA	0	0	10
SRR534177+SRR534193	1R	-1	1713	CHH	CC	11.1111	-11.1111	9
SRR534177+SRR534193	1R	1	1714	CHH	CA	0	0	70
SRR534177+SRR534193	1R	1	1718	CHG	CA	2.9412	2.9412	68
SRR534177+SRR534193	1R	-1	1720	CHG	CT	14.2857	-14.2857	14
SRR534177+SRR534193	1R	1	1726	CHG	CT	1.5625	1.5625	64
SRR534177+SRR534193	1R	-1	1728	CHG	CA	8.3333	-8.3333	12
SRR534177+SRR534193	1R	1	1729	CHG	CT	1.4493	1.4493	69
SRR534177+SRR534193	1R	-1	1731	CHG	CA	13.3333	-13.3333	15
SRR534177+SRR534193	1R	-1	1732	CHH	CC	6.25	-6.25	16
SRR534177+SRR534193	1R	1	1733	CHH	CA	0	0	74
SRR534177+SRR534193	1R	1	1737	CHH	CA	0	0	30
SRR534177+SRR534193	1R	-1	1743	CHH	CT	16.6667	-16.6667	18
SRR534177+SRR534193	1R	-1	1747	CHH	CT	16.6667	-16.6667	18
SRR534177+SRR534193	1R	1	1748	CHH	CA	0	0	58
SRR534177+SRR534193	1R	-1	1753	CHH	CA	21.4286	-21.4286	14
SRR534177+SRR534193	1R	-1	1758	CHH	CT	21.4286	-21.4286	14
SRR534177+SRR534193	1R	1	1759	CHH	CA	0	0	49
SRR534177+SRR534193	1R	1	1761	CHH	CT	0	0	57
SRR534177+SRR534193	1R	1	1765	CG	CG	20.3704	20.3704	54
SRR534177+SRR534193	1R	-1	1766	CG	CG	30	-30	10
SRR534177+SRR534193	1R	-1	1770	CHH	CA	12.5	-12.5	8
SRR534177+SRR534193	1R	-1	1772	CHH	CT	12.5	-12.5	8
SRR534177+SRR534193	1R	1	1774	CHG	CT	2.3256	2.3256	43
SRR534177+SRR534193	1R	-1	1776	CHG	CA	25	-25	8
SRR534177+SRR534193	1R	-1	1777	CHH	CC	12.5	-12.5	8
SRR534177+SRR534193	1R	1	1778	CG	CG	62.069	62.069	29
SRR534177+SRR534193	1R	-1	1779	CG	CG	28.5714	-28.5714	7
SRR534177+SRR534193	1R	-1	1783	CHH	CT	33.3333	-33.3333	3
SRR534177+SRR534193	1R	-1	1788	CHH	CA	50	-50	2
SRR534177+SRR534193	1R	-1	1825	CHH	CA	0	0	2
SRR534177+SRR534193	1R	-1	1826	CHH	CC	0	0	2
SRR534177+SRR534193	1R	-1	1828	CHH	CA	0	0	2
SRR534177+SRR534193	1R	-1	1829	CHH	CC	0	0	2
SRR534177+SRR534193	1R	-1	1835	CHG	CA	0	0	3
SRR534177+SRR534193	1R	1	1842	CG	CG	0	0	1
SRR534177+SRR534193	1R	-1	1843	CG	CG	44.4444	-44.4444	9
SRR534177+SRR534193	1R	-1	1850	CHH	CA	0	0	10
SRR534177+SRR534193	1R	1	1851	CHH	CT	0	0	6
SRR534177+SRR534193	1R	-1	1854	CHH	CA	9.0909	-9.0909	11
SRR534177+SRR534193	1R	-1	1855	CHH	CC	0	0	10
SRR534177+SRR534193	1R	-1	1856	CHH	CC	0	0	11
SRR534177+SRR534193	1R	1	1861	CHH	CT	0	0	9
SRR534177+SRR534193	1R	1	1863	CHH	CT	0	0	14
SRR534177+SRR534193	1R	-1	1867	CHH	CA	6.25	-6.25	16
SRR534177+SRR534193	1R	1	1869	CG	CG	0	0	20
SRR534177+SRR534193	1R	-1	1870	CG	CG	0	0	13
SRR534177+SRR534193	1R	1	1871	CHH	CA	0	0	21
SRR534177+SRR534193	1R	-1	1874	CHH	CT	0	0	20
SRR534177+SRR534193	1R	-1	1875	CHH	CC	0	0	18
SRR534177+SRR534193	1R	1	1876	CHH	CA	0	0	16
SRR534177+SRR534193	1R	-1	1879	CHH	CT	5.2632	-5.2632	19
SRR534177+SRR534193	1R	1	1884	CHH	CC	0	0	19
SRR534177+SRR534193	1R	1	1885	CHH	CA	0	0	29
SRR534177+SRR534193	1R	-1	1888	CHH	CA	0	0	21
SRR534177+SRR534193	1R	-1	1889	CHH	CC	0	0	17
SRR534177+SRR534193	1R	1	1905	CHH	CC	0	0	41
SRR534177+SRR534193	1R	1	1906	CHH	CA	0	0	41
SRR534177+SRR534193	1R	1	1912	CG	CG	0	0	46
SRR534177+SRR534193	1R	-1	1913	CG	CG	0	0	40
SRR534177+SRR534193	1R	1	1917	CHG	CC	0	0	42
SRR534177+SRR534193	1R	1	1918	CG	CG	0	0	44
SRR534177+SRR534193	1R	-1	1919	CG	CG	0	0	22
SRR534177+SRR534193	1R	-1	1921	CHH	CA	2.381	-2.381	42
SRR534177+SRR534193	1R	1	1925	CHH	CA	0	0	42
SRR534177+SRR534193	1R	-1	1930	CHH	CA	3.3333	-3.3333	60
SRR534177+SRR534193	1R	-1	1934	CHH	CA	3.5714	-3.5714	56
SRR534177+SRR534193	1R	1	1935	CHH	CT	0	0	34
SRR534177+SRR534193	1R	1	1941	CG	CG	46.875	46.875	32
SRR534177+SRR534193	1R	-1	1942	CG	CG	52.381	-52.381	63
SRR534177+SRR534193	1R	-1	1943	CHG	CC	3.125	-3.125	64
SRR534177+SRR534193	1R	-1	1946	CHH	CA	3.2787	-3.2787	61
SRR534177+SRR534193	1R	-1	1950	CHH	CA	3.5714	-3.5714	56
SRR534177+SRR534193	1R	1	1953	CHH	CT	0	0	30
SRR534177+SRR534193	1R	-1	1956	CHH	CA	43.2836	-43.2836	67
SRR534177+SRR534193	1R	1	1957	CG	CG	54.5455	54.5455	22
SRR534177+SRR534193	1R	-1	1958	CG	CG	56.5217	-56.5217	69
SRR534177+SRR534193	1R	-1	1963	CHH	CA	1.5385	-1.5385	65
SRR534177+SRR534193	1R	1	1967	CHH	CC	0	0	16
SRR534177+SRR534193	1R	1	1968	CHH	CC	0	0	14
SRR534177+SRR534193	1R	1	1969	CHH	CC	0	0	15
SRR534177+SRR534193	1R	1	1970	CHH	CA	6.6667	6.6667	15
SRR534177+SRR534193	1R	1	1973	CHH	CA	0	0	17
SRR534177+SRR534193	1R	-1	1976	CHH	CA	0	0	62
SRR534177+SRR534193	1R	-1	1977	CHH	CC	1.6393	-1.6393	61
SRR534177+SRR534193	1R	-1	1982	CHH	CA	3.5088	-3.5088	57
SRR534177+SRR534193	1R	1	1992	CHH	CC	0	0	16
SRR534177+SRR534193	1R	1	1993	CHG	CT	0	0	15
SRR534177+SRR534193	1R	-1	1995	CHG	CA	1.6129	-1.6129	62
SRR534177+SRR534193	1R	1	1996	CHH	CA	0	0	11
SRR534177+SRR534193	1R	-1	2002	CHH	CA	1.7241	-1.7241	58
SRR534177+SRR534193	1R	1	2006	CHH	CC	0	0	8
SRR534177+SRR534193	1R	1	2007	CHH	CC	0	0	9
SRR534177+SRR534193	1R	1	2008	CHH	CA	0	0	6
SRR534177+SRR534193	1R	-1	2011	CHH	CT	0	0	56
SRR534177+SRR534193	1R	1	2012	CHH	CA	0	0	6
SRR534177+SRR534193	1R	-1	2015	CHH	CA	0	0	53
SRR534177+SRR534193	1R	-1	2016	CHH	CC	2	-2	50
SRR534177+SRR534193	1R	-1	2021	CHH	CA	0	0	45
SRR534177+SRR534193	1R	-1	2022	CHH	CC	0	0	45
SRR534177+SRR534193	1R	-1	2023	CHH	CC	0	0	45
SRR534177+SRR534193	1R	1	2027	CHH	CT	0	0	2
SRR534177+SRR534193	1R	1	2031	CHH	CC	0	0	2
SRR534177+SRR534193	1R	1	2032	CHH	CC	0	0	2
SRR534177+SRR534193	1R	1	2033	CHH	CT	0	0	1
SRR534177+SRR534193	1R	1	2035	CHH	CT	0	0	1
SRR534177+SRR534193	1R	1	2038	CHH	CA	0	0	2
SRR534177+SRR534193	1R	1	2040	CHG	CA	0	0	3
SRR534177+SRR534193	1R	-1	2042	CHG	CT	0	0	25
SRR534177+SRR534193	1R	-1	2043	CHH	CC	0	0	26
SRR534177+SRR534193	1R	-1	2044	CHH	CC	0	0	24
SRR534177+SRR534193	1R	-1	2045	CHH	CC	0	0	25
SRR534177+SRR534193	1R	-1	2047	CHH	CA	0	0	23
SRR534177+SRR534193	1R	1	2049	CHH	CT	0	0	7
SRR534177+SRR534193	1R	-1	2052	CHH	CT	0	0	19
SRR534177+SRR534193	1R	-1	2056	CHH	CA	0	0	20
SRR534177+SRR534193	1R	1	2059	CHH	CT	0	0	9
SRR534177+SRR534193	1R	1	2061	CHH	CT	0	0	10
SRR534177+SRR534193	1R	-1	2066	CHH	CA	0	0	14
SRR534177+SRR534193	1R	-1	2068	CHH	CT	0	0	14
SRR534177+SRR534193	1R	-1	2069	CHH	CC	0	0	4
SRR534177+SRR534193	1R	-1	2072	CHH	CT	0	0	13
SRR534177+SRR534193	1R	-1	2074	CHH	CT	0	0	12
SRR534177+SRR534193	1R	1	2077	CHH	CA	0	0	18
SRR534177+SRR534193	1R	-1	2080	CHH	CT	0	0	11
SRR534177+SRR534193	1R	1	2085	CHH	CA	0	0	20
SRR534177+SRR534193	1R	-1	2088	CHH	CA	0	0	6
SRR534177+SRR534193	1R	1	2092	CHH	CT	0	0	17
SRR534177+SRR534193	1R	-1	2096	CHH	CT	0	0	6
SRR534177+SRR534193	1R	-1	2102	CHH	CA	0	0	7
SRR534177+SRR534193	1R	-1	2103	CHH	CC	0	0	7
SRR534177+SRR534193	1R	1	2105	CHH	CT	5.2632	5.2632	19
SRR534177+SRR534193	1R	1	2107	CHG	CT	5.2632	5.2632	19
SRR534177+SRR534193	1R	-1	2109	CHG	CA	0	0	6
SRR534177+SRR534193	1R	-1	2110	CHH	CC	0	0	7
SRR534177+SRR534193	1R	-1	2114	CHH	CA	0	0	4
SRR534177+SRR534193	1R	1	2115	CHH	CA	6.25	6.25	16
SRR534177+SRR534193	1R	1	2117	CHH	CC	5.8824	5.8824	17
SRR534177+SRR534193	1R	1	2118	CHH	CA	13.3333	13.3333	15
SRR534177+SRR534193	1R	1	2121	CHH	CT	7.1429	7.1429	14
SRR534177+SRR534193	1R	-1	2125	CHH	CT	0	0	4
SRR534177+SRR534193	1R	1	2126	CHG	CT	6.25	6.25	16
SRR534177+SRR534193	1R	-1	2128	CHG	CA	0	0	3
SRR534177+SRR534193	1R	1	2129	CHH	CT	6.25	6.25	16
SRR534177+SRR534193	1R	-1	2133	CHH	CA	0	0	4
SRR534177+SRR534193	1R	-1	2134	CHH	CC	0	0	3
SRR534177+SRR534193	1R	1	2136	CHG	CT	6.25	6.25	16
SRR534177+SRR534193	1R	-1	2138	CHG	CA	0	0	3
SRR534177+SRR534193	1R	1	2140	CG	CG	11.1111	11.1111	18
SRR534177+SRR534193	1R	-1	2141	CG	CG	0	0	2
SRR534177+SRR534193	1R	1	2142	CHG	CT	11.1111	11.1111	18
SRR534177+SRR534193	1R	-1	2144	CHG	CA	0	0	3
SRR534177+SRR534193	1R	-1	2146	CHH	CT	0	0	3
SRR534177+SRR534193	1R	-1	2147	CHH	CC	0	0	3
SRR534177+SRR534193	1R	1	2149	CHH	CA	5.8824	5.8824	17
SRR534177+SRR534193	1R	1	2155	CHH	CA	9.5238	9.5238	21
SRR534177+SRR534193	1R	1	2158	CHG	CT	9.5238	9.5238	21
SRR534177+SRR534193	1R	-1	2160	CHG	CA	0	0	7
SRR534177+SRR534193	1R	-1	2161	CHH	CC	0	0	8
SRR534177+SRR534193	1R	-1	2162	CHH	CC	0	0	8
SRR534177+SRR534193	1R	-1	2165	CHH	CT	0	0	8
SRR534177+SRR534193	1R	-1	2167	CHH	CT	0	0	9
SRR534177+SRR534193	1R	1	2169	CHH	CT	5.2632	5.2632	19
SRR534177+SRR534193	1R	-1	2172	CHH	CT	0	0	9
SRR534177+SRR534193	1R	-1	2174	CHH	CT	0	0	9
SRR534177+SRR534193	1R	1	2176	CHG	CT	6.25	6.25	16
SRR534177+SRR534193	1R	-1	2178	CHG	CA	0	0	8
SRR534177+SRR534193	1R	-1	2180	CHH	CA	0	0	7
SRR534177+SRR534193	1R	-1	2183	CHH	CT	0	0	8
SRR534177+SRR534193	1R	-1	2184	CHH	CC	0	0	8
SRR534177+SRR534193	1R	-1	2185	CHH	CC	0	0	8
SRR534177+SRR534193	1R	-1	2190	CHH	CA	0	0	7
SRR534177+SRR534193	1R	1	2194	CHH	CT	5.8824	5.8824	17
SRR534177+SRR534193	1R	1	2196	CG	CG	7.1429	7.1429	14
SRR534177+SRR534193	1R	-1	2197	CG	CG	0	0	5
SRR534177+SRR534193	1R	-1	2198	CHG	CC	0	0	5
SRR534177+SRR534193	1R	-1	2199	CHH	CC	0	0	5
SRR534177+SRR534193	1R	1	2200	CHH	CT	8.3333	8.3333	12
SRR534177+SRR534193	1R	1	2204	CHH	CT	0	0	12
SRR534177+SRR534193	1R	1	2207	CG	CG	0	0	11
SRR534177+SRR534193	1R	-1	2208	CG	CG	0	0	6
SRR534177+SRR534193	1R	1	2212	CHH	CC	0	0	9
SRR534177+SRR534193	1R	1	2213	CHH	CA	0	0	9
SRR534177+SRR534193	1R	-1	2218	CHH	CA	0	0	5
SRR534177+SRR534193	1R	1	2220	CHH	CC	0	0	7
SRR534177+SRR534193	1R	1	2221	CHH	CA	0	0	7
SRR534177+SRR534193	1R	-1	2226	CHH	CA	0	0	12
SRR534177+SRR534193	1R	-1	2227	CHH	CC	0	0	11
SRR534177+SRR534193	1R	1	2229	CHH	CC	0	0	6
SRR534177+SRR534193	1R	1	2230	CHH	CA	0	0	6
SRR534177+SRR534193	1R	-1	2233	CHH	CA	0	0	16
SRR534177+SRR534193	1R	1	2235	CHH	CC	0	0	4
SRR534177+SRR534193	1R	1	2236	CHH	CA	0	0	4
SRR534177+SRR534193	1R	1	2239	CHH	CT	0	0	4
SRR534177+SRR534193	1R	1	2245	CHH	CA	0	0	4
SRR534177+SRR534193	1R	1	2247	CHH	CC	0	0	3
SRR534177+SRR534193	1R	1	2248	CHH	CA	0	0	3
SRR534177+SRR534193	1R	1	2250	CHH	CA	0	0	3
SRR534177+SRR534193	1R	1	2255	CHH	CA	0	0	4
SRR534177+SRR534193	1R	1	2257	CHG	CT	0	0	4
SRR534177+SRR534193	1R	-1	2259	CHG	CA	0	0	21
SRR534177+SRR534193	1R	1	2262	CG	CG	0	0	8
SRR534177+SRR534193	1R	-1	2263	CG	CG	0	0	20
SRR534177+SRR534193	1R	1	2265	CHH	CT	0	0	8
SRR534177+SRR534193	1R	1	2267	CHH	CT	0	0	9
SRR534177+SRR534193	1R	1	2269	CG	CG	0	0	10
SRR534177+SRR534193	1R	-1	2270	CG	CG	0	0	16
SRR534177+SRR534193	1R	1	2273	CHH	CA	0	0	11
SRR534177+SRR534193	1R	-1	2279	CHH	CT	0	0	13
SRR534177+SRR534193	1R	1	2282	CHG	CT	0	0	16
SRR534177+SRR534193	1R	-1	2284	CHG	CA	0	0	10
SRR534177+SRR534193	1R	-1	2285	CHH	CC	0	0	12
SRR534177+SRR534193	1R	-1	2291	CHH	CA	0	0	11
SRR534177+SRR534193	1R	-1	2296	CHH	CA	0	0	9
SRR534177+SRR534193	1R	-1	2297	CHH	CC	0	0	8
SRR534177+SRR534193	1R	1	2302	CHH	CA	0	0	25
SRR534177+SRR534193	1R	1	2304	CHH	CA	0	0	25
SRR534177+SRR534193	1R	-1	2307	CHH	CT	0	0	5
SRR534177+SRR534193	1R	-1	2311	CHH	CT	0	0	3
SRR534177+SRR534193	1R	-1	2318	CHH	CA	0	0	3
SRR534177+SRR534193	1R	1	2319	CHG	CA	0	0	32
SRR534177+SRR534193	1R	-1	2321	CHG	CT	0	0	3
SRR534177+SRR534193	1R	-1	2323	CHH	CT	0	0	3
SRR534177+SRR534193	1R	-1	2327	CHH	CT	0	0	3
SRR534177+SRR534193	1R	-1	2335	CHH	CT	0	0	5
SRR534177+SRR534193	1R	-1	2337	CHH	CT	0	0	5
SRR534177+SRR534193	1R	1	2338	CHH	CC	0	0	20
SRR534177+SRR534193	1R	1	2339	CHG	CA	0	0	21
SRR534177+SRR534193	1R	-1	2341	CHG	CT	0	0	7
SRR534177+SRR534193	1R	-1	2345	CHH	CA	0	0	8
SRR534177+SRR534193	1R	1	2347	CG	CG	0	0	20
SRR534177+SRR534193	1R	-1	2348	CG	CG	0	0	6
SRR534177+SRR534193	1R	1	2349	CHH	CC	0	0	21
SRR534177+SRR534193	1R	1	2350	CHG	CC	0	0	18
SRR534177+SRR534193	1R	1	2351	CG	CG	0	0	18
SRR534177+SRR534193	1R	-1	2352	CG	CG	0	0	10
SRR534177+SRR534193	1R	-1	2353	CHG	CC	0	0	10
SRR534177+SRR534193	1R	1	2355	CG	CG	0	0	14
SRR534177+SRR534193	1R	-1	2356	CG	CG	0	0	9
SRR534177+SRR534193	1R	-1	2358	CHH	CT	0	0	10
SRR534177+SRR534193	1R	-1	2360	CHH	CT	0	0	9
SRR534177+SRR534193	1R	1	2362	CHH	CT	0	0	7
SRR534177+SRR534193	1R	1	2366	CHH	CT	0	0	5
SRR534177+SRR534193	1R	1	2368	CHH	CA	0	0	3
SRR534177+SRR534193	1R	1	2372	CHH	CA	0	0	3
SRR534177+SRR534193	1R	1	2377	CHH	CC	0	0	5
SRR534177+SRR534193	1R	1	2378	CHH	CA	0	0	4
SRR534177+SRR534193	1R	1	2381	CHH	CC	0	0	3
SRR534177+SRR534193	1R	1	2382	CHH	CA	0	0	4
SRR534177+SRR534193	1R	1	2388	CG	CG	0	0	2
SRR534177+SRR534193	1R	-1	2389	CG	CG	11.7647	-11.7647	17
SRR534177+SRR534193	1R	1	2390	CHG	CC	0	0	2
SRR534177+SRR534193	1R	1	2391	CG	CG	0	0	2
SRR534177+SRR534193	1R	-1	2392	CG	CG	6.25	-6.25	16
SRR534177+SRR534193	1R	-1	2394	CHH	CT	6.25	-6.25	16
SRR534177+SRR534193	1R	-1	2395	CHH	CC	11.7647	-11.7647	17
SRR534177+SRR534193	1R	1	2396	CHG	CA	0	0	2
SRR534177+SRR534193	1R	-1	2398	CHG	CT	5	-5	20
SRR534177+SRR534193	1R	1	2403	CG	CG	0	0	3
SRR534177+SRR534193	1R	-1	2404	CG	CG	4.7619	-4.7619	21
SRR534177+SRR534193	1R	1	2409	CG	CG	0	0	3
SRR534177+SRR534193	1R	-1	2410	CG	CG	4.1667	-4.1667	24
SRR534177+SRR534193	1R	1	2421	CHH	CC	0	0	6
SRR534177+SRR534193	1R	1	2422	CHH	CA	0	0	5
SRR534177+SRR534193	1R	-1	2425	CHH	CT	0	0	23
SRR534177+SRR534193	1R	1	2429	CG	CG	0	0	4
SRR534177+SRR534193	1R	-1	2430	CG	CG	0	0	24
SRR534177+SRR534193	1R	-1	2431	CHG	CC	0	0	24
SRR534177+SRR534193	1R	1	2436	CHH	CA	0	0	6
SRR534177+SRR534193	1R	1	2439	CHH	CT	0	0	5
SRR534177+SRR534193	1R	1	2443	CHH	CA	0	0	5
SRR534177+SRR534193	1R	1	2446	CHH	CA	0	0	7
SRR534177+SRR534193	1R	1	2450	CHH	CC	0	0	7
SRR534177+SRR534193	1R	1	2451	CHH	CA	0	0	7
SRR534177+SRR534193	1R	1	2455	CHH	CC	0	0	8
SRR534177+SRR534193	1R	1	2456	CHH	CC	0	0	9
SRR534177+SRR534193	1R	1	2457	CHH	CT	0	0	10
SRR534177+SRR534193	1R	-1	2460	CHH	CT	0	0	29
SRR534177+SRR534193	1R	-1	2464	CHH	CT	0	0	26
SRR534177+SRR534193	1R	1	2470	CG	CG	0	0	9
SRR534177+SRR534193	1R	-1	2471	CG	CG	0	0	25
SRR534177+SRR534193	1R	-1	2472	CHG	CC	0	0	25
SRR534177+SRR534193	1R	-1	2476	CHH	CA	0	0	19
SRR534177+SRR534193	1R	1	2477	CHH	CA	0	0	8
SRR534177+SRR534193	1R	1	2480	CHH	CT	0	0	9
SRR534177+SRR534193	1R	1	2484	CHG	CC	0	0	9
SRR534177+SRR534193	1R	1	2485	CG	CG	0	0	9
SRR534177+SRR534193	1R	-1	2486	CG	CG	0	0	26
SRR534177+SRR534193	1R	1	2490	CHH	CA	0	0	8
SRR534177+SRR534193	1R	1	2494	CHH	CC	0	0	8
SRR534177+SRR534193	1R	1	2495	CHH	CA	0	0	8
SRR534177+SRR534193	1R	1	2499	CHH	CC	0	0	7
SRR534177+SRR534193	1R	1	2500	CHH	CC	0	0	7
SRR534177+SRR534193	1R	1	2501	CHH	CT	0	0	7
SRR534177+SRR534193	1R	-1	2504	CHH	CT	0	0	22
SRR534177+SRR534193	1R	-1	2511	CHH	CT	0	0	18
SRR534177+SRR534193	1R	1	2517	CG	CG	0	0	1
SRR534177+SRR534193	1R	-1	2518	CG	CG	0	0	17
SRR534177+SRR534193	1R	-1	2519	CHG	CC	0	0	17
SRR534177+SRR534193	1R	1	2524	CHH	CA	0	0	1
SRR534177+SRR534193	1R	1	2531	CHG	CC	0	0	1
SRR534177+SRR534193	1R	1	2532	CG	CG	0	0	1
SRR534177+SRR534193	1R	-1	2533	CG	CG	0	0	11
SRR534177+SRR534193	1R	1	2537	CHH	CA	0	0	1
SRR534177+SRR534193	1R	1	2541	CHH	CT	0	0	3
SRR534177+SRR534193	1R	-1	2547	CHH	CT	0	0	6
SRR534177+SRR534193	1R	1	2548	CHH	CC	0	0	6
SRR534177+SRR534193	1R	1	2549	CHH	CA	0	0	7
SRR534177+SRR534193	1R	-1	2552	CHH	CT	0	0	4
SRR534177+SRR534193	1R	-1	2553	CHH	CC	0	0	3
SRR534177+SRR534193	1R	1	2569	CG	CG	0	0	11
SRR534177+SRR534193	1R	-1	2570	CG	CG	0	0	6
SRR534177+SRR534193	1R	1	2573	CHH	CC	0	0	15
SRR534177+SRR534193	1R	1	2574	CHH	CT	0	0	15
SRR534177+SRR534193	1R	1	2579	CG	CG	0	0	12
SRR534177+SRR534193	1R	-1	2580	CG	CG	0	0	6
SRR534177+SRR534193	1R	-1	2583	CHH	CT	0	0	6
SRR534177+SRR534193	1R	-1	2587	CHH	CA	0	0	4
SRR534177+SRR534193	1R	1	2588	CHH	CC	0	0	15
SRR534177+SRR534193	1R	1	2589	CHH	CC	0	0	15
SRR534177+SRR534193	1R	1	2590	CHG	CA	0	0	13
SRR534177+SRR534193	1R	-1	2592	CHG	CT	0	0	9
SRR534177+SRR534193	1R	1	2593	CHH	CT	0	0	17
SRR534177+SRR534193	1R	1	2595	CHH	CT	0	0	18
SRR534177+SRR534193	1R	1	2598	CHH	CT	7.6923	7.6923	13
SRR534177+SRR534193	1R	1	2600	CHG	CA	8.3333	8.3333	12
SRR534177+SRR534193	1R	-1	2602	CHG	CT	0	0	12
SRR534177+SRR534193	1R	1	2603	CHG	CA	11.1111	11.1111	9
SRR534177+SRR534193	1R	-1	2605	CHG	CT	0	0	14
SRR534177+SRR534193	1R	1	2606	CHG	CA	11.1111	11.1111	9
SRR534177+SRR534193	1R	-1	2608	CHG	CT	0	0	17
SRR534177+SRR534193	1R	1	2610	CG	CG	14.2857	14.2857	7
SRR534177+SRR534193	1R	-1	2611	CG	CG	0	0	17
SRR534177+SRR534193	1R	1	2613	CHH	CA	10	10	10
SRR534177+SRR534193	1R	1	2615	CG	CG	8.3333	8.3333	12
SRR534177+SRR534193	1R	-1	2616	CG	CG	0	0	16
SRR534177+SRR534193	1R	1	2618	CG	CG	7.6923	7.6923	13
SRR534177+SRR534193	1R	-1	2619	CG	CG	8.3333	-8.3333	12
SRR534177+SRR534193	1R	-1	2621	CHH	CA	6.6667	-6.6667	15
SRR534177+SRR534193	1R	-1	2622	CHH	CC	8.3333	-8.3333	12
SRR534177+SRR534193	1R	1	2623	CHH	CC	10	10	10
SRR534177+SRR534193	1R	1	2624	CHG	CT	10	10	10
SRR534177+SRR534193	1R	-1	2626	CHG	CA	7.6923	-7.6923	13
SRR534177+SRR534193	1R	1	2627	CHH	CC	12.5	12.5	8
SRR534177+SRR534193	1R	1	2628	CHH	CC	12.5	12.5	8
SRR534177+SRR534193	1R	1	2629	CHG	CT	12.5	12.5	8
SRR534177+SRR534193	1R	-1	2631	CHG	CA	5.5556	-5.5556	18
SRR534177+SRR534193	1R	-1	2634	CHH	CT	0	0	14
SRR534177+SRR534193	1R	1	2635	CHG	CC	12.5	12.5	8
SRR534177+SRR534193	1R	1	2636	CG	CG	16.6667	16.6667	6
SRR534177+SRR534193	1R	-1	2637	CG	CG	7.1429	-7.1429	14
SRR534177+SRR534193	1R	1	2638	CHG	CC	11.1111	11.1111	9
SRR534177+SRR534193	1R	1	2639	CG	CG	12.5	12.5	8
SRR534177+SRR534193	1R	-1	2640	CG	CG	5.2632	-5.2632	19
SRR534177+SRR534193	1R	1	2642	CG	CG	12.5	12.5	8
SRR534177+SRR534193	1R	-1	2643	CG	CG	5.5556	-5.5556	18
SRR534177+SRR534193	1R	-1	2644	CHG	CC	5.5556	-5.5556	18
SRR534177+SRR534193	1R	-1	2645	CHH	CC	5.5556	-5.5556	18
SRR534177+SRR534193	1R	1	2646	CHH	CT	0	0	7
SRR534177+SRR534193	1R	1	2650	CHH	CT	0	0	8
SRR534177+SRR534193	1R	1	2652	CHG	CT	0	0	8
SRR534177+SRR534193	1R	-1	2654	CHG	CA	0	0	23
SRR534177+SRR534193	1R	-1	2655	CHH	CC	0	0	21
SRR534177+SRR534193	1R	-1	2658	CHH	CT	0	0	25
SRR534177+SRR534193	1R	1	2659	CG	CG	0	0	5
SRR534177+SRR534193	1R	-1	2660	CG	CG	0	0	23
SRR534177+SRR534193	1R	-1	2661	CHG	CC	0	0	24
SRR534177+SRR534193	1R	1	2663	CHG	CC	0	0	5
SRR534177+SRR534193	1R	1	2664	CG	CG	0	0	5
SRR534177+SRR534193	1R	-1	2665	CG	CG	0	0	23
SRR534177+SRR534193	1R	-1	2667	CHH	CT	0	0	27
SRR534177+SRR534193	1R	-1	2670	CHH	CT	0	0	29
SRR534177+SRR534193	1R	1	2673	CHH	CC	0	0	3
SRR534177+SRR534193	1R	1	2674	CHH	CA	0	0	2
SRR534177+SRR534193	1R	-1	2677	CHH	CA	3.0303	-3.0303	33
SRR534177+SRR534193	1R	-1	2679	CHH	CT	2.8571	-2.8571	35
SRR534177+SRR534193	1R	-1	2681	CHH	CA	2.9412	-2.9412	34
SRR534177+SRR534193	1R	-1	2684	CHH	CA	0	0	30
SRR534177+SRR534193	1R	1	2685	CHH	CT	0	0	2
SRR534177+SRR534193	1R	1	2688	CHH	CT	0	0	1
SRR534177+SRR534193	1R	1	2690	CHH	CT	0	0	1
SRR534177+SRR534193	1R	1	2693	CHH	CT	0	0	1
SRR534177+SRR534193	1R	1	2697	CHH	CT	50	50	2
SRR534177+SRR534193	1R	1	2700	CHH	CA	33.3333	33.3333	3
SRR534177+SRR534193	1R	-1	2703	CHH	CT	0	0	33
SRR534177+SRR534193	1R	1	2707	CHH	CC	33.3333	33.3333	3
SRR534177+SRR534193	1R	1	2708	CHH	CA	33.3333	33.3333	3
SRR534177+SRR534193	1R	1	2710	CG	CG	50	50	2
SRR534177+SRR534193	1R	-1	2711	CG	CG	0	0	31
SRR534177+SRR534193	1R	-1	2712	CHG	CC	0	0	29
SRR534177+SRR534193	1R	1	2716	CHH	CA	50	50	2
SRR534177+SRR534193	1R	1	2724	CHH	CA	50	50	2
SRR534177+SRR534193	1R	1	2728	CG	CG	50	50	2
SRR534177+SRR534193	1R	-1	2729	CG	CG	0	0	32
SRR534177+SRR534193	1R	1	2731	CHH	CC	50	50	2
SRR534177+SRR534193	1R	1	2732	CHH	CT	50	50	2
SRR534177+SRR534193	1R	1	2734	CHH	CA	50	50	2
SRR534177+SRR534193	1R	-1	2738	CHH	CT	0	0	29
SRR534177+SRR534193	1R	1	2739	CHH	CC	50	50	2
SRR534177+SRR534193	1R	1	2740	CHH	CA	100	100	1
SRR534177+SRR534193	1R	1	2742	CHH	CT	50	50	2
SRR534177+SRR534193	1R	1	2744	CG	CG	50	50	2
SRR534177+SRR534193	1R	-1	2745	CG	CG	0	0	31
SRR534177+SRR534193	1R	1	2746	CG	CG	0	0	1
SRR534177+SRR534193	1R	-1	2747	CG	CG	0	0	27
SRR534177+SRR534193	1R	1	2748	CHH	CT	0	0	1
SRR534177+SRR534193	1R	1	2751	CHH	CA	0	0	1
SRR534177+SRR534193	1R	1	2753	CG	CG	0	0	1
SRR534177+SRR534193	1R	-1	2754	CG	CG	0	0	31
SRR534177+SRR534193	1R	1	2758	CG	CG	0	0	1
SRR534177+SRR534193	1R	-1	2759	CG	CG	0	0	27
SRR534177+SRR534193	1R	1	2760	CHH	CC	0	0	1
SRR534177+SRR534193	1R	1	2761	CHH	CT	0	0	1
SRR534177+SRR534193	1R	1	2765	CG	CG	0	0	1
SRR534177+SRR534193	1R	-1	2766	CG	CG	0	0	30
SRR534177+SRR534193	1R	-1	2772	CHH	CT	0	0	27
SRR534177+SRR534193	1R	1	2773	CHH	CC	0	0	1
SRR534177+SRR534193	1R	1	2774	CHH	CA	0	0	1
SRR534177+SRR534193	1R	-1	2779	CHH	CT	0	0	28
SRR534177+SRR534193	1R	1	2781	CHH	CT	0	0	1
SRR534177+SRR534193	1R	1	2784	CHH	CA	0	0	1
SRR534177+SRR534193	1R	1	2787	CHH	CA	0	0	1
SRR534177+SRR534193	1R	1	2789	CHG	CC	0	0	1
SRR534177+SRR534193	1R	1	2790	CG	CG	0	0	1
SRR534177+SRR534193	1R	-1	2791	CG	CG	0	0	29
SRR534177+SRR534193	1R	-1	2792	CHG	CC	0	0	29
SRR534177+SRR534193	1R	-1	2794	CHH	CT	0	0	26
SRR534177+SRR534193	1R	-1	2798	CG	CG	0	0	26
SRR534177+SRR534193	1R	1	2799	CHH	CT	0	0	1
SRR534177+SRR534193	1R	-1	2803	CHH	CA	0	0	30
SRR534177+SRR534193	1R	-1	2805	CHH	CT	0	0	28
SRR534177+SRR534193	1R	1	2807	CHH	CT	0	0	2
SRR534177+SRR534193	1R	-1	2811	CHH	CA	0	0	28
SRR534177+SRR534193	1R	-1	2814	CHH	CT	0	0	27
SRR534177+SRR534193	1R	1	2817	CHH	CC	0	0	2
SRR534177+SRR534193	1R	1	2818	CHH	CT	0	0	1
SRR534177+SRR534193	1R	-1	2824	CHH	CA	0	0	27
SRR534177+SRR534193	1R	-1	2829	CHH	CA	0	0	25
SRR534177+SRR534193	1R	1	2832	CHH	CC	0	0	1
SRR534177+SRR534193	1R	1	2833	CHH	CC	0	0	1
SRR534177+SRR534193	1R	1	2834	CHH	CC	0	0	1
SRR534177+SRR534193	1R	1	2835	CHH	CC	0	0	1
SRR534177+SRR534193	1R	1	2836	CHH	CT	0	0	1
SRR534177+SRR534193	1R	1	2838	CHH	CT	0	0	2
SRR534177+SRR534193	1R	-1	2842	CHH	CA	0	0	20
SRR534177+SRR534193	1R	1	2843	CHH	CC	0	0	1
SRR534177+SRR534193	1R	1	2844	CHH	CC	0	0	1
SRR534177+SRR534193	1R	1	2845	CHH	CC	0	0	1
SRR534177+SRR534193	1R	1	2846	CHH	CC	0	0	1
SRR534177+SRR534193	1R	1	2847	CHH	CA	0	0	1
SRR534177+SRR534193	1R	-1	2851	CHH	CA	0	0	21
SRR534177+SRR534193	1R	1	2854	CHH	CA	0	0	2
SRR534177+SRR534193	1R	-1	2858	CHH	CT	0	0	21
SRR534177+SRR534193	1R	1	2859	CHH	CA	0	0	3
SRR534177+SRR534193	1R	1	2861	CHG	CT	0	0	4
SRR534177+SRR534193	1R	-1	2863	CHG	CA	0	0	22
SRR534177+SRR534193	1R	1	2865	CHH	CT	0	0	5
SRR534177+SRR534193	1R	-1	2868	CHH	CA	0	0	26
SRR534177+SRR534193	1R	-1	2869	CHH	CC	0	0	25
SRR534177+SRR534193	1R	-1	2871	CHH	CA	0	0	27
SRR534177+SRR534193	1R	1	2875	CHH	CC	0	0	5
SRR534177+SRR534193	1R	1	2876	CHH	CA	0	0	6
SRR534177+SRR534193	1R	-1	2879	CHH	CT	0	0	28
SRR534177+SRR534193	1R	1	2880	CHH	CA	0	0	6
SRR534177+SRR534193	1R	-1	2884	CHH	CA	0	0	30
SRR534177+SRR534193	1R	1	2885	CHH	CT	0	0	7
SRR534177+SRR534193	1R	-1	2891	CHH	CA	0	0	31
SRR534177+SRR534193	1R	-1	2897	CHH	CA	0	0	32
SRR534177+SRR534193	1R	1	2898	CHH	CT	0	0	6
SRR534177+SRR534193	1R	1	2900	CG	CG	0	0	5
SRR534177+SRR534193	1R	-1	2901	CG	CG	0	0	35
SRR534177+SRR534193	1R	-1	2902	CHG	CC	0	0	35
SRR534177+SRR534193	1R	-1	2909	CHH	CT	0	0	32
SRR534177+SRR534193	1R	1	2913	CHH	CT	0	0	4
SRR534177+SRR534193	1R	-1	2916	CHH	CA	0	0	24
SRR534177+SRR534193	1R	1	2917	CHH	CT	0	0	3
SRR534177+SRR534193	1R	1	2919	CHG	CC	0	0	2
SRR534177+SRR534193	1R	1	2920	CG	CG	0	0	2
SRR534177+SRR534193	1R	-1	2921	CG	CG	0	0	30
SRR534177+SRR534193	1R	1	2925	CHH	CC	0	0	2
SRR534177+SRR534193	1R	1	2926	CHH	CA	0	0	2
SRR534177+SRR534193	1R	1	2929	CG	CG	0	0	2
SRR534177+SRR534193	1R	-1	2930	CG	CG	0	0	27
SRR534177+SRR534193	1R	1	2931	CHG	CC	0	0	2
SRR534177+SRR534193	1R	1	2932	CG	CG	0	0	2
SRR534177+SRR534193	1R	-1	2933	CG	CG	0	0	31
SRR534177+SRR534193	1R	1	2935	CHH	CA	0	0	3
SRR534177+SRR534193	1R	1	2937	CHH	CT	0	0	4
SRR534177+SRR534193	1R	-1	2941	CHH	CA	0	0	32
SRR534177+SRR534193	1R	-1	2943	CHH	CA	3.4483	-3.4483	29
SRR534177+SRR534193	1R	-1	2944	CHH	CC	0	0	28
[truncated: 10,293 more rows]
