# Supplementary material for: A complex network of interactions governs DNA methylation at telomeric regions
Source: Nucleic Acids Res. 2022 Jan 21;50(3):1449–64. doi: 10.1093/nar/gkac012 (PMC8860613; doi:10.1093/nar/gkac012)
Supplement: gkac012_Supplemental_Files [file gkac012_supplemental_files.zip › Supplementary Table S5.xlsx]

## Sheet: Hoja1
Telomeric region	Tile	nºCG	nºCHG	nºCHH	nº(CAG+CTG)	nºCCG	ITS (Y/N)	CGm (SRR534177+SRR534193)	CHGm (SRR534177+SRR534193)	CHHm (SRR534177+SRR534193)	Cm (SRR534177+SRR534193)	CGm (SRR771524)	CHGm (SRR771524)	CHHm (SRR771524)	Cm (SRR771524)	CGm (mean)	CHGm (mean)	CHHm (mean)	Cm (mean)
1L	110	2	2	12	2	0	N	93.4524	69.697	22.3538	36.2881	100	77.2619	12.5879	30.4804	96.75	73.75	17.4231	33.3824
1L	150	2	3	13	2	1	N	66.0173	57.3205	40.0535	45.8162	77.5828	68.7057	19.8652	34.4184	71.75	63	29.8846	40.0556
1L	190	2	1	12	0	1	Y	64.7421	27.7778	34.2948	37.92	81.7814	36.8421	21.5731	30.6188	73.5	32.5	27.9583	34.3333
1L	230	0	0	15	0	0	Y			51.2698	51.2698			25.7273	25.7273			38.4333	38.4333
1L	270	0	2	11	2	0	Y		65.1515	65.7143	65.5892		47.4206	6.85426	13.0952		56.25	26.0909	30.7308
1L	310	1	1	14	0	1	Y	93.75	75	47.4035	52.0249	100	91.6667	21.716	30.9806	97	83.5	34.5714	41.5312
1L	350	3	4	6	2	2	Y	94.0511	51.7582	31.1007	51.9839	98.7654	61.1772	23.9364	52.6633	96.3333	56.625	27.5833	52.3846
1L	390	2	0	7	0	0	N	81.5		40.3594	49.5018	97.619		31.6645	46.3211	89.5		36	47.8889
1L	430	0	0	9	0	0	N			14.5513	14.5513			8.42449	8.42449			11.5	11.5
1L	470	0	0	14	0	0	N			16.6723	16.6723			4.7489	4.7489			10.7857	10.7857
1L	510	0	0	12	0	0	N			15.01	15.01			9.53797	9.53797			12.375	12.375
1L	550	2	0	13	0	0	N	53.5714		12.2339	17.7455	61.8182		5.86501	13.3254	57.75		9.07692	15.5667
1L	590	0	1	12	1	0	N		9.0909	3.09473	3.55597		29.4118	9.86006	11.364		19	6.5	7.46154
1L	630	0	1	11	1	0	N		0	5.39335	4.94391		8.69565	9.19431	9.15276		4.5	7.36364	7.125
1L	670	0	0	11	0	0	N			17.1976	17.1976			12.8832	12.8832			15.0455	15.0455
1L	710	2	0	11	0	0	N	66.9231		8.72019	17.6745	58.547		9.54254	17.0817	63		9.09091	17.3846
1L	750	2	0	16	0	0	N	45.5555		6.78819	11.0957	55		2.55342	8.38082	50.25		4.71875	9.77778
1L	790	0	4	7	4	0	N		19.4231	2.38096	8.57809		27.0563	0.892857	10.4068		23.125	1.64286	9.45455
1L	830	0	0	16	0	0	N			4.55638	4.55638			5.35494	5.35494			4.96875	4.96875
1L	870	6	0	11	0	0	N	86.6696		9.27252	36.5891	76.8485		10.3747	33.836	81.75		9.86364	35.2353
1L	910	0	0	12	0	0	N			18.3297	18.3297			14.2132	14.2132			16.2917	16.2917
1L	950	0	0	12	0	0	N			14.1836	14.1836			6.33987	6.33987			8.41667	8.41667
1L	990	0	0	13	0	0	N			32.0456	32.0456			11.1561	11.1561			18.4231	18.4231
1L	1030	4	6	6	4	2	N	93.6533	83.5127	41.9703	70.4694	89.6587	69.4177	8.04751	51.4641	91.75	76.5833	25	61.0312
1L	1070	2	2	10	2	0	N	96.875	69.4231	12.9997	33.0423	88.141	76.7045	10.5231	31.0659	92.75	73.25	11.65	32.0357
1L	1110	2	0	6	0	0	N	86.3354		6.3679	26.3598	91.6084		1.51515	24.0385	89		4	25.25
1L	1150	4	3	6	2	1	N	79.7286	36.2726	7.34733	36.2936	89.2794	40.2778	1.19048	37.3149	84.625	38.3333	4.33333	36.8846
1R	110	0	0	18	0	0	Y							1.38889	1.38889			1.38889	1.38889
1R	150	0	0	18	0	0	Y			25	25			10.3175	10.3175			10.7778	10.7778
1R	190	0	0	11	0	0	Y			8.57143	8.57143			9.94386	9.94386			9.27273	9.27273
1R	230	0	0	8	0	0	N			30.3929	30.3929			22.8368	22.8368			26.5625	26.5625
1R	270	0	2	10	2	0	N		82.9094	47.7896	53.6429		88.2035	37.2031	45.7032		85.25	42.6	49.7083
1R	310	4	2	10	2	0	N	90.9659	79.2418	55.2509	67.1785	93.3761	82.8704	20.0382	46.2267	92.125	81	37.65	56.6875
1R	350	0	8	9	8	0	N		82.9489	34.5099	57.3048		81.2576	14.1419	45.7258		82.1875	24.3333	51.5588
1R	390	2	3	10	2	1	N	96.4292	55.6625	13.2059	32.7937	100	43.6404	1.875	23.3114	98.25	49.8333	7.6	28.1333
1R	430	0	2	10	2	0	N		65.9523	20.146	27.7804		71.1805	7.69036	18.2721		68.5	13.95	23.0417
1R	470	2	4	7	4	0	N	86.5718	73.2844	37.9124	56.2821	83.5914	82.0743	33.3474	56.0701	85	77.625	35.5714	56.1154
1R	510	2	0	14	0	0	N	95.082		21.0367	30.2923	81.7806		15.0167	23.3621	88.5		18.1071	26.9062
1R	550	2	0	8	0	0	N	88.3414		22.3339	35.5354	81.9853		20.3419	32.6706	85		21.4375	34.15
1R	590	0	4	10	4	0	N		39.3422	11.5139	19.4649		56.7019	11.4872	24.4057		48.125	11.5	21.9643
1R	630	4	0	12	0	0	N	87.7695		23.1884	39.3337	92.9044		7.39316	28.771	90.5		15.3333	34.125
1R	670	2	3	12	3	0	N	72.7048	53.1197	10.8704	25.6008	80.7486	70.4365	9.40904	28.5715	77	61.8333	10.1667	27.1471
1R	710	2	8	7	8	0	N	88.1945	39.6376	20.0215	37.1252	100	55.8954	7.89582	40.5271	94.25	41.5625	16.6429	37.5
1R	750	0	3	10	3	0	N		32.957	19.2223	22.3918		30.7994	17.034	20.967		33.5	18.85	22.2308
1R	790	0	4	13	4	0	N		42.9497	9.60006	17.9375		90.1961	11.9544	31.5148		71.125	8.88462	23.5294
1R	830	4	5	9	4	1	N	98.0229	54.7867	16.4956	45.2492	97.2222	85.1191	12.7778	51.638	97.625	70.1	14.6667	48.5
1R	870	0	4	12	4	0	N		52.0037	13.5221	23.1425		85.8333	12.4774	30.8164		68.875	13	26.9688
1R	910	2	1	14	0	1	N	86.4286	14.2857	5.97233	15.9268	88.4615	41.6667	6.85538	18.5038	87.5	28	6.39286	17.2059
1R	950	0	2	13	2	0	N		45.8333	2.08333	8.33334		26.0684	6.00829	8.68297		36	4.23077	8.46667
1R	990	0	0	13	0	0	N			1.90476	1.90476			2.20696	2.20696			1.80769	1.80769
1R	1030	4	2	8	2	0	N	65.3846	47.0588	3.21425	36.8513	72.2945	51.25	4.33517	30.4542	70.875	47.5	4.8125	29.7857
1R	1070	2	0	11	0	0	N	86.3636		4.29386	12.5008	82.3077		2.30359	14.6119	82.75		2.95455	15.2308
1R	1110	6	1	11	0	1	N	85.8465	16.6667	13.3075	37.6738	77.3673	0	8.68519	31.0967	81.5833	8.5	11.0455	34.4167
1R	1150	8	4	5	0	4	N	70.5568	1.3889	4.8718	32.7382	50.2484	1.3158	0	23.9559	59.625	1.375	2.5	29.1176
3L	110	0	0	16	0	0	Y							12	12			12	12
3L	150	0	0	15	0	0	Y							20.9428	20.9428			20.8667	20.8667
3L	190	0	0	12	0	0	Y			25	25			11.831	11.831			14.5833	14.5833
3L	230	0	0	13	0	0	Y			25	25			20.8028	20.8028			19.4231	19.4231
3L	270	0	0	12	0	0	Y			0	0			11.5245	11.5245			9.41667	9.41667
3L	310	0	0	15	0	0	Y							7.80679	7.80679			7.8	7.8
3L	350	0	0	12	0	0	Y							2.80093	2.80093			2.83333	2.83333
3L	390	0	0	15	0	0	Y			14.5316	14.5316			7.75733	7.75733			7.4	7.4
3L	430	0	0	13	0	0	Y			20	20			20.089	20.089			19.9231	19.9231
3L	470	0	0	12	0	0	Y			47.014	47.014			26.6045	26.6045			36.875	36.875
3L	510	0	0	15	0	0	N			53.3014	53.3014			12.2188	12.2188			32.8333	32.8333
3L	550	0	2	11	2	0	N		52.696	37.041	39.4495		29.1667	7.22667	10.6021		40.75	22.1364	25
3L	590	4	2	12	2	0	N	48.3899	26.5625	11.7394	21.531	59.1667	21.2121	5.45306	19.1404	53.75	24	8.66667	20.3889
3L	630	0	2	13	2	0	N		34.4445	12.0302	15.0188		48.7179	11.4355	16.4065		41.75	11.7692	15.7667
3L	670	2	0	8	0	0	N	76.1905		6.05438	20.0816	70.2206		6.35481	19.128	73.25		6.3125	19.7
3L	710	4	7	7	4	3	N	93.5049	48.2752	10.8984	43.7908	92.2569	61.96	1.68651	45.253	92.875	55.2143	6.35714	44.5833
3L	750	2	4	9	4	0	N	94.2857	34.2473	15.6728	31.1077	94.4444	49.7894	15.7387	35.313	94.5	42.125	15.7222	33.2667
3L	790	2	0	14	0	0	N	82.2369		14.621	23.073	95.8333		18.1298	27.8427	89		16.4643	25.5312
3L	830	2	5	12	4	1	N	96.2963	34.619	11.142	26.2838	92.8571	52.0838	8.37593	28.7708	94.75	43.5	9.75	27.5789
3L	870	4	1	15	0	1	N	96.6768		15.4286	34.1782	96.6356	30.7692	6.71646	25.9029	97	31	10.1	28.525
3L	910	2	0	11	0	0	N	83.3333		7.10147	14.7247	81.9444		10.3205	21.3396	80.5		8.77273	19.8077
3L	950	4	0	12	0	0	N	95.8333		12.5	45.8333	90.5934		11.0946	30.9693	93.25		11.625	32.0312
3L	990	0	2	14	2	0	N		8	11.8583	11.4725		46.4286	13.6312	17.7309		37.75	13.1071	16.1875
3L	1030	2	1	12	0	1	N	82.6087	8.3333	6.13316	13.2855	85.9477	41.1765	5.2417	18.3982	83.25	24.5	4.875	16.6333
3L	1070	0	2	15	2	0	N		47.7272	7.40235	12.1465		59.4156	7.85012	13.9166		53.5	7.56667	12.9706
3L	1110	4	0	10	0	0	N	93.3794		6.9804	31.6658	95.6439		10.3701	34.7341	94.5		8.6	33.1429
3L	1150	12	7	3	6	1	N	94.8378	51.3053	10.3619	69.4671	96.9444	69.6578	4.16667	75.6108	95.875	60.5	7.33333	72.5455
3L	1190	5	1	13	0	1	N	91.8252	0	4.76502	27.4248	94.1667	31.25	2.16117	27.9041	93	15.5	3.46154	27.6579
3L	1230	1	4	14	4	0	N	81.25	19.2308	5.33333	13.3111	85.7143	45.625	3.47431	16.6766	83.5	40.125	3.64286	15.5263
3L	1270	2	0	14	0	0	N	16.6667		25	22.2222	93.3333		14.6296	28.9394	76		17.0556	27.7727
3L	1310	6	2	13	0	2	N	85.8636	16.6667	11.1212	34.8248	100		1.8648	32.0602	93	17	6.4	34.125
3L	1350	0	2	12	2	0	N		58.8235	4.31099	10.3679		95.4545	11.0552	23.1122		85.25	7.79167	18.8571
3L	1390	0	2	10	2	0	N		8.3333	2.21089	2.97619		18.8725	3.5098	6.07026		13.25	3.4	5.04167
3L	1430	2	0	13	0	0	N	72.7273		8.62434	15.0346	77.5401		7.97494	17.2503	75.25		7.42308	16.4667
3L	1470	0	2	12	2	0	N			9.58333	9.58333		14.8718	7.91667	8.91026		15	8.375	9.32143
3L	1510	8	7	6	2	5	N	90.8945	47.5794	11.8056	53.8593	89.9904	49.5088	2.5	51.4993	90.5625	48.5714	7.16667	52.7381
3L	1550	6	2	9	0	2	N	93.0617	25	33.5483	54.7973	87.4333	40	16.2865	44.1869	90.25	32.5	24.5	48.6471
3L	1590	2	1	10	0	1	N	78.5714	15.3846	13.577	26.9374	86.3487	21.0526	12.5324	24.5442	86.5	18	12.5	24.3077
3L	1630	1	0	2	0	0	N	68.4211		7.14285	27.5689	59.2593		2.94118	21.7139	63.5		5	24.5
3R	110	0	0	11	0	0	Y			40.7805	40.7805			7.72867	7.72867			18.6818	18.6818
3R	150	0	0	14	0	0	Y			64.0394	64.0394			25.4729	25.4729			44.8214	44.8214
3R	190	0	0	12	0	0	N			77.252	77.252			16.947	16.947			47.0833	47.0833
3R	230	2	3	11	2	1	N	58.2317	54.3354	62.2192	60.2425	35.3846	34.1597	30.551	31.8319	46.5	44.3333	46.3182	45.9688
3R	270	0	2	11	2	0	N		42.8333	22.9992	26.0506		34.7222	8.73842	12.7359		38.75	15.8636	19.3846
3R	310	2	1	10	1	0	N	72.2652	82.1429	12.8186	27.2969	71.7105	73.913	6.34781	21.6009	71.75	78	9.65	24.4615
3R	350	2	4	10	3	1	N	75.3876	63.1003	9.68197	31.2498	66.1422	57.5302	8.10901	27.7185	70.75	60.375	8.9	29.5
3R	390	2	0	12	0	0	N	58.0811		2.28245	10.2537	50.0943		3.54027	10.1908	54		3	10.2857
3R	430	4	0	12	0	0	N	62.5862		10.3433	23.4041	45.8131		2.70468	13.4818	54.375		6.58333	18.5312
3R	470	6	3	9	2	1	N	55.7248	42.0771	21.4975	36.3365	48.9158	29.1534	3.57763	22.953	52.4167	35.6667	12.6111	29.7222
3R	510	2	4	14	2	2	N	10.219	6.1137	14.7493	11.6348	72.0431	46.2998	10.2267	23.623	55.25	37.125	10.3929	20.225
3R	550	4	1	14	0	1	N	8.80055			8.80055	54.9802	62.5	1.91326	16.274	46.25	63	1.92857	14.4737
3R	590	6	1	13	0	1	N	40.4544	50	2.5	20.8484	39.4503	12.5	3.02198	14.4244	39.9167	31.5	2.80769	15.375
3R	630	2	0	13	0	0	N	38.8785		0	25.919	41.059		1.7094	6.95602	40.25		1.69231	6.83333
3R	670	2	2	16	1	1	N	26.8293	18.3908		22.6101	27.8948	24.2857	3.84615	9.08005	30.75	21.75	3.84615	9.11765
3R	710	2	3	11	3	0	N	61.7857	71.2329	26.1364	36.9025	25.4545	26.4151		25.9348	62.25	67	26.2727	36.5
3R	750	5	4	13	0	4	N	52.4131	44.9975	28.8889	39.0619	56.3775	45.154	12.8125	28.7704	63.5	54	22	37.25
3R	790	6	3	11	0	3	N	50.3931		2	13.1676	81.5784	49.5238	3.25877	33.6944	78.4167	49.6667	2.54545	32.375
3R	830	3	1	14	0	1	N	89.881	50	7.7395	23.7775	82.3718	50	11.6242	25.5474	86.3333	50	9.71429	24.7222
3R	870	4	5	9	5	0	N	87.2355	62.8124	6.53257	40.0998	77.3809	72.4946	10.0289	42.3476	82.5	67.8	8.33333	41.3333
3R	910	2	2	8	1	1	N	90.4762	33.6957	10.6101	27.7687	100	51.282	14.7086	35.0194	95.25	42.25	12.6875	31.375
3R	950	2	0	8	0	0	N	94.4445		5.20779	23.0551	93.3333		3.72024	21.6429	94		4.4375	22.35
3R	990	0	0	6	0	0	N			1.66668	1.66668			5.21887	5.21887			4	4
3R	1030	2	1	11	0	1	N	84.0909	34.7826	10.4348	31.8923	100	56.25	12.5241	28.1439	92	45.5	10.2273	24.4286
3R	1070	0	2	13	2	0	N		92.2222	8.54879	19.7052		86.7522	12.554	22.4471		89.5	10.6154	21.1333
3R	1110	0	0	12	0	0	N			8.33548	8.33548			13.5777	13.5777			10.9167	10.9167
3R	1150	2	1	10	0	1	N	88.3929	37.5	3.91191	19.4927	65	20	3.4359	14.1815	76.75	29	3.7	16.8846
3R	1190	0	0	9	0	0	N			5.44533	5.44533			0	0			2.77778	2.77778
3R	1230	4	3	8	2	1	N	93.775	41.9697	13.6602	40.686	91.0714	40.4762	2.61906	33.7778	92.375	41.1667	8.125	37.2
3R	1270	10	4	7	2	2	N	93.4052	45.4956	9.05837	56.1639	93.4426	53.2782	2.93367	55.6226	93.45	49.375	6	55.9048
3R	1310	2	0	10	0	0	N	85.5042		9.25	21.959	100		4.16667	20.1389	92.75		6.75	21.0833
3R	1350	12	5	6	2	3	N	89.4842	37.2232	10.1565	57.4289	86.2919	34.6464	13.0303	55.9529	87.9167	35.9	11.5833	56.6957
3R	1390	2	5	9	4	1	N	87.8959	51.9561	6.38229	30.8133	100	69.1463	1.38889	34.8895	94	60.6	3.94444	32.9062
3R	1430	2	3	12	2	1	N	90.3846	56.5952	4.99344	24.1457	100	78.0962	9.72804	32.4132	95.25	67.5	7.375	28.3235
3R	1470	2	2	9	2	0	N	88.4445	41.1842	2.57808	21.7277	97.5	56.25	7.10288	28.5712	93	48.75	4.88889	25.1923
3R	1510	2	2	8	2	0	N	91.6667	50.8021	8.06484	29.1214	91.0714	77.037	3.20766	30.1565	91.25	64	5.625	29.625
3R	1550	0	0	7	0	0	N			2.85714	2.85714			3.06123	3.06123			2.92857	2.92857
3R	1590	0	0	15	0	0	N			1.78571	1.78571			3.85682	3.85682			2.8	2.8
3R	1630	0	0	7	0	0	N			2.52101	2.52101			2.89817	2.89817			2.78571	2.78571
3R	1670	2	0	6	0	0	N	44.2577		5.91702	15.5022	69.697		7.32572	22.9185	57.25		6.66667	19.3125
3R	1710	0	0	15	0	0	N			0.833333	0.833333			1.11199	1.11199			1	1
3R	1750	0	0	9	0	0	N			1.54554	1.54554			4.72073	4.72073			3.5	3.5
3R	1790	0	0	9	0	0	N			1.30952	1.30952			6.89641	6.89641			4.11111	4.11111
3R	1830	0	0	15	0	0	N			0	0			10.351	10.351			6.96667	6.96667
3R	1870	0	2	10	2	0	N		29.5455	2.69443	9.4072		34.8148	6.98413	11.6226		35	7.4	12
3R	1910	0	0	13	0	0	N			15.4862	15.4862			18.9061	18.9061			18.4231	18.4231
3R	1950	2	2	9	0	2	N	75.9534	10.3687	6.78869	17.9802	77.5	22.0394	4.22149	18.2363	76.75	16.25	5.55556	18.1538
3R	1990	2	0	11	0	0	N	28.75		1.45509	5.65431	63.0682		3.90396	13.0062	46		2.38889	2.38889
5L	110	0	0	18	0	0	Y			51.2821	51.2821			2.57937	2.57937			25.1	25.1
5L	150	0	0	15	0	0	Y			34.8809	34.8809			14.3901	14.3901			20	20
5L	190	0	0	9	0	0	Y			16.2897	16.2897			4.5584	4.5584			9.61111	9.61111
5L	230	1	0	15	0	0	Y			31.173	31.173	61.5385		5.42515	8.93223	55		15.6	18.0625
5L	270	2	0	12	0	0	N	60.4762		13.8095	29.3651	93.3333		2.3416	9.92424	83		4.90909	16.9231
5L	310	3	0	11	0	0	N	84.6154		40.625	46.9093	50		5	12.5	67.5		27.375	35.4
5L	350	6	4	17	0	4	N	70	75.7143	64.6151	66.97	100	48.4848	20.5523	41.5672	90	62	46.2917	55.8529
5L	390	4	4	6	2	2	N	94.2262	63.0087	51.2289	66.8795	100	58.402	26.3141	61.572	97	64.625	47.6667	66.6071
5L	430	2	2	11	2	0	N	95	67.3333	31.6254	44.8364	82.3077	63.3333	5.57665	23.5083	88.75	65.5	18.6364	34.2333
5L	470	0	0	12	0	0	N			70.2488	70.2488			19.3038	19.3038			44.6667	44.6667
5L	510	0	0	8	0	0	N			69.6377	69.6377			34.8661	34.8661			44.125	44.125
5L	550	0	0	9	0	0	N			45.3451	45.3451			13.8033	13.8033			29.1667	29.1667
5L	590	0	0	10	0	0	N			22.6543	22.6543			5.4662	5.4662			13.4	13.4
5L	630	0	0	7	0	0	N			0	0			9.89822	9.89822			5.92857	5.92857
5L	670	0	0	9	0	0	N			18.75	18.75			13.3911	13.3911			14.5556	14.5556
5L	710	2	1	11	0	1	N					100	50	34.7222	44.7917	100	50	34.8333	44.875
5L	750	2	0	13	0	0	N			0	0	92.8571		8.86447	20.0635	93		8.92308	20.1333
5L	790	4	0	8	0	0	N	95.9936		5.97809	35.9833	95.4167		5.39773	35.404	95.75		5.625	35.6667
5L	830	0	0	12	0	0	N			3.2204	3.2204			4.16667	4.16667			3.75	3.75
5L	870	6	0	9	0	0	N	92.0963		6.2661	40.5982	95.5275		6.93783	42.3737	93.8333		6.61111	41.5
5L	910	10	2	9	0	2	N	94.5321	44.8317	6.04251	51.8746	95.4624	72.3529	5.28322	54.6133	95.05	58.75	5.61111	53.2619
5L	950	4	2	12	0	2	N	88.8622	19.0909	2.40028	23.4686	94.8661	40.6593	3.16877	27.7116	92	29.75	2.79167	25.6111
5L	990	0	2	12	2	0	N		16.0714	20.4712	19.8426		36.6477	9.50826	13.3853		26.5	15	16.6429
5R	110	0	0	18	0	0	Y			72.2258	72.2258			22.6667	22.6667			41.9333	41.9333
5R	150	6	0	10	0	0	Y	93.6985		28.8629	53.1763	95.234		8.37261	40.9456	94.4167		18.6	47.0312
5R	190	0	0	8	0	0	N			21.9087	21.9087			25.4822	25.4822			23.8125	23.8125
5R	230	0	4	4	4	0	N		61.7163	27.1429	44.4296		63.4797	12.3876	37.9336		62.625	20	41.3125
5R	270	2	0	13	0	0	N	58.2456		19.3626	24.547	48.5		8.35945	13.7115	53.25		13.8846	19.1333
5R	310	0	0	12	0	0	N			5.06134	5.06134			7.60742	7.60742			6.41667	6.41667
5R	350	4	4	7	4	0	N	64.4118	37.3285	16.1914	34.6867	66.808	53.4719	4.78927	34.3096	65.625	45.375	10.5714	34.5333
5R	390	0	0	9	0	0	N			41	41			7.09227	7.09227			16.3333	16.3333
5R	430	0	2	8	2	0	N		24	5.82338	9.4587		30.8035	11.0756	15.0212		32.25	9.4375	14
5R	470	0	0	10	0	0	N			4.53781	4.53781			19.1667	19.1667			11.25	11.25
5R	510	2	0	7	0	0	N	84.7579		9.3547	26.111	95.4545		9.9567	28.9562	90.25		9.64286	27.5556
5R	550	8	4	10	2	2	N	76.2119	47.7117	14.7037	43.0718	97.1354	56.9941	19.0563	54.3465	86.625	52.25	16.95	48.7045
5R	590	0	0	13	0	0	Y			20.8333	20.8333			7.87545	7.87545			8.69231	8.69231
5R	630	0	0	15	0	0	Y			65.9838	65.9838			16.6667	16.6667			48.4333	48.4333
5R	670	2	1	14	0	1	Y	98.2143	60.7143	68.3494	71.4138	90.625	40	21.4583	30.6863	94.25	50.5	44.9286	51.0588
5R	710	0	0	12	0	0	N			27.2902	27.2902			9.93055	9.93055			15.2083	15.2083
5R	750	0	0	14	0	0	N			28.0429	28.0429			9.00001	9.00001			18.5714	18.5714
5R	790	8	5	9	2	3	N	93.2277	81.1177	27.7394	60.2726	100	93.75	18.1122	54.9451	96	86.3333	25	60.8824
5R	830	6	3	12	0	3	N	93.0879	41.0757	43.3881	57.5976	98	38.8889	14.2857	47.1111	95.5	40	35.6667	54.0294
5R	870	0	2	8	2	0	N		30.6776	16.2482	19.1341		58.3334	11.5625	20.9167		44.5	14.0625	20.15
5R	910	4	2	12	0	2	N	95.6597	42.3611	12.8439	34.5271	88.75	46.1111	4.47694	27.8303	92.25	44.25	8.625	31.1667
5R	950	0	0	13	0	0	N			37.5049	37.5049			17.0704	17.0704			23.6538	23.6538
5R	990	0	0	4	0	0	N			21.7949	21.7949			9.60422	9.60422			14.5	14.5
5R	1030	0	0	8	0	0	N			19.7222	19.7222			9.92525	9.92525			13.375	13.375
5R	1070	2	0	9	0	0	N	85.7143		8.53174	17.1076	82.8431		18.2059	29.9581	83.25		13.0556	25.8182
5R	1110	0	0	9	0	0	N			12.1599	12.1599			5.60134	5.60134			8.33333	8.33333
5R	1150	2	0	12	0	0	N			25	25	77.7778		1.2987	10.8586	78		2.42857	11.875
5R	1190	2	1	12	0	1	N	50		25	37.5	100		6.94445	20.2381	87.5		8.04167	19.3929
5R	1230	1	0	14	0	0	N	91.3043		13.2936	19.7945	86.6667		2.2977	7.9223	89		6.35714	11.8667
5R	1270	5	0	10	0	0	N	83.4368		13.183	38.2736	90.2857		3.70192	32.5632	87		7.85	34.2333
5R	1310	4	0	8	0	0	N	85.9712		15.0523	38.692	93.2143		6.02106	35.0855	89.625		10.5	36.875
5R	1350	4	2	11	2	0	N	89.612	47.4138	8.42475	32.1146	100	62.7777	12.454	38.9735	94.75	55	10.4545	35.5294
5R	1390	2	0	15	0	0	N	95		5.60385	16.121	96.6667		9.01176	19.9686	95.75		7	17.4412
5R	1430	2	0	10	0	0	N	64.1026		0.47619	11.0806	78.5714		0	8.73016	68.75		0.5	11.875
5R	1470	2	0	9	0	0	N	0		0	0	0		1.81818	1.51515	0		0.5	0.409091
5R	1510	2	2	13	2	0	N	1.42855	5.55555	1.79188	2.21692	0	13.3333	1.85186	2.72727	0.75	6	1.625	2.0625
5R	1550	2	0	14	0	0	N	1.42855		0.238092	0.408157	0		2.7778	1.85187	0.75		0.375	0.428571
5R	1590	0	0	13	0	0	N			8.5106	8.5106			13.871	13.871			14.3333	14.3333
5R	1630	0	0	15	0	0	N							30	30			29.8667	29.8667
5R	1670	0	0	8	0	0	N							27.1131	27.1131			27.125	27.125
5R	1710	0	2	14	2	0	N		8.33335	9.88946	9.69494		5.4054	1.42857	1.92568		7	5.71429	5.875
5R	1750	2	4	10	4	0	N	17.3334	47.52	3.27778	16.0953	1.5625	7.60873	1	2.72249	9.5	27.625	2.15	9.4375
5R	1790	4	2	10	2	0	N	84.6287	50.7416	3.67949	29.7996	55.7415	3.57145	0.37037	14.6133	70.125	27.25	2.05	22.2188
