# Supplementary material for: A complex network of interactions governs DNA methylation at telomeric regions
Source: Nucleic Acids Res. 2022 Jan 21;50(3):1449–64. doi: 10.1093/nar/gkac012 (PMC8860613; doi:10.1093/nar/gkac012)
Supplement: gkac012_Supplemental_Files [file gkac012_supplemental_files.zip › Supplementary Table S6.xlsx]

## Sheet: Hoja1
WGBS set	Telomeric region	Coordenate	Position in perfect TR	Tile	Methylation type	Methylation (%)	Coverage
1	1L	8	1	35	CHH	0	2
1	1L	9	2	35	CHH	0	2
1	1L	10	3	35	CHH	0	2
1	1L	15	1	35	CHH	0	2
1	1L	16	2	35	CHH	0	2
1	1L	17	3	35	CHH	0	2
1	1L	22	1	35	CHH	0	2
1	1L	23	2	35	CHH	0	3
1	1L	24	3	35	CHH	0	3
1	1L	29	1	35	CHH	0	4
1	1L	30	2	35	CHH	0	4
1	1L	31	3	35	CHH	0	5
1	1L	36	1	70	CHH	0	6
1	1L	37	2	70	CHH	0	7
1	1L	38	3	70	CHH	0	7
1	1L	43	1	70	CHH	0	7
1	1L	44	2	70	CHH	0	7
1	1L	45	3	70	CHH	14.2857	7
1	1L	50	1	70	CHH	0	7
1	1L	51	2	70	CHH	0	7
1	1L	52	3	70	CHH	0	7
1	1L	57	1	70	CHH	0	8
1	1L	58	2	70	CHH	0	8
1	1L	59	3	70	CHH	22.2222	9
1	1L	64	1	70	CHH	18.1818	11
1	1L	65	2	70	CHH	18.1818	11
1	1L	66	3	70	CHH	27.2727	11
1	1L	75		105	CHH	7.69231	26
1	1L	82		105	CHH	22.5806	31
1	1L	83		105	CHH	19.3548	31
1	1L	84		105	CHH	6.45161	31
1	1L	87		105	CHH	6.66667	15
1	1L	91		105	CHH	6.25	16
1	1L	95		105	CHH	30	30
1	1L	96		105	CHH	0	15
1	1L	103		105	CHH	11.1111	18
1	1L	104		105	CHH	11.1111	18
1	1L	108		140	CHH	30.303	33
1	1L	109		140	CHH	12.1212	33
1	1L	113		140	CHH	18.75	32
1	1L	117		140	CHH	65.5172	29
1	1L	118		140	CHH	10.3448	29
1	1L	119		140	CHH	7.40741	27
1	1L	124		140	CHH	35.2941	17
1	1L	127		140	CHH	10	30
1	1L	130		140	CHH	22.2222	18
1	1L	136		140	CHH	7.14286	28
1	1L	137		140	CHH	14.2857	28
1	1L	140		140	CHH	19.2308	26
1	1L	143		175	CHH	12	25
1	1L	145		175	CHH	21.0526	19
1	1L	150		175	CHH	15	20
1	1L	152		175	CHH	5	20
1	1L	162		175	CHH	16.6667	18
1	1L	167		175	CHH	21.7391	23
1	1L	170		175	CHH	18.75	16
1	1L	175		175	CHH	11.7647	17
1	1L	176		210	CHH	29.4118	17
1	1L	181	1	210	CHH	14.2857	14
1	1L	182	2	210	CHH	18.1818	11
1	1L	183	3	210	CHH	23.0769	13
1	1L	188	1	210	CHH	33.3333	12
1	1L	189	2	210	CHH	25	12
1	1L	190	3	210	CHH	41.6667	12
1	1L	195		210	CHH	16.6667	12
1	1L	197		210	CHH	25	12
1	1L	202	1	210	CHH	33.3333	12
1	1L	203	2	210	CHH	25	12
1	1L	204	3	210	CHH	58.3333	12
1	1L	209	1	210	CHH	25	12
1	1L	210	2	210	CHH	25	12
1	1L	211	3	245	CHH	33.3333	12
1	1L	216	1	245	CHH	18.1818	11
1	1L	217	2	245	CHH	18.1818	11
1	1L	218	3	245	CHH	45.4545	11
1	1L	223	1	245	CHH	9.09091	11
1	1L	224	2	245	CHH	20	10
1	1L	225	3	245	CHH	22.2222	9
1	1L	230		245	CHH	11.1111	9
1	1L	231		245	CHH	12.5	8
1	1L	239		245	CHH	0	8
1	1L	240		245	CHH	14.2857	7
1	1L	246	1	280	CHH	0	8
1	1L	247	2	280	CHH	0	8
1	1L	248	3	280	CHH	37.5	8
1	1L	254	1	280	CHH	0	9
1	1L	255	2	280	CHH	0	9
1	1L	256	3	280	CHH	11.1111	9
1	1L	262		280	CHH	0	7
1	1L	270		280	CHH	0	8
1	1L	271		280	CHH	37.5	8
1	1L	274		280	CHH	0	6
1	1L	277		280	CHH	12.5	8
1	1L	278		280	CHH	25	8
1	1L	281		315	CHH	7.40741	27
1	1L	285	1	315	CHH	10	10
1	1L	286	2	315	CHH	10	10
1	1L	287	3	315	CHH	40	10
1	1L	294		315	CHH	11.1111	9
1	1L	295		315	CHH	44.4444	9
1	1L	301	1	315	CHH	33.3333	9
1	1L	302	2	315	CHH	18.1818	11
1	1L	303	3	315	CHH	27.2727	11
1	1L	308		315	CHH	27.2727	11
1	1L	322		350	CHH	26.6667	15
1	1L	327		350	CHH	25.9259	27
1	1L	330		350	CHH	20	25
1	1L	336		350	CHH	13.3333	15
1	1L	340		350	CHH	30.7692	26
1	1L	342		350	CHH	26.9231	26
1	1L	351		385	CHH	23.0769	26
1	1L	371		385	CHH	27.7778	18
1	1L	377		385	CHH	41.1765	17
1	1L	378		385	CHH	17.3913	23
1	1L	384		385	CHH	50	16
1	1L	387		420	CHH	41.1765	17
1	1L	389		420	CHH	21.0526	19
1	1L	391		420	CHH	15.7895	19
1	1L	394		420	CHH	11.1111	18
1	1L	410		420	CHH	4	25
1	1L	415		420	CHH	17.6471	17
1	1L	417		420	CHH	0	15
1	1L	418		420	CHH	0	15
1	1L	420		420	CHH	13.6364	22
1	1L	425		455	CHH	13.6364	22
1	1L	430		455	CHH	0	21
1	1L	431		455	CHH	9.52381	21
1	1L	437		455	CHH	0	21
1	1L	440		455	CHH	17.6471	17
1	1L	442		455	CHH	0	17
1	1L	443		455	CHH	0	18
1	1L	448		455	CHH	0	20
1	1L	452		455	CHH	0	19
1	1L	453		455	CHH	0	20
1	1L	456		490	CHH	16.6667	18
1	1L	458		490	CHH	5.88235	17
1	1L	462		490	CHH	0	19
1	1L	463		490	CHH	11.7647	17
1	1L	467		490	CHH	5	20
1	1L	468		490	CHH	0	21
1	1L	471		490	CHH	0	23
1	1L	472		490	CHH	0	22
1	1L	478		490	CHH	5	20
1	1L	481		490	CHH	5.26316	19
1	1L	486		490	CHH	12.5	24
1	1L	494		525	CHH	34.7826	23
1	1L	495		525	CHH	13.0435	23
1	1L	499		525	CHH	15.7895	19
1	1L	502		525	CHH	15.3846	26
1	1L	503		525	CHH	0	19
1	1L	507		525	CHH	7.69231	26
1	1L	508		525	CHH	5	20
1	1L	515		525	CHH	20.8333	24
1	1L	518		525	CHH	4.54545	22
1	1L	523		525	CHH	11.1111	27
1	1L	524		525	CHH	0	27
1	1L	525		525	CHH	0	27
1	1L	529		560	CHH	0	27
1	1L	531		560	CHH	7.40741	27
1	1L	533		560	CHH	4	25
1	1L	535		560	CHH	0	25
1	1L	537		560	CHH	0	26
1	1L	543		560	CHH	24	25
1	1L	547		560	CHH	0	23
1	1L	548		560	CHH	4.34783	23
1	1L	552		560	CHH	12	25
1	1L	553		560	CHH	7.69231	26
1	1L	554		560	CHH	7.69231	26
1	1L	557		560	CHH	15.3846	26
1	1L	558		560	CHH	4	25
1	1L	564		595	CHH	0	21
1	1L	566		595	CHH	15	20
1	1L	569		595	CHH	16	25
1	1L	573		595	CHH	9.52381	21
1	1L	583		595	CHH	4.34783	23
1	1L	587		595	CHH	13.0435	23
1	1L	588		595	CHH	13.6364	22
1	1L	598		630	CHH	0	21
1	1L	602		630	CHH	9.52381	21
1	1L	603		630	CHH	4.7619	21
1	1L	605		630	CHH	7.69231	13
1	1L	613		630	CHH	9.52381	21
1	1L	615		630	CHH	7.14286	14
1	1L	619		630	CHH	7.69231	13
1	1L	623		630	CHH	14.2857	14
1	1L	625		630	CHH	18.75	16
1	1L	626		630	CHH	11.7647	17
1	1L	630		630	CHH	10	20
1	1L	632		665	CHH	0	20
1	1L	633		665	CHH	0	20
1	1L	638		665	CHH	5	20
1	1L	642		665	CHH	10	20
1	1L	645		665	CHH	37.5	16
1	1L	649		665	CHH	27.7778	18
1	1L	657		665	CHH	16.6667	18
1	1L	662		665	CHH	33.3333	15
1	1L	664		665	CHH	5.88235	17
1	1L	665		665	CHH	5.55556	18
1	1L	666		700	CHH	0	18
1	1L	678		700	CHH	6.25	16
1	1L	681		700	CHH	37.5	16
1	1L	684		700	CHH	37.5	16
1	1L	685		700	CHH	0	16
1	1L	686		700	CHH	0	16
1	1L	689		700	CHH	0	15
1	1L	692		700	CHH	0	14
1	1L	694		700	CHH	0	18
1	1L	698		700	CHH	0	18
1	1R	8	1	35	CHH	0	3
1	1R	9	2	35	CHH	0	3
1	1R	10	3	35	CHH	33.3333	3
1	1R	15	1	35	CHH	0	5
1	1R	16	2	35	CHH	0	5
1	1R	17	3	35	CHH	20	5
1	1R	22	1	35	CHH	0	5
1	1R	23	2	35	CHH	0	5
1	1R	24	3	35	CHH	0	5
1	1R	29	1	35	CHH	0	5
1	1R	30	2	35	CHH	0	5
1	1R	31	3	35	CHH	0	5
1	1R	36	1	70	CHH	0	5
1	1R	37	2	70	CHH	0	5
1	1R	38	3	70	CHH	0	5
1	1R	43	1	70	CHH	0	5
1	1R	44	2	70	CHH	0	5
1	1R	45	3	70	CHH	20	5
1	1R	50	1	70	CHH	0	5
1	1R	51	2	70	CHH	0	5
1	1R	52	3	70	CHH	0	5
1	1R	57	1	70	CHH	0	6
1	1R	58	2	70	CHH	0	6
1	1R	59	3	70	CHH	0	6
1	1R	64	1	70	CHH	0	6
1	1R	65	2	70	CHH	0	6
1	1R	66	3	70	CHH	0	7
1	1R	71		105	CHH	0	7
1	1R	72		105	CHH	0	8
1	1R	73		105	CHH	25	8
1	1R	78	1	105	CHH	0	8
1	1R	79	2	105	CHH	0	9
1	1R	80	3	105	CHH	0	8
1	1R	85		105	CHH	0	9
1	1R	86		105	CHH	0	10
1	1R	87		105	CHH	0	10
1	1R	92	1	105	CHH	0	8
1	1R	93	2	105	CHH	0	8
1	1R	94	3	105	CHH	0	9
1	1R	99		105	CHH	0	10
1	1R	100		105	CHH	0	10
1	1R	101		105	CHH	0	10
1	1R	106	1	140	CHH	0	8
1	1R	107	2	140	CHH	0	8
1	1R	108	3	140	CHH	0	7
1	1R	113	1	140	CHH	0	5
1	1R	114	2	140	CHH	0	6
1	1R	115	3	140	CHH	0	6
1	1R	120	1	140	CHH	0	6
1	1R	121	2	140	CHH	0	6
1	1R	122	3	140	CHH	0	6
1	1R	127	1	140	CHH	0	6
1	1R	128	2	140	CHH	0	6
1	1R	129	3	140	CHH	28.5714	7
1	1R	134	1	140	CHH	14.2857	7
1	1R	135	2	140	CHH	14.2857	7
1	1R	136	3	140	CHH	28.5714	7
1	1R	141	1	175	CHH	14.2857	7
1	1R	142	2	175	CHH	14.2857	7
1	1R	143	3	175	CHH	14.2857	7
1	1R	148	1	175	CHH	14.2857	7
1	1R	149	2	175	CHH	14.2857	7
1	1R	150	3	175	CHH	28.5714	7
1	1R	155		175	CHH	12.5	8
1	1R	156		175	CHH	16.6667	6
1	1R	157		175	CHH	12.5	8
1	1R	162		175	CHH	11.1111	9
1	1R	165		175	CHH	9.8039	51
1	1R	167		175	CHH	11.1111	9
1	1R	170		175	CHH	2.0408	49
1	1R	171		175	CHH	2.0833	48
1	1R	175		175	CHH	11.1111	9
1	1R	183		210	CHH	9.0909	44
1	1R	189		210	CHH	11.3636	44
1	1R	193		210	CHH	15.3846	13
1	1R	204		210	CHH	10	40
1	1R	208		210	CHH	18.4211	38
1	1R	209		210	CHH	25	16
1	1R	212		245	CHH	17.6471	17
1	1R	213		245	CHH	17.6471	17
1	1R	222		245	CHH	13.8889	36
1	1R	228		245	CHH	64.7059	17
1	1R	233		245	CHH	35.2941	17
1	1R	236		245	CHH	20.5882	34
1	1R	240		245	CHH	44.4444	18
1	1R	241		245	CHH	52.6316	19
1	1R	243		245	CHH	26.3158	19
1	1R	244		245	CHH	57.8947	19
1	1R	255		280	CHH	21.0526	19
1	1R	257		280	CHH	23.8095	21
1	1R	264		280	CHH	45	20
1	1R	270		280	CHH	45	20
1	1R	274		280	CHH	16	25
1	1R	276		280	CHH	26.9231	26
1	1R	279		280	CHH	26.3158	19
1	1R	282		315	CHH	16.6667	24
1	1R	283		315	CHH	25	24
1	1R	288		315	CHH	8	25
1	1R	290		315	CHH	16	25
1	1R	293		315	CHH	21.4286	14
1	1R	294		315	CHH	35.7143	14
1	1R	306		315	CHH	8.3333	12
1	1R	315		315	CHH	14.2857	14
1	1R	318		350	CHH	0	14
1	1R	321		350	CHH	11.5385	26
1	1R	322		350	CHH	19.2308	26
1	1R	332		350	CHH	0	10
1	1R	336		350	CHH	0	9
1	1R	342		350	CHH	0	9
1	1R	346		350	CHH	22.2222	9
1	1R	349		350	CHH	60	10
1	1R	352		385	CHH	12.5	8
1	1R	353		385	CHH	0	8
1	1R	354		385	CHH	0	8
1	1R	368		385	CHH	0	10
1	1R	374		385	CHH	0	11
1	1R	379		385	CHH	0	11
1	1R	380		385	CHH	0	11
1	1R	381		385	CHH	0	11
1	1R	386		420	CHH	6.25	16
1	1R	389		420	CHH	0	16
1	1R	392		420	CHH	20	15
1	1R	398		420	CHH	6.25	16
1	1R	401		420	CHH	0	16
1	1R	404		420	CHH	0	17
1	1R	407		420	CHH	0	17
1	1R	414		420	CHH	0	14
1	1R	420		420	CHH	0	11
1	1R	423		455	CHH	0	12
1	1R	424		455	CHH	38.8889	18
1	1R	429		455	CHH	11.7647	17
1	1R	438		455	CHH	57.8947	19
1	1R	443		455	CHH	22.2222	18
1	1R	445		455	CHH	52.9412	17
1	1R	448		455	CHH	14.2857	21
1	1R	455		455	CHH	28.5714	21
1	1R	457		490	CHH	22.2222	18
1	1R	465		490	CHH	35.2941	17
1	1R	473		490	CHH	25	16
1	1R	476		490	CHH	12.5	16
1	1R	478		490	CHH	12.5	16
1	1R	480		490	CHH	12.5	16
1	1R	485		490	CHH	0	18
1	1R	486		490	CHH	38.8889	18
1	1R	489		490	CHH	0	20
1	1R	490		490	CHH	0	20
1	1R	493		525	CHH	40.9091	22
1	1R	497		525	CHH	11.7647	17
1	1R	499		525	CHH	5.8824	17
1	1R	500		525	CHH	5.8824	17
1	1R	504		525	CHH	13.6364	22
1	1R	508		525	CHH	30.7692	26
1	1R	511		525	CHH	24	25
1	1R	516		525	CHH	4.7619	21
1	1R	526		560	CHH	9.5238	21
1	1R	527		560	CHH	20.8333	24
1	1R	533		560	CHH	7.6923	13
1	1R	541		560	CHH	43.75	16
1	1R	543		560	CHH	26.087	23
1	1R	545		560	CHH	26.087	23
1	1R	553		560	CHH	6.6667	15
1	1R	556		560	CHH	13.3333	15
1	1R	561		595	CHH	20	10
1	1R	562		595	CHH	0	24
1	1R	571		595	CHH	13.3333	15
1	1R	572		595	CHH	0	26
1	1R	574		595	CHH	11.5385	26
1	1R	575		595	CHH	0	26
1	1R	585		595	CHH	33.3333	12
1	1R	587		595	CHH	16.6667	24
1	1R	598		630	CHH	20	10
1	1R	604		630	CHH	0	8
1	1R	606		630	CHH	12.5	8
1	1R	608		630	CHH	12.5	8
1	1R	609		630	CHH	0	8
1	1R	610		630	CHH	0	8
1	1R	617		630	CHH	0	16
1	1R	620		630	CHH	20	10
1	1R	622		630	CHH	0	11
1	1R	626		630	CHH	8.3333	12
1	1R	627		630	CHH	15.3846	13
1	1R	630		630	CHH	0	14
1	1R	635		665	CHH	11.7647	17
1	1R	638		665	CHH	64.7059	17
1	1R	640		665	CHH	5.8824	17
1	1R	641		665	CHH	0	17
1	1R	651		665	CHH	0	17
1	1R	654		665	CHH	22.2222	9
1	1R	656		665	CHH	0	9
1	1R	657		665	CHH	0	9
1	1R	658		665	CHH	0	9
1	1R	661		665	CHH	8.3333	24
1	1R	666		700	CHH	0	24
1	1R	668		700	CHH	0	8
1	1R	677		700	CHH	7.6923	26
1	1R	680		700	CHH	11.1111	27
1	1R	685		700	CHH	7.1429	28
1	1R	688		700	CHH	21.4286	28
1	1R	689		700	CHH	0	4
1	1R	693		700	CHH	0	3
1	1R	698		700	CHH	0	31
1	3L	43	1	70	CHH	0	1
1	3L	44	2	70	CHH	0	1
1	3L	45	3	70	CHH	0	1
1	3L	50	1	70	CHH	0	1
1	3L	51	2	70	CHH	0	1
1	3L	52	3	70	CHH	0	1
1	3L	57	1	70	CHH	0	1
1	3L	58	2	70	CHH	0	1
1	3L	59	3	70	CHH	0	1
1	3L	64	1	70	CHH	0	1
1	3L	65	2	70	CHH	0	1
1	3L	66	3	70	CHH	0	1
1	3L	71		105	CHH	0	1
1	3L	72		105	CHH	0	1
1	3L	73		105	CHH	0	1
1	3L	78		105	CHH	0	1
1	3L	79		105	CHH	0	1
1	3L	85		105	CHH	0	4
1	3L	86		105	CHH	0	5
1	3L	87		105	CHH	80	5
1	3L	92		105	CHH	0	5
1	3L	93		105	CHH	0	8
1	3L	94		105	CHH	40	10
1	3L	99		105	CHH	0	10
1	3L	100		105	CHH	0	10
1	3L	106		140	CHH	0	9
1	3L	107		140	CHH	0	10
1	3L	113		140	CHH	30	10
1	3L	114		140	CHH	0	10
1	3L	120	1	140	CHH	44.4444	9
1	3L	121	2	140	CHH	10	10
1	3L	122	3	140	CHH	60	5
1	3L	127	1	140	CHH	0	12
1	3L	128	2	140	CHH	0	12
1	3L	129	3	140	CHH	58.3333	12
1	3L	134	1	140	CHH	0	13
1	3L	135	2	140	CHH	0	13
1	3L	136	3	140	CHH	75	12
1	3L	141		175	CHH	0	13
1	3L	142		175	CHH	36.3636	11
1	3L	149		175	CHH	0	12
1	3L	150		175	CHH	0	10
1	3L	156		175	CHH	0	5
1	3L	157		175	CHH	8.33333	12
1	3L	158		175	CHH	16.6667	12
1	3L	164	1	175	CHH	0	12
1	3L	165	2	175	CHH	7.14286	14
1	3L	166	3	175	CHH	50	10
1	3L	172		175	CHH	7.69231	13
1	3L	173		175	CHH	7.69231	13
1	3L	180		210	CHH	11.1111	9
1	3L	181		210	CHH	0	9
1	3L	187		210	CHH	16.6667	6
1	3L	188		210	CHH	16.6667	6
1	3L	194		210	CHH	60	5
1	3L	195		210	CHH	40	5
1	3L	201	1	210	CHH	14.2857	7
1	3L	202	2	210	CHH	14.2857	7
1	3L	203	3	210	CHH	42.8571	7
1	3L	208	1	210	CHH	0	8
1	3L	209	2	210	CHH	0	8
1	3L	210	3	210	CHH	50	8
1	3L	215		245	CHH	0	8
1	3L	216		245	CHH	0	8
1	3L	217		245	CHH	22.2222	9
1	3L	224		245	CHH	12.5	8
1	3L	225		245	CHH	14.2857	7
1	3L	232		245	CHH	14.2857	7
1	3L	233		245	CHH	14.2857	7
1	3L	240	1	245	CHH	0	8
1	3L	241	2	245	CHH	12.5	8
1	3L	242	3	245	CHH	25	8
1	3L	248		280	CHH	12.5	8
1	3L	249		280	CHH	12.5	8
1	3L	256		280	CHH	12.5	8
1	3L	257		280	CHH	0	7
1	3L	264	1	280	CHH	11.1111	9
1	3L	265	2	280	CHH	12.5	8
1	3L	266	3	280	CHH	11.1111	9
1	3L	271	1	280	CHH	11.1111	9
1	3L	272	2	280	CHH	11.1111	9
1	3L	273	3	280	CHH	11.1111	9
1	3L	279	1	280	CHH	11.1111	9
1	3L	280	2	280	CHH	10	10
1	3L	281	3	315	CHH	10	10
1	3L	286	1	315	CHH	0	10
1	3L	287	2	315	CHH	0	10
1	3L	288	3	315	CHH	10	10
1	3L	294		315	CHH	7.69231	13
1	3L	295		315	CHH	7.69231	13
1	3L	302	1	315	CHH	0	11
1	3L	303	2	315	CHH	0	10
1	3L	304	3	315	CHH	27.2727	11
1	3L	310		315	CHH	0	11
1	3L	311		315	CHH	0	11
1	3L	317		350	CHH	0	10
1	3L	318		350	CHH	10	10
1	3L	324		350	CHH	0	9
1	3L	325		350	CHH	0	9
1	3L	326		350	CHH	11.1111	9
1	3L	333		350	CHH	0	8
1	3L	334		350	CHH	0	8
1	3L	340		350	CHH	0	8
1	3L	341		350	CHH	0	8
1	3L	342		350	CHH	12.5	8
1	3L	348		350	CHH	0	7
1	3L	352		385	CHH	21.2766	47
1	3L	354		385	CHH	0	7
1	3L	355		385	CHH	0	7
1	3L	356		385	CHH	0	7
1	3L	361		385	CHH	0	7
1	3L	366		385	CHH	14.5833	48
1	3L	369		385	CHH	0	6
1	3L	370		385	CHH	0	7
1	3L	373		385	CHH	18	50
1	3L	375		385	CHH	0	8
1	3L	376		385	CHH	0	8
1	3L	377		385	CHH	12.5	8
1	3L	382		385	CHH	0	7
1	3L	387		420	CHH	16.6667	48
1	3L	390		420	CHH	33.3333	6
1	3L	391		420	CHH	33.3333	6
1	3L	394		420	CHH	24.4898	49
1	3L	396	1	420	CHH	20	5
1	3L	397	2	420	CHH	0	5
1	3L	398	3	420	CHH	60	5
1	3L	404		420	CHH	20	5
1	3L	405		420	CHH	20	5
1	3L	411		420	CHH	0	4
1	3L	412		420	CHH	0	4
1	3L	419		420	CHH	25	4
1	3L	420		420	CHH	25	4
1	3L	427		455	CHH	16.6667	6
1	3L	428		455	CHH	16.6667	6
1	3L	434		455	CHH	28.5714	7
1	3L	435		455	CHH	28.5714	7
1	3L	436		455	CHH	42.8571	7
1	3L	442		455	CHH	44.4444	9
1	3L	448		455	CHH	30	10
1	3L	450		455	CHH	40	10
1	3L	456		490	CHH	16.6667	12
1	3L	457		490	CHH	16.6667	12
1	3L	458		490	CHH	16.6667	12
1	3L	461		490	CHH	11.6279	43
1	3L	462		490	CHH	25	12
1	3L	469		490	CHH	18.1818	11
1	3L	472		490	CHH	5.12821	39
1	3L	477		490	CHH	5.55556	36
1	3L	478		490	CHH	22.2222	9
1	3L	481		490	CHH	15.7895	38
1	3L	485		490	CHH	5.12821	39
1	3L	488		490	CHH	26.3158	38
1	3L	491		525	CHH	13.1579	38
1	3L	492		525	CHH	7.89474	38
1	3L	495		525	CHH	6.06061	33
1	3L	496		525	CHH	8.82353	34
1	3L	498		525	CHH	12.5	8
1	3L	499		525	CHH	20	10
1	3L	503		525	CHH	10	10
1	3L	505		525	CHH	10	10
1	3L	508		525	CHH	14.7059	34
1	3L	512		525	CHH	0	10
1	3L	515		525	CHH	10	10
1	3L	521		525	CHH	13.7931	29
1	3L	524		525	CHH	18.5185	27
1	3L	527		560	CHH	7.40741	27
1	3L	529		560	CHH	11.5385	26
1	3L	534		560	CHH	0	25
1	3L	538		560	CHH	4.16667	24
1	3L	543		560	CHH	4.54545	22
1	3L	544		560	CHH	0	23
1	3L	548		560	CHH	9.52381	21
1	3L	552		560	CHH	5.26316	19
1	3L	557		560	CHH	5.26316	19
1	3L	563		595	CHH	5.88235	17
1	3L	564		595	CHH	5.55556	18
1	3L	565		595	CHH	0	10
1	3L	574		595	CHH	22.7273	22
1	3L	575		595	CHH	4.54545	22
1	3L	577		595	CHH	4.7619	21
1	3L	579		595	CHH	0	11
1	3L	581		595	CHH	0	11
1	3L	586		595	CHH	5.55556	18
1	3L	587		595	CHH	5.88235	17
1	3L	591		595	CHH	5.55556	18
1	3L	595		595	CHH	30	20
1	3L	596		630	CHH	5.26316	19
1	3L	598		630	CHH	5.55556	18
1	3L	602		630	CHH	5.88235	17
1	3L	609		630	CHH	11.1111	18
1	3L	610		630	CHH	11.7647	17
1	3L	617		630	CHH	11.7647	17
1	3L	618		630	CHH	11.7647	17
1	3L	623		630	CHH	12.5	16
1	3L	624		630	CHH	6.25	16
1	3L	627		630	CHH	25	16
1	3L	630		630	CHH	6.25	16
1	3L	634		665	CHH	12.5	16
1	3L	643		665	CHH	11.1111	18
1	3L	645		665	CHH	5.55556	18
1	3L	646		665	CHH	0	18
1	3L	652		665	CHH	5.26316	19
1	3L	653		665	CHH	0	19
1	3L	659		665	CHH	10.5263	19
1	3L	660		665	CHH	5.88235	17
1	3L	671		700	CHH	0	18
1	3L	680		700	CHH	6.25	16
1	3L	682		700	CHH	0	16
1	3L	689		700	CHH	5.55556	18
1	3L	696		700	CHH	0	16
1	3R	45	3	70	CHH	0	1
1	3R	50	1	70	CHH	0	3
1	3R	51	2	70	CHH	0	3
1	3R	52	3	70	CHH	0	3
1	3R	57	1	70	CHH	0	3
1	3R	58	2	70	CHH	0	3
1	3R	59	3	70	CHH	0	3
1	3R	64	1	70	CHH	0	3
1	3R	65	2	70	CHH	0	3
1	3R	66	3	70	CHH	0	3
1	3R	71		105	CHH	0	4
1	3R	72		105	CHH	0	4
1	3R	73		105	CHH	0	4
1	3R	82		105	CHH	16.6667	6
1	3R	88		105	CHH	17.0732	41
1	3R	93		105	CHH	0	7
1	3R	94		105	CHH	0	7
1	3R	98		105	CHH	12.5	48
1	3R	102		105	CHH	10.2041	49
1	3R	107		140	CHH	14.2857	7
1	3R	109		140	CHH	14.2857	7
1	3R	111		140	CHH	12.5	8
1	3R	112		140	CHH	0	8
1	3R	113		140	CHH	33.3333	12
1	3R	119		140	CHH	18.1818	11
1	3R	122		140	CHH	25	12
1	3R	124		140	CHH	41.6667	12
1	3R	129		140	CHH	25	12
1	3R	130		140	CHH	41.6667	12
1	3R	133		140	CHH	16.6667	12
1	3R	136		140	CHH	27.2727	11
1	3R	141		175	CHH	13.6364	66
1	3R	144		175	CHH	13.2353	68
1	3R	145		175	CHH	38.4615	13
1	3R	148		175	CHH	50	12
1	3R	151		175	CHH	19.403	67
1	3R	155		175	CHH	7.6923	13
1	3R	160		175	CHH	15.3846	13
1	3R	161		175	CHH	23.0769	13
1	3R	164		175	CHH	38.4615	13
1	3R	166		175	CHH	0	13
1	3R	167		175	CHH	18.75	16
1	3R	169		175	CHH	12.5	16
1	3R	171		175	CHH	13.3333	15
1	3R	181		210	CHH	33.3333	15
1	3R	185		210	CHH	14.2857	14
1	3R	187		210	CHH	7.1429	14
1	3R	192		210	CHH	15.3846	13
1	3R	193		210	CHH	57.1429	7
1	3R	195		210	CHH	40	15
1	3R	201		210	CHH	31.25	16
1	3R	208		210	CHH	44.4444	18
1	3R	210		210	CHH	27.7778	18
1	3R	213		245	CHH	35.7143	14
1	3R	216		245	CHH	21.2121	66
1	3R	218		245	CHH	30.7692	13
1	3R	223		245	CHH	10.9375	64
1	3R	228		245	CHH	21.4286	14
1	3R	232		245	CHH	20	15
1	3R	236		245	CHH	16.0714	56
1	3R	237		245	CHH	7.1429	56
1	3R	242		245	CHH	0	15
1	3R	248		280	CHH	11.7647	51
1	3R	251		280	CHH	14.8936	47
1	3R	255		280	CHH	20	15
1	3R	264		280	CHH	0	17
1	3R	266		280	CHH	0	16
1	3R	267		280	CHH	6.25	16
1	3R	270		280	CHH	0	17
1	3R	272		280	CHH	11.7647	17
1	3R	275		280	CHH	0	17
1	3R	276		280	CHH	11.7647	17
1	3R	279		280	CHH	17.6471	17
1	3R	284		315	CHH	0	18
1	3R	285		315	CHH	0	19
1	3R	291		315	CHH	2.7778	36
1	3R	300		315	CHH	4.7619	21
1	3R	305		315	CHH	4.7619	21
1	3R	307		315	CHH	10	20
1	3R	318		350	CHH	0	38
1	3R	320		350	CHH	0	39
1	3R	324		350	CHH	3.7037	27
1	3R	326		350	CHH	2.8571	35
1	3R	330		350	CHH	0	30
1	3R	335		350	CHH	11.1111	27
1	3R	336		350	CHH	5.4054	37
1	3R	339		350	CHH	17.5	40
1	3R	343		350	CHH	20.5128	39
1	3R	348		350	CHH	20	40
1	3R	351		385	CHH	2.5	40
1	3R	354		385	CHH	9.5238	42
1	3R	358		385	CHH	0	32
1	3R	359		385	CHH	4.6512	43
1	3R	360		385	CHH	4.6512	43
1	3R	367		385	CHH	6.9767	43
1	3R	372		385	CHH	4.6512	43
1	3R	373		385	CHH	4.6512	43
1	3R	378		385	CHH	0	42
1	3R	379		385	CHH	0	41
1	3R	382		385	CHH	4.878	41
1	3R	387		420	CHH	0	39
1	3R	392		420	CHH	5.2632	38
1	3R	397		420	CHH	0	39
1	3R	405		420	CHH	0	39
1	3R	407		420	CHH	0	41
1	3R	410		420	CHH	0	41
1	3R	411		420	CHH	0	40
1	3R	414		420	CHH	0	31
1	3R	417		420	CHH	10.5263	38
1	3R	420		420	CHH	0	38
1	3R	421		455	CHH	0	38
1	3R	426		455	CHH	0	25
1	3R	429		455	CHH	16.6667	24
1	3R	435		455	CHH	0	32
1	3R	440		455	CHH	3.125	32
1	3R	448		455	CHH	12	25
1	3R	450		455	CHH	0	23
1	3R	452		455	CHH	0	23
1	3R	454		455	CHH	4.7619	21
1	3R	460		490	CHH	4.7619	21
1	3R	467		490	CHH	3.7037	27
1	3R	468		490	CHH	3.8462	26
1	3R	473		490	CHH	30	10
1	3R	475		490	CHH	0	27
1	3R	476		490	CHH	22.2222	27
1	3R	479		490	CHH	0	10
1	3R	482		490	CHH	44.4444	9
1	3R	484		490	CHH	10	10
1	3R	485		490	CHH	0	9
1	3R	487		490	CHH	11.1111	9
1	3R	489		490	CHH	11.1111	9
1	3R	496		525	CHH	0	8
1	3R	499		525	CHH	14.2857	7
1	3R	501		525	CHH	0	7
1	3R	508		525	CHH	0	6
1	3R	510		525	CHH	0	6
1	3R	511		525	CHH	0	5
1	3R	516		525	CHH	0	4
1	3R	518		525	CHH	0	5
1	3R	520		525	CHH	0	5
1	3R	522		525	CHH	0	7
1	3R	523		525	CHH	14.2857	7
1	3R	526		560	CHH	0	7
1	3R	530		560	CHH	0	6
1	3R	538		560	CHH	12.5	8
1	3R	541		560	CHH	0	6
1	3R	542		560	CHH	0	8
1	3R	546		560	CHH	0	7
1	3R	547		560	CHH	0	8
1	3R	549		560	CHH	0	8
1	3R	551		560	CHH	0	6
1	3R	552		560	CHH	0	7
1	3R	553		560	CHH	0	7
1	3R	555		560	CHH	12.5	8
1	3R	556		560	CHH	0	8
1	3R	562		595	CHH	0	9
1	3R	564		595	CHH	0	8
1	3R	574		595	CHH	0	7
1	3R	577		595	CHH	14.2857	7
1	3R	581		595	CHH	12.5	8
1	3R	587		595	CHH	0	9
1	3R	588		595	CHH	0	9
1	3R	589		595	CHH	0	9
1	3R	599		630	CHH	0	9
1	3R	605		630	CHH	11.1111	9
1	3R	606		630	CHH	0	9
1	3R	607		630	CHH	0	9
1	3R	611		630	CHH	11.1111	9
1	3R	614		630	CHH	0	9
1	3R	615		630	CHH	0	9
1	3R	617		630	CHH	0	5
1	3R	620		630	CHH	0	8
1	3R	623		630	CHH	0	6
1	3R	626		630	CHH	0	6
1	3R	629		630	CHH	0	6
1	3R	630		630	CHH	0	6
1	3R	638		665	CHH	0	5
1	3R	639		665	CHH	0	5
1	3R	640		665	CHH	0	5
1	3R	641		665	CHH	0	5
1	3R	642		665	CHH	0	5
1	3R	643		665	CHH	0	5
1	3R	648		665	CHH	0	5
1	3R	650		665	CHH	0	5
1	3R	651		665	CHH	0	5
1	3R	652		665	CHH	0	5
1	3R	653		665	CHH	0	5
1	3R	655		665	CHH	25	4
1	3R	659		665	CHH	25	4
1	3R	661		665	CHH	0	3
1	3R	662		665	CHH	0	3
1	3R	668		700	CHH	0	2
1	3R	674		700	CHH	0	2
1	3R	676		700	CHH	0	2
1	3R	679		700	CHH	100	1
1	3R	681		700	CHH	0	1
1	5L	15	1	35	CHH	0	1
1	5L	16	2	35	CHH	0	1
1	5L	17	3	35	CHH	0	1
1	5L	22	1	35	CHH	0	1
1	5L	23	2	35	CHH	0	1
1	5L	24	3	35	CHH	0	1
1	5L	29	1	35	CHH	0	1
1	5L	30	2	35	CHH	0	1
1	5L	31	3	35	CHH	0	1
1	5L	36	1	70	CHH	0	1
1	5L	37	2	70	CHH	0	1
1	5L	38	3	70	CHH	0	1
1	5L	43	1	70	CHH	0	1
1	5L	44	2	70	CHH	0	1
1	5L	45	3	70	CHH	0	1
1	5L	50	1	70	CHH	0	1
1	5L	51	2	70	CHH	0	1
1	5L	52	3	70	CHH	0	1
1	5L	57	1	70	CHH	0	1
1	5L	58	2	70	CHH	0	2
1	5L	59	3	70	CHH	0	2
1	5L	64	1	70	CHH	0	2
1	5L	65	2	70	CHH	0	2
1	5L	66	3	70	CHH	0	2
1	5L	71		105	CHH	0	2
1	5L	72		105	CHH	0	2
1	5L	73		105	CHH	0	2
1	5L	78		105	CHH	0	3
1	5L	79		105	CHH	0	4
1	5L	82		105	CHH	11.1111	36
1	5L	85	1	105	CHH	0	4
1	5L	86	2	105	CHH	0	4
1	5L	87	3	105	CHH	0	4
1	5L	92	1	105	CHH	0	4
1	5L	93	2	105	CHH	0	4
1	5L	94	3	105	CHH	0	4
1	5L	99	1	105	CHH	0	4
1	5L	100	2	105	CHH	0	4
1	5L	101	3	105	CHH	25	4
1	5L	106	1	140	CHH	0	4
1	5L	107	2	140	CHH	0	4
1	5L	108	3	140	CHH	0	4
1	5L	113		140	CHH	0	5
1	5L	114		140	CHH	0	5
1	5L	121		140	CHH	14.2857	49
1	5L	126		140	CHH	20	5
1	5L	127		140	CHH	0	5
1	5L	128		140	CHH	40	5
1	5L	133		140	CHH	20	5
1	5L	134		140	CHH	0	6
1	5L	137		140	CHH	1.92308	52
1	5L	140		140	CHH	14.2857	7
1	5L	141		175	CHH	14.2857	7
1	5L	142		175	CHH	28.5714	7
1	5L	144		175	CHH	37.5	8
1	5L	147		175	CHH	0	8
1	5L	148		175	CHH	25	8
1	5L	155	1	175	CHH	0	11
1	5L	156	2	175	CHH	0	12
1	5L	157	3	175	CHH	33.3333	12
1	5L	163		175	CHH	0	13
1	5L	164		175	CHH	0	13
1	5L	169		175	CHH	0	13
1	5L	177		210	CHH	7.69231	13
1	5L	185		210	CHH	0	12
1	5L	186		210	CHH	0	13
1	5L	191		210	CHH	0	13
1	5L	193		210	CHH	30.7692	13
1	5L	198		210	CHH	7.69231	13
1	5L	199		210	CHH	0	14
1	5L	203		210	CHH	13.7931	29
1	5L	204		210	CHH	3.57143	28
1	5L	205		210	CHH	3.57143	28
1	5L	209		210	CHH	3.7037	27
1	5L	211		245	CHH	3.84615	26
1	5L	213		245	CHH	4.16667	24
1	5L	217		245	CHH	0	24
1	5L	218		245	CHH	0	13
1	5L	224		245	CHH	5	20
1	5L	226		245	CHH	5.26316	19
1	5L	228		245	CHH	0	13
1	5L	237		245	CHH	16.6667	12
1	5L	239		245	CHH	9.09091	11
1	5L	243		245	CHH	0	10
1	5L	247		280	CHH	0	10
1	5L	250		280	CHH	0	7
1	5L	252		280	CHH	0	6
1	5L	254		280	CHH	0	6
1	5L	258		280	CHH	0	4
1	5L	259		280	CHH	0	6
1	5L	264		280	CHH	0	3
1	5L	266		280	CHH	0	4
1	5L	268		280	CHH	0	4
1	5L	273		280	CHH	0	3
1	5L	277		280	CHH	0	3
1	5L	279		280	CHH	0	2
1	5L	283		315	CHH	0	3
1	5L	286		315	CHH	0	2
1	5L	291		315	CHH	25	4
1	5L	293		315	CHH	0	4
1	5L	300		315	CHH	0	5
1	5L	302		315	CHH	0	5
1	5L	307		315	CHH	0	8
1	5L	312		315	CHH	11.1111	9
1	5L	314		315	CHH	0	9
1	5L	323		350	CHH	0	9
1	5L	325		350	CHH	0	9
1	5L	331		350	CHH	18.1818	11
1	5L	335		350	CHH	16.6667	12
1	5L	340		350	CHH	46.1538	13
1	5L	343		350	CHH	100	1
1	5L	346		350	CHH	35.7143	14
1	5L	347		350	CHH	100	1
1	5L	350		350	CHH	57.1429	14
1	5L	362		385	CHH	0	1
1	5L	363		385	CHH	0	2
1	5L	373		385	CHH	7.69231	13
1	5L	378		385	CHH	31.25	16
1	5L	382		385	CHH	0	3
1	5L	387		420	CHH	40	5
1	5L	394		420	CHH	5.55556	18
1	5L	400		420	CHH	0	16
1	5L	405		420	CHH	21.4286	14
1	5L	408		420	CHH	0	14
1	5L	413		420	CHH	26.6667	15
1	5L	415		420	CHH	0	14
1	5L	416		420	CHH	0	14
1	5L	421		455	CHH	0	13
1	5L	426		455	CHH	0	14
1	5L	427		455	CHH	0	14
1	5L	430		455	CHH	7.69231	13
1	5L	432		455	CHH	16.6667	12
1	5L	436		455	CHH	0	12
1	5L	439		455	CHH	18.1818	11
1	5L	441		455	CHH	0	10
1	5L	445		455	CHH	22.2222	9
1	5L	448		455	CHH	20	10
1	5L	450		455	CHH	22.2222	9
1	5L	457		490	CHH	22.2222	9
1	5L	462		490	CHH	27.2727	11
1	5L	465		490	CHH	20	10
1	5L	466		490	CHH	20	10
1	5L	469		490	CHH	42.8571	7
1	5L	471		490	CHH	42.8571	7
1	5L	475		490	CHH	80	5
1	5L	476		490	CHH	40	5
1	5L	479		490	CHH	25	8
1	5L	481		490	CHH	12.5	8
1	5L	483		490	CHH	50	8
1	5L	486		490	CHH	14.2857	7
1	5L	487		490	CHH	14.2857	7
1	5L	520		525	CHH	0	3
1	5L	526		560	CHH	15.7895	19
1	5L	530		560	CHH	10	20
1	5L	533		560	CHH	0	3
1	5L	536		560	CHH	15	20
1	5L	539		560	CHH	16.6667	6
1	5L	540		560	CHH	16.6667	6
1	5L	547		560	CHH	12.5	8
1	5L	550		560	CHH	10	20
1	5L	552		560	CHH	13.6364	22
1	5L	555		560	CHH	0	10
1	5L	564		595	CHH	18.5185	27
1	5L	569		595	CHH	14.8148	27
1	5L	573		595	CHH	0	12
1	5L	574		595	CHH	0	12
1	5L	575		595	CHH	0	12
1	5L	578		595	CHH	0	12
1	5L	579		595	CHH	0	12
1	5L	586		595	CHH	7.69231	13
1	5L	596		630	CHH	9.09091	22
1	5L	602		630	CHH	10	20
1	5L	604		630	CHH	10	20
1	5L	609		630	CHH	10.5263	19
1	5L	622		630	CHH	15.3846	13
1	5L	628		630	CHH	14.2857	14
1	5L	629		630	CHH	0	13
1	5L	632		665	CHH	14.2857	14
1	5L	639		665	CHH	14.2857	14
1	5L	643		665	CHH	0	12
1	5L	652		665	CHH	9.09091	11
1	5L	655		665	CHH	14.2857	7
1	5L	660		665	CHH	14.2857	7
1	5L	666		700	CHH	14.2857	7
1	5L	667		700	CHH	20	5
1	5L	668		700	CHH	20	5
1	5L	671		700	CHH	16.6667	6
1	5L	677		700	CHH	16.6667	6
1	5L	681		700	CHH	50	4
1	5L	682		700	CHH	25	4
1	5L	683		700	CHH	50	4
1	5L	690		700	CHH	50	6
1	5L	693		700	CHH	0	2
1	5L	698		700	CHH	50	2
1	5R	37	2	70	CHH	0	1
1	5R	38	3	70	CHH	100	1
1	5R	43	1	70	CHH	0	1
1	5R	44	2	70	CHH	0	1
1	5R	45	3	70	CHH	100	1
1	5R	50	1	70	CHH	0	1
1	5R	51	2	70	CHH	0	1
1	5R	52	3	70	CHH	0	1
1	5R	57	1	70	CHH	0	1
1	5R	58	2	70	CHH	0	1
1	5R	59	3	70	CHH	100	1
1	5R	64	1	70	CHH	0	1
1	5R	65	2	70	CHH	0	1
1	5R	66	3	70	CHH	100	1
1	5R	72	1	105	CHH	0	2
1	5R	73	2	105	CHH	0	2
1	5R	74	3	105	CHH	0	2
1	5R	80	1	105	CHH	25	4
1	5R	81	2	105	CHH	25	4
1	5R	82	3	105	CHH	50	4
1	5R	87	1	105	CHH	20	5
1	5R	88	2	105	CHH	20	5
1	5R	89	3	105	CHH	40	5
1	5R	94	1	105	CHH	0	5
1	5R	95	2	105	CHH	0	5
1	5R	96	3	105	CHH	60	5
1	5R	101	1	105	CHH	20	5
1	5R	102	2	105	CHH	0	5
1	5R	103	3	105	CHH	40	5
1	5R	108	1	140	CHH	0	5
1	5R	109	2	140	CHH	0	5
1	5R	110	3	140	CHH	40	5
1	5R	115		140	CHH	0	6
1	5R	116		140	CHH	0	6
1	5R	122		140	CHH	16.6667	6
1	5R	124		140	CHH	16.6667	6
1	5R	126		140	CHH	0	6
1	5R	130		140	CHH	30.1887	53
1	5R	134		140	CHH	10	50
1	5R	136		140	CHH	6.1224	49
1	5R	137		140	CHH	4.0816	49
1	5R	148		175	CHH	0	13
1	5R	152		175	CHH	17.7778	45
1	5R	157		175	CHH	8.6957	46
1	5R	158		175	CHH	2.2222	45
1	5R	167		175	CHH	14.6341	41
1	5R	172		175	CHH	15.7895	19
1	5R	178		210	CHH	48.7179	39
1	5R	180		210	CHH	78.9474	19
1	5R	183		210	CHH	17.0732	41
1	5R	196		210	CHH	15.7895	19
1	5R	215		245	CHH	3.7037	27
1	5R	227		245	CHH	11.5385	26
1	5R	229		245	CHH	18.5185	27
1	5R	234		245	CHH	7.6923	26
1	5R	237		245	CHH	8.6957	23
1	5R	238		245	CHH	0	24
1	5R	241		245	CHH	9.0909	22
1	5R	244		245	CHH	18.1818	22
1	5R	248		280	CHH	4.3478	23
1	5R	255		280	CHH	0	26
1	5R	256		280	CHH	3.8462	26
1	5R	259		280	CHH	25	20
1	5R	264		280	CHH	0	21
1	5R	267		280	CHH	27.2727	22
1	5R	268		280	CHH	4.5455	22
1	5R	270		280	CHH	0	22
1	5R	273		280	CHH	10	20
1	5R	276		280	CHH	18.5185	27
1	5R	278		280	CHH	3.8462	26
1	5R	281		315	CHH	0	21
1	5R	282		315	CHH	4.7619	21
1	5R	287		315	CHH	0	21
1	5R	289		315	CHH	4.7619	21
1	5R	292		315	CHH	10	20
1	5R	295		315	CHH	12.5	24
1	5R	299		315	CHH	0	21
1	5R	308		315	CHH	15.7895	19
1	5R	310		315	CHH	11.1111	18
1	5R	313		315	CHH	4.3478	23
1	5R	316		350	CHH	8.3333	24
1	5R	326		350	CHH	5.5556	18
1	5R	328		350	CHH	0	19
1	5R	333		350	CHH	0	18
1	5R	345		350	CHH	4.7619	21
1	5R	350		350	CHH	10.5263	19
1	5R	352		385	CHH	21.0526	19
1	5R	354		385	CHH	11.1111	18
1	5R	361		385	CHH	0	17
1	5R	366		385	CHH	0	16
1	5R	370		385	CHH	6.6667	15
1	5R	384		385	CHH	16.6667	12
1	5R	385		385	CHH	8.3333	12
1	5R	388		420	CHH	0	11
1	5R	389		420	CHH	0	11
1	5R	393		420	CHH	0	12
1	5R	398		420	CHH	0	12
1	5R	400		420	CHH	10	20
1	5R	406		420	CHH	15.7895	19
1	5R	417		420	CHH	25	8
1	5R	423		455	CHH	14.2857	7
1	5R	425		455	CHH	17.6471	17
1	5R	427		455	CHH	5.8824	17
1	5R	431		455	CHH	0	6
1	5R	433		455	CHH	35.7143	14
1	5R	436		455	CHH	0	9
1	5R	437		455	CHH	0	8
1	5R	444		455	CHH	66.6667	6
1	5R	446		455	CHH	14.2857	7
1	5R	450		455	CHH	12.5	8
1	5R	451		455	CHH	0	8
1	5R	458		490	CHH	37.5	8
1	5R	462		490	CHH	25	8
1	5R	471		490	CHH	0	10
1	5R	480		490	CHH	33.3333	6
1	5R	483		490	CHH	0	9
1	5R	486		490	CHH	0	10
1	5R	501		525	CHH	0	5
1	5R	504		525	CHH	27.2727	11
1	5R	507		525	CHH	9.0909	11
1	5R	512		525	CHH	60	5
1	5R	519		525	CHH	7.6923	13
1	5R	520		525	CHH	7.6923	13
1	5R	530		560	CHH	0	14
1	5R	531		560	CHH	0	7
1	5R	534		560	CHH	43.75	16
1	5R	536		560	CHH	0	7
1	5R	541		560	CHH	28.5714	7
1	5R	543		560	CHH	0	7
1	5R	550		560	CHH	42.8571	7
1	5R	557	1	560	CHH	0	6
1	5R	558	2	560	CHH	0	6
1	5R	559	3	560	CHH	42.8571	7
1	5R	565		595	CHH	0	7
1	5R	566		595	CHH	42.8571	7
1	5R	571		595	CHH	0	7
1	5R	572		595	CHH	0	6
1	5R	578		595	CHH	0	6
1	5R	579		595	CHH	16.6667	6
1	5R	584		595	CHH	0	6
1	5R	585		595	CHH	0	6
1	5R	589	1	595	CHH	0	6
1	5R	590	2	595	CHH	0	6
1	5R	591	3	595	CHH	50	6
1	5R	597		630	CHH	0	6
1	5R	598		630	CHH	0	5
1	5R	599		630	CHH	33.3333	6
1	5R	604		630	CHH	0	4
1	5R	605		630	CHH	0	4
1	5R	611		630	CHH	0	4
1	5R	612		630	CHH	0	4
1	5R	613		630	CHH	33.3333	3
1	5R	618		630	CHH	0	3
1	5R	619		630	CHH	0	3
1	5R	620		630	CHH	33.3333	3
1	5R	625		630	CHH	0	4
1	5R	626		630	CHH	0	5
1	5R	627		630	CHH	100	6
1	5R	632	1	665	CHH	0	5
1	5R	633	2	665	CHH	0	5
1	5R	634	3	665	CHH	40	5
1	5R	640	1	665	CHH	16.6667	6
1	5R	641	2	665	CHH	16.6667	6
1	5R	642	3	665	CHH	50	6
1	5R	647	1	665	CHH	0	6
1	5R	648	2	665	CHH	0	6
1	5R	649	3	665	CHH	66.6667	6
1	5R	654		665	CHH	16.6667	6
1	5R	656		665	CHH	50	6
1	5R	666		700	CHH	31.25	16
1	5R	667		700	CHH	6.25	16
1	5R	668		700	CHH	6.25	16
1	5R	674		700	CHH	13.3333	15
1	5R	676		700	CHH	12.5	16
1	5R	680		700	CHH	13.3333	15
1	5R	681		700	CHH	0	5
1	5R	687		700	CHH	8.3333	12
1	5R	689		700	CHH	16.6667	12
1	5R	691		700	CHH	0	5
1	5R	694		700	CHH	30	10
1	5R	700		700	CHH	0	8
2	1L	22	1	35	CHH	0	2
2	1L	23	2	35	CHH	0	2
2	1L	24	3	35	CHH	50	2
2	1L	29	1	35	CHH	0	4
2	1L	30	2	35	CHH	0	4
2	1L	31	3	35	CHH	60	5
2	1L	36	1	70	CHH	17	6
2	1L	37	2	70	CHH	17	6
2	1L	38	3	70	CHH	33	6
2	1L	43	1	70	CHH	13	8
2	1L	44	2	70	CHH	13	8
2	1L	45	3	70	CHH	30	10
2	1L	50	1	70	CHH	20	10
2	1L	51	2	70	CHH	18	11
2	1L	52	3	70	CHH	27	11
2	1L	57	1	70	CHH	9	11
2	1L	58	2	70	CHH	17	12
2	1L	59	3	70	CHH	33	12
2	1L	64	1	70	CHH	17	12
2	1L	65	2	70	CHH	15	13
2	1L	66	3	70	CHH	23	13
2	1L	75		105	CHH	11	≥20
2	1L	81		105	CHH	17	≥20
2	1L	82		105	CHH	10	≥20
2	1L	83		105	CHH	5	≥20
2	1L	87		105	CHH	22	18
2	1L	91		105	CHH	11	18
2	1L	94		105	CHH	28	≥20
2	1L	96		105	CHH	11	18
2	1L	103		105	CHH	22	18
2	1L	104		105	CHH	17	18
2	1L	108		140	CHH	40	≥20
2	1L	109		140	CHH	11	≥20
2	1L	113		140	CHH	26	≥20
2	1L	117		140	CHH	68	≥20
2	1L	118		140	CHH	17	≥20
2	1L	119		140	CHH	7	≥20
2	1L	124		140	CHH	40	≥20
2	1L	127		140	CHH	22	≥20
2	1L	130		140	CHH	32	19
2	1L	136		140	CHH	19	≥20
2	1L	137		140	CHH	16	≥20
2	1L	140		140	CHH	17	≥20
2	1L	143		175	CHH	25	≥20
2	1L	145		175	CHH	20	15
2	1L	150		175	CHH	25	16
2	1L	152		175	CHH	13	16
2	1L	162		175	CHH	19	16
2	1L	167		175	CHH	29	≥20
2	1L	170		175	CHH	25	16
2	1L	175		175	CHH	7	15
2	1L	176		210	CHH	20	15
2	1L	181	1	210	CHH	21	14
2	1L	182	2	210	CHH	31	13
2	1L	183	3	210	CHH	31	13
2	1L	188	1	210	CHH	13	16
2	1L	189	2	210	CHH	19	16
2	1L	190	3	210	CHH	29	17
2	1L	195		210	CHH	12	17
2	1L	197		210	CHH	33	18
2	1L	202	1	210	CHH	29	17
2	1L	203	2	210	CHH	11	18
2	1L	204	3	210	CHH	53	19
2	1L	209	1	210	CHH	11	18
2	1L	210	2	210	CHH	17	18
2	1L	211	3	245	CHH	28	18
2	1L	216	1	245	CHH	21	19
2	1L	217	2	245	CHH	12	17
2	1L	218	3	245	CHH	28	18
2	1L	223	1	245	CHH	14	≥20
2	1L	224	2	245	CHH	5	≥20
2	1L	225	3	245	CHH	24	≥20
2	1L	230		245	CHH	5	≥20
2	1L	231		245	CHH	10	≥20
2	1L	239		245	CHH	0	≥20
2	1L	240		245	CHH	18	≥20
2	1L	246	1	280	CHH	0	≥20
2	1L	247	2	280	CHH	0	≥20
2	1L	248	3	280	CHH	13	≥20
2	1L	254	1	280	CHH	4	≥20
2	1L	255	2	280	CHH	0	≥20
2	1L	256	3	280	CHH	17	≥20
2	1L	262		280	CHH	0	≥20
2	1L	270		280	CHH	0	≥20
2	1L	271		280	CHH	22	≥20
2	1L	274		280	CHH	4	≥20
2	1L	277		280	CHH	4	≥20
2	1L	278		280	CHH	4	≥20
2	1L	281		280	CHH	2	≥20
2	1L	285	1	315	CHH	4	≥20
2	1L	286	2	315	CHH	3	≥20
2	1L	287	3	315	CHH	33	≥20
2	1L	294		315	CHH	3	≥20
2	1L	295		315	CHH	13	≥20
2	1L	301	1	315	CHH	10	≥20
2	1L	302	2	315	CHH	7	≥20
2	1L	303	3	315	CHH	13	≥20
2	1L	308		315	CHH	3	≥20
2	1L	322		350	CHH	13	≥20
2	1L	327		350	CHH	20	≥20
2	1L	330		350	CHH	10	≥20
2	1L	336		350	CHH	9	≥20
2	1L	340		350	CHH	20	≥20
2	1L	342		350	CHH	22	≥20
2	1L	351		350	CHH	23	≥20
2	1L	371		385	CHH	9	≥20
2	1L	377		385	CHH	15	≥20
2	1L	378		385	CHH	18	≥20
2	1L	384		385	CHH	28	≥20
2	1L	387		420	CHH	17	≥20
2	1L	389		420	CHH	11	≥20
2	1L	391		420	CHH	4	≥20
2	1L	394		420	CHH	6	≥20
2	1L	410		420	CHH	2	≥20
2	1L	415		420	CHH	15	≥20
2	1L	417		420	CHH	2	≥20
2	1L	418		420	CHH	2	≥20
2	1L	420		420	CHH	2	≥20
2	1L	425		455	CHH	11	≥20
2	1L	430		455	CHH	2	≥20
2	1L	431		455	CHH	0	≥20
2	1L	437		455	CHH	5	≥20
2	1L	440		455	CHH	6	≥20
2	1L	442		455	CHH	2	≥20
2	1L	443		455	CHH	0	≥20
2	1L	448		455	CHH	5	≥20
2	1L	452		455	CHH	3	≥20
2	1L	453		455	CHH	3	≥20
2	1L	456		490	CHH	8	≥20
2	1L	458		490	CHH	5	≥20
2	1L	462		490	CHH	7	≥20
2	1L	463		490	CHH	5	≥20
2	1L	467		490	CHH	6	≥20
2	1L	468		490	CHH	4	≥20
2	1L	471		490	CHH	2	≥20
2	1L	472		490	CHH	5	≥20
2	1L	478		490	CHH	3	≥20
2	1L	481		490	CHH	0	≥20
2	1L	486		490	CHH	12	≥20
2	1L	494		525	CHH	7	≥20
2	1L	495		525	CHH	7	≥20
2	1L	499		525	CHH	8	≥20
2	1L	502		525	CHH	0	≥20
2	1L	503		525	CHH	0	≥20
2	1L	507		525	CHH	5	≥20
2	1L	508		525	CHH	15	≥20
2	1L	515		525	CHH	20	≥20
2	1L	518		525	CHH	0	≥20
2	1L	523		525	CHH	5	≥20
2	1L	524		525	CHH	2	≥20
2	1L	525		525	CHH	2	≥20
2	1L	529		560	CHH	2	≥20
2	1L	531		560	CHH	5	≥20
2	1L	533		560	CHH	0	≥20
2	1L	535		560	CHH	2	≥20
2	1L	537		560	CHH	5	≥20
2	1L	543		560	CHH	7	≥20
2	1L	547		560	CHH	2	≥20
2	1L	548		560	CHH	2	≥20
2	1L	552		560	CHH	13	≥20
2	1L	553		560	CHH	0	≥20
2	1L	554		560	CHH	0	≥20
2	1L	557		560	CHH	5	≥20
2	1L	558		560	CHH	0	≥20
2	1L	564		595	CHH	4	≥20
2	1L	566		595	CHH	6	≥20
2	1L	569		595	CHH	2	≥20
2	1L	573		595	CHH	4	≥20
2	1L	583		595	CHH	4	≥20
2	1L	587		595	CHH	4	≥20
2	1L	588		595	CHH	6	≥20
2	1L	598		630	CHH	2	≥20
2	1L	602		630	CHH	4	≥20
2	1L	603		630	CHH	0	≥20
2	1L	605		630	CHH	0	≥20
2	1L	613		630	CHH	9	≥20
2	1L	615		630	CHH	0	≥20
2	1L	619		630	CHH	4	≥20
2	1L	623		630	CHH	2	≥20
2	1L	625		630	CHH	0	≥20
2	1L	626		630	CHH	0	≥20
2	1L	630		630	CHH	15	≥20
2	1L	632		665	CHH	6	≥20
2	1L	633		665	CHH	6	≥20
2	1L	638		665	CHH	2	≥20
2	1L	642		665	CHH	6	≥20
2	1L	645		665	CHH	2	≥20
2	1L	649		665	CHH	6	≥20
2	1L	657		665	CHH	4	≥20
2	1L	662		665	CHH	28	≥20
2	1L	664		665	CHH	4	≥20
2	1L	665		665	CHH	6	≥20
2	1L	666		665	CHH	4	≥20
2	1L	678		700	CHH	2	≥20
2	1L	681		700	CHH	20	≥20
2	1L	684		700	CHH	18	≥20
2	1L	685		700	CHH	0	≥20
2	1L	686		700	CHH	0	≥20
2	1L	689		700	CHH	0	≥20
2	1L	692		700	CHH	0	≥20
2	1L	694		700	CHH	2	≥20
2	1L	698		700	CHH	6	≥20
2	1R	3	3	35	CHH	33	3
2	1R	8	1	35	CHH	0	9
2	1R	9	2	35	CHH	0	9
2	1R	10	3	35	CHH	20	10
2	1R	15	1	35	CHH	0	10
2	1R	16	2	35	CHH	0	11
2	1R	17	3	35	CHH	15	13
2	1R	22	1	35	CHH	0	13
2	1R	23	2	35	CHH	8	13
2	1R	24	3	35	CHH	15	13
2	1R	29	1	35	CHH	0	15
2	1R	30	2	35	CHH	0	15
2	1R	31	3	35	CHH	25	16
2	1R	36	1	70	CHH	0	18
2	1R	37	2	70	CHH	0	18
2	1R	38	3	70	CHH	17	18
2	1R	43	1	70	CHH	0	18
2	1R	44	2	70	CHH	0	18
2	1R	45	3	70	CHH	12	17
2	1R	50	1	70	CHH	0	18
2	1R	51	2	70	CHH	0	18
2	1R	52	3	70	CHH	17	18
2	1R	57	1	70	CHH	0	19
2	1R	58	2	70	CHH	0	≥20
2	1R	59	3	70	CHH	24	≥20
2	1R	64	1	70	CHH	0	≥20
2	1R	65	2	70	CHH	0	≥20
2	1R	66	3	70	CHH	25	≥20
2	1R	71		105	CHH	0	≥20
2	1R	72		105	CHH	0	≥20
2	1R	73		105	CHH	8	≥20
2	1R	78	1	105	CHH	0	≥20
2	1R	79	2	105	CHH	0	≥20
2	1R	80	3	105	CHH	25	≥20
2	1R	85		105	CHH	0	≥20
2	1R	86		105	CHH	0	≥20
2	1R	87		105	CHH	8	≥20
2	1R	92	1	105	CHH	3	≥20
2	1R	93	2	105	CHH	0	≥20
2	1R	94	3	105	CHH	28	≥20
2	1R	99		105	CHH	0	≥20
2	1R	100		105	CHH	0	≥20
2	1R	101		105	CHH	3	≥20
2	1R	106	1	140	CHH	0	≥20
2	1R	107	2	140	CHH	4	≥20
2	1R	108	3	140	CHH	33	≥20
2	1R	113	1	140	CHH	0	≥20
2	1R	114	2	140	CHH	0	≥20
2	1R	115	3	140	CHH	8	≥20
2	1R	120	1	140	CHH	4	≥20
2	1R	121	2	140	CHH	0	≥20
2	1R	122	3	140	CHH	24	≥20
2	1R	127	1	140	CHH	0	≥20
2	1R	128	2	140	CHH	0	≥20
2	1R	129	3	140	CHH	23	≥20
2	1R	134	1	140	CHH	3	≥20
2	1R	135	2	140	CHH	3	≥20
2	1R	136	3	140	CHH	21	≥20
2	1R	141	1	175	CHH	6	≥20
2	1R	142	2	175	CHH	9	≥20
2	1R	143	3	175	CHH	20	≥20
2	1R	148	1	175	CHH	3	≥20
2	1R	149	2	175	CHH	3	≥20
2	1R	150	3	175	CHH	31	≥20
2	1R	155		175	CHH	5	≥20
2	1R	156		175	CHH	10	≥20
2	1R	157		175	CHH	21	≥20
2	1R	162		175	CHH	18	≥20
2	1R	165		175	CHH	8	≥20
2	1R	167		175	CHH	2	≥20
2	1R	170		175	CHH	4	≥20
2	1R	171		175	CHH	4	≥20
2	1R	175		210	CHH	8	≥20
2	1R	183		210	CHH	6	≥20
2	1R	189		210	CHH	8	≥20
2	1R	193		210	CHH	17	≥20
2	1R	204		210	CHH	15	≥20
2	1R	208		210	CHH	18	≥20
2	1R	209		210	CHH	21	≥20
2	1R	212		245	CHH	4	≥20
2	1R	213		245	CHH	15	≥20
2	1R	222		245	CHH	5	≥20
2	1R	228		245	CHH	38	≥20
2	1R	233		245	CHH	31	≥20
2	1R	236		245	CHH	17	≥20
2	1R	240		245	CHH	16	≥20
2	1R	241		245	CHH	22	≥20
2	1R	243		245	CHH	18	≥20
2	1R	244		245	CHH	39	≥20
2	1R	255		280	CHH	33	≥20
2	1R	257		280	CHH	27	≥20
2	1R	264		280	CHH	41	≥20
2	1R	270		280	CHH	45	≥20
2	1R	274		280	CHH	24	≥20
2	1R	276		280	CHH	33	≥20
2	1R	279		280	CHH	38	≥20
2	1R	282		315	CHH	29	≥20
2	1R	283		315	CHH	37	≥20
2	1R	288		315	CHH	20	≥20
2	1R	290		315	CHH	32	≥20
2	1R	293		315	CHH	34	≥20
2	1R	294		315	CHH	41	≥20
2	1R	306		315	CHH	17	≥20
2	1R	315		315	CHH	10	≥20
2	1R	318		350	CHH	6	≥20
2	1R	321		350	CHH	4	≥20
2	1R	322		350	CHH	9	≥20
2	1R	332		350	CHH	3	≥20
2	1R	336		350	CHH	27	≥20
2	1R	342		350	CHH	8	≥20
2	1R	346		350	CHH	11	≥20
2	1R	349		350	CHH	32	≥20
2	1R	352		385	CHH	11	≥20
2	1R	353		385	CHH	5	≥20
2	1R	354		385	CHH	8	≥20
2	1R	368		385	CHH	5	≥20
2	1R	374		385	CHH	2	≥20
2	1R	379		385	CHH	2	≥20
2	1R	380		385	CHH	5	≥20
2	1R	381		385	CHH	3	≥20
2	1R	386		420	CHH	6	≥20
2	1R	389		420	CHH	2	≥20
2	1R	392		420	CHH	0	≥20
2	1R	398		420	CHH	5	≥20
2	1R	401		420	CHH	0	≥20
2	1R	404		420	CHH	2	≥20
2	1R	407		420	CHH	5	≥20
2	1R	414		420	CHH	2	≥20
2	1R	420		455	CHH	18	≥20
2	1R	423		455	CHH	10	≥20
2	1R	424		455	CHH	8	≥20
2	1R	429		455	CHH	8	≥20
2	1R	438		455	CHH	24	≥20
2	1R	443		455	CHH	9	≥20
2	1R	445		455	CHH	46	≥20
2	1R	448		455	CHH	14	≥20
2	1R	455		455	CHH	18	≥20
2	1R	457		490	CHH	12	≥20
2	1R	465		490	CHH	12	≥20
2	1R	473		490	CHH	13	≥20
2	1R	476		490	CHH	12	≥20
2	1R	478		490	CHH	6	≥20
2	1R	480		490	CHH	35	≥20
2	1R	485		490	CHH	10	≥20
2	1R	486		490	CHH	20	≥20
2	1R	489		490	CHH	12	≥20
2	1R	490		525	CHH	6	≥20
2	1R	493		525	CHH	37	≥20
2	1R	497		525	CHH	12	≥20
2	1R	499		525	CHH	14	≥20
2	1R	500		525	CHH	14	≥20
2	1R	504		525	CHH	6	≥20
2	1R	508		525	CHH	12	≥20
2	1R	511		525	CHH	8	≥20
2	1R	516		525	CHH	6	≥20
2	1R	526		560	CHH	20	≥20
2	1R	527		560	CHH	6	≥20
2	1R	533		560	CHH	4	≥20
2	1R	541		560	CHH	18	≥20
2	1R	543		560	CHH	4	≥20
2	1R	545		560	CHH	15	≥20
2	1R	553		560	CHH	2	≥20
2	1R	556		560	CHH	10	≥20
2	1R	561		595	CHH	10	≥20
2	1R	562		595	CHH	0	≥20
2	1R	571		595	CHH	17	≥20
2	1R	572		595	CHH	0	≥20
2	1R	574		595	CHH	4	≥20
2	1R	575		595	CHH	2	≥20
2	1R	585		595	CHH	26	≥20
2	1R	587		595	CHH	6	≥20
2	1R	598		630	CHH	13	≥20
2	1R	604		630	CHH	11	≥20
2	1R	606		630	CHH	29	≥20
2	1R	608		630	CHH	20	≥20
2	1R	609		630	CHH	8	≥20
2	1R	610		630	CHH	6	≥20
2	1R	617		630	CHH	2	≥20
2	1R	620		630	CHH	28	≥20
2	1R	622		630	CHH	12	≥20
2	1R	626		630	CHH	5	≥20
2	1R	627		630	CHH	3	≥20
2	1R	630		630	CHH	0	≥20
2	1R	635		665	CHH	9	≥20
2	1R	638		665	CHH	32	≥20
2	1R	640		665	CHH	2	≥20
2	1R	641		665	CHH	0	≥20
2	1R	651		665	CHH	0	≥20
2	1R	654		665	CHH	3	≥20
2	1R	656		665	CHH	0	≥20
2	1R	657		665	CHH	0	≥20
2	1R	658		665	CHH	0	≥20
2	1R	661		665	CHH	0	≥20
2	1R	666		700	CHH	2	≥20
2	1R	668		700	CHH	0	≥20
2	1R	677		700	CHH	0	≥20
2	1R	680		700	CHH	8	≥20
2	1R	685		700	CHH	8	≥20
2	1R	688		700	CHH	20	≥20
2	1R	689		700	CHH	0	≥20
2	1R	693		700	CHH	21	≥20
2	1R	698		700	CHH	2	≥20
2	3L	22	1	35	CHH	0	2
2	3L	23	2	35	CHH	0	3
2	3L	24	3	35	CHH	0	4
2	3L	29	1	35	CHH	0	6
2	3L	30	2	35	CHH	0	8
2	3L	31	3	35	CHH	0	8
2	3L	36	1	70	CHH	0	8
2	3L	37	2	70	CHH	0	8
2	3L	38	3	70	CHH	0	8
2	3L	43	1	70	CHH	0	9
2	3L	44	2	70	CHH	0	9
2	3L	45	3	70	CHH	0	9
2	3L	50	1	70	CHH	0	10
2	3L	51	2	70	CHH	0	10
2	3L	52	3	70	CHH	20	10
2	3L	57	1	70	CHH	0	11
2	3L	58	2	70	CHH	0	11
2	3L	59	3	70	CHH	0	11
2	3L	64	1	70	CHH	9	11
2	3L	65	2	70	CHH	0	11
2	3L	66	3	70	CHH	9	11
2	3L	71		105	CHH	0	11
2	3L	72		105	CHH	0	11
2	3L	73		105	CHH	9	11
2	3L	78		105	CHH	0	12
2	3L	79		105	CHH	0	13
2	3L	80		105	CHH	0	13
2	3L	85		105	CHH	7	14
2	3L	86		105	CHH	0	14
2	3L	87		105	CHH	7	14
2	3L	92		105	CHH	0	14
2	3L	93		105	CHH	7	14
2	3L	94		105	CHH	7	15
2	3L	99		105	CHH	11	18
2	3L	100		105	CHH	6	18
2	3L	106		140	CHH	21	19
2	3L	107		140	CHH	21	19
2	3L	113		140	CHH	21	19
2	3L	114		140	CHH	26	19
2	3L	120	1	140	CHH	15	≥20
2	3L	121	2	140	CHH	14	≥20
2	3L	122	3	140	CHH	32	≥20
2	3L	127	1	140	CHH	11	18
2	3L	128	2	140	CHH	11	18
2	3L	129	3	140	CHH	29	17
2	3L	134	1	140	CHH	13	16
2	3L	135	2	140	CHH	6	16
2	3L	136	3	140	CHH	24	17
2	3L	141		175	CHH	0	18
2	3L	142		175	CHH	6	18
2	3L	149		175	CHH	0	17
2	3L	150		175	CHH	0	17
2	3L	156		175	CHH	0	16
2	3L	157		175	CHH	0	18
2	3L	158		175	CHH	0	18
2	3L	164	1	175	CHH	0	18
2	3L	165	2	175	CHH	6	18
2	3L	166	3	175	CHH	29	17
2	3L	172		175	CHH	6	18
2	3L	173		175	CHH	6	18
2	3L	180		210	CHH	5	≥20
2	3L	181		210	CHH	10	≥20
2	3L	187		210	CHH	5	≥20
2	3L	188		210	CHH	10	≥20
2	3L	194		210	CHH	4	≥20
2	3L	195		210	CHH	8	≥20
2	3L	201	1	210	CHH	0	≥20
2	3L	202	2	210	CHH	0	≥20
2	3L	203	3	210	CHH	4	≥20
2	3L	208	1	210	CHH	4	≥20
2	3L	209	2	210	CHH	4	≥20
2	3L	210	3	210	CHH	12	≥20
2	3L	215		245	CHH	0	≥20
2	3L	216		245	CHH	0	≥20
2	3L	217		245	CHH	0	≥20
2	3L	224		245	CHH	0	≥20
2	3L	225		245	CHH	0	≥20
2	3L	232		245	CHH	0	≥20
2	3L	233		245	CHH	0	≥20
2	3L	240	1	245	CHH	0	≥20
2	3L	241	2	245	CHH	5	≥20
2	3L	242	3	245	CHH	9	≥20
2	3L	248		280	CHH	0	≥20
2	3L	249		280	CHH	0	≥20
2	3L	256		280	CHH	0	≥20
2	3L	257		280	CHH	0	≥20
2	3L	264	1	280	CHH	0	≥20
2	3L	265	2	280	CHH	0	≥20
2	3L	266	3	280	CHH	8	≥20
2	3L	271	1	280	CHH	4	≥20
2	3L	272	2	280	CHH	0	≥20
2	3L	273	3	280	CHH	19	≥20
2	3L	279	1	280	CHH	4	≥20
2	3L	280	2	280	CHH	0	≥20
2	3L	281	3	315	CHH	13	≥20
2	3L	286	1	315	CHH	4	≥20
2	3L	287	2	315	CHH	0	≥20
2	3L	288	3	315	CHH	14	≥20
2	3L	294		315	CHH	5	19
2	3L	295		315	CHH	16	19
2	3L	302	1	315	CHH	11	19
2	3L	303	2	315	CHH	11	19
2	3L	304	3	315	CHH	33	18
2	3L	310		315	CHH	5	19
2	3L	311		315	CHH	5	19
2	3L	317		350	CHH	5	≥20
2	3L	318		350	CHH	14	≥20
2	3L	324		350	CHH	5	≥20
2	3L	325		350	CHH	9	≥20
2	3L	326		350	CHH	9	≥20
2	3L	333		350	CHH	0	≥20
2	3L	334		350	CHH	9	≥20
2	3L	340		350	CHH	0	≥20
2	3L	341		350	CHH	0	≥20
2	3L	342		350	CHH	15	≥20
2	3L	348		350	CHH	5	19
2	3L	351		385	CHH	13	≥20
2	3L	354		385	CHH	5	≥20
2	3L	355		385	CHH	0	≥20
2	3L	356		385	CHH	19	≥20
2	3L	361		385	CHH	0	19
2	3L	366		385	CHH	6	≥20
2	3L	369		385	CHH	0	18
2	3L	370		385	CHH	6	18
2	3L	372		385	CHH	18	≥20
2	3L	375		385	CHH	0	19
2	3L	376		385	CHH	0	19
2	3L	377		385	CHH	5	19
2	3L	382		385	CHH	0	≥20
2	3L	386		420	CHH	10	≥20
2	3L	390		420	CHH	0	≥20
2	3L	391		420	CHH	8	≥20
2	3L	393		420	CHH	12	≥20
2	3L	396	1	420	CHH	0	≥20
2	3L	397	2	420	CHH	8	≥20
2	3L	398	3	420	CHH	16	≥20
2	3L	404		420	CHH	19	≥20
2	3L	405		420	CHH	23	≥20
2	3L	411		420	CHH	19	≥20
2	3L	412		420	CHH	22	≥20
2	3L	419		420	CHH	12	≥20
2	3L	420		420	CHH	16	≥20
2	3L	427		455	CHH	16	≥20
2	3L	428		455	CHH	20	≥20
2	3L	434		455	CHH	12	≥20
2	3L	435		455	CHH	12	≥20
2	3L	436		455	CHH	17	≥20
2	3L	442		455	CHH	12	≥20
2	3L	448		455	CHH	8	≥20
2	3L	450		455	CHH	12	≥20
2	3L	456		490	CHH	0	≥20
2	3L	457		490	CHH	4	≥20
2	3L	458		490	CHH	19	≥20
2	3L	460		490	CHH	11	≥20
2	3L	462		490	CHH	8	≥20
2	3L	469		490	CHH	4	≥20
2	3L	471		490	CHH	5	≥20
2	3L	476		490	CHH	10	≥20
2	3L	478		490	CHH	4	≥20
2	3L	481		490	CHH	7	≥20
2	3L	485		490	CHH	9	≥20
2	3L	488		490	CHH	17	≥20
2	3L	491		490	CHH	11	≥20
2	3L	492		525	CHH	11	≥20
2	3L	495		525	CHH	9	≥20
2	3L	496		525	CHH	11	≥20
2	3L	498		525	CHH	12	≥20
2	3L	499		525	CHH	15	≥20
2	3L	503		525	CHH	25	≥20
2	3L	505		525	CHH	27	≥20
2	3L	508		525	CHH	23	≥20
2	3L	512		525	CHH	31	≥20
2	3L	515		525	CHH	29	≥20
2	3L	521		525	CHH	9	≥20
2	3L	524		525	CHH	8	≥20
2	3L	527		560	CHH	10	≥20
2	3L	529		560	CHH	8	≥20
2	3L	534		560	CHH	10	≥20
2	3L	538		560	CHH	2	≥20
2	3L	543		560	CHH	13	≥20
2	3L	544		560	CHH	2	≥20
2	3L	548		560	CHH	2	≥20
2	3L	552		560	CHH	15	≥20
2	3L	557		560	CHH	13	≥20
2	3L	563		595	CHH	13	≥20
2	3L	564		595	CHH	7	≥20
2	3L	565		595	CHH	6	≥20
2	3L	574		595	CHH	9	≥20
2	3L	575		595	CHH	4	≥20
2	3L	577		595	CHH	2	≥20
2	3L	579		595	CHH	6	≥20
2	3L	581		595	CHH	6	≥20
2	3L	586		595	CHH	2	≥20
2	3L	587		595	CHH	2	≥20
2	3L	591		595	CHH	3	≥20
2	3L	595		595	CHH	0	≥20
2	3L	596		595	CHH	3	≥20
2	3L	598		630	CHH	5	≥20
2	3L	602		630	CHH	0	≥20
2	3L	609		630	CHH	6	≥20
2	3L	610		630	CHH	6	≥20
2	3L	617		630	CHH	5	≥20
2	3L	618		630	CHH	3	≥20
2	3L	623		630	CHH	6	≥20
2	3L	624		630	CHH	3	≥20
2	3L	627		630	CHH	19	≥20
2	3L	630		630	CHH	3	≥20
2	3L	634		665	CHH	2	≥20
2	3L	643		665	CHH	19	≥20
2	3L	645		665	CHH	3	≥20
2	3L	646		665	CHH	0	≥20
2	3L	652		665	CHH	3	≥20
2	3L	653		665	CHH	0	≥20
2	3L	659		665	CHH	3	≥20
2	3L	660		665	CHH	2	≥20
2	3L	671		700	CHH	12	≥20
2	3L	680		700	CHH	9	≥20
2	3L	682		700	CHH	9	≥20
2	3L	689		700	CHH	2	≥20
2	3L	696		700	CHH	3	≥20
2	3R	24	3	35	CHH	0	3
2	3R	29	1	35	CHH	0	3
2	3R	30	2	35	CHH	0	3
2	3R	31	3	35	CHH	33	4
2	3R	36	1	70	CHH	0	4
2	3R	37	2	70	CHH	0	4
2	3R	38	3	70	CHH	0	4
2	3R	43	1	70	CHH	0	4
2	3R	44	2	70	CHH	0	4
2	3R	45	3	70	CHH	25	4
2	3R	50	1	70	CHH	0	5
2	3R	51	2	70	CHH	0	6
2	3R	52	3	70	CHH	17	7
2	3R	57	1	70	CHH	14	7
2	3R	58	2	70	CHH	0	7
2	3R	59	3	70	CHH	57	7
2	3R	64	1	70	CHH	0	7
2	3R	65	2	70	CHH	0	7
2	3R	66	3	70	CHH	14	9
2	3R	71		105	CHH	0	9
2	3R	72		105	CHH	11	11
2	3R	73		105	CHH	36	15
2	3R	82		105	CHH	7	≥20
2	3R	88		105	CHH	15	15
2	3R	93		105	CHH	7	17
2	3R	94		105	CHH	24	≥20
2	3R	98		105	CHH	7	≥20
2	3R	102		105	CHH	11	19
2	3R	107		140	CHH	21	≥20
2	3R	109		140	CHH	15	≥20
2	3R	111		140	CHH	15	≥20
2	3R	112		140	CHH	5	≥20
2	3R	113		140	CHH	45	≥20
2	3R	119		140	CHH	29	≥20
2	3R	122		140	CHH	50	≥20
2	3R	124		140	CHH	55	≥20
2	3R	129		140	CHH	35	≥20
2	3R	130		140	CHH	40	19
2	3R	133		140	CHH	58	≥20
2	3R	136		140	CHH	45	≥20
2	3R	141		175	CHH	31	≥20
2	3R	144		175	CHH	32	≥20
2	3R	145		175	CHH	64	≥20
2	3R	148		175	CHH	70	≥20
2	3R	151		175	CHH	30	≥20
2	3R	155		175	CHH	61	≥20
2	3R	160		175	CHH	63	≥20
2	3R	161		175	CHH	67	≥20
2	3R	164		175	CHH	64	≥20
2	3R	166		175	CHH	54	≥20
2	3R	167		175	CHH	64	≥20
2	3R	169		175	CHH	60	≥20
2	3R	171		175	CHH	62	≥20
2	3R	181		210	CHH	71	≥20
2	3R	185		210	CHH	50	≥20
2	3R	187		210	CHH	48	≥20
2	3R	192		210	CHH	52	≥20
2	3R	193		210	CHH	63	≥20
2	3R	195		210	CHH	58	≥20
2	3R	201		210	CHH	60	≥20
2	3R	208		245	CHH	56	≥20
2	3R	210		245	CHH	58	≥20
2	3R	213		245	CHH	52	≥20
2	3R	216		245	CHH	39	≥20
2	3R	218		245	CHH	35	≥20
2	3R	223		245	CHH	27	≥20
2	3R	228		245	CHH	22	≥20
2	3R	232		245	CHH	18	≥20
2	3R	236		245	CHH	24	≥20
2	3R	237		245	CHH	10	≥20
2	3R	242		245	CHH	28	≥20
2	3R	248		280	CHH	25	≥20
2	3R	251		280	CHH	37	≥20
2	3R	255		280	CHH	10	≥20
2	3R	264		280	CHH	7	≥20
2	3R	266		280	CHH	3	≥20
2	3R	267		280	CHH	0	≥20
2	3R	270		280	CHH	6	≥20
2	3R	272		280	CHH	13	≥20
2	3R	275		280	CHH	0	≥20
2	3R	276		280	CHH	7	≥20
2	3R	279		315	CHH	3	≥20
2	3R	284		315	CHH	0	≥20
2	3R	285		315	CHH	0	≥20
2	3R	291		315	CHH	2	≥20
2	3R	300		315	CHH	0	≥20
2	3R	305		315	CHH	0	≥20
2	3R	307		315	CHH	13	≥20
2	3R	318		350	CHH	6	≥20
2	3R	320		350	CHH	0	≥20
2	3R	324		350	CHH	8	≥20
2	3R	326		350	CHH	10	≥20
2	3R	330		350	CHH	0	≥20
2	3R	335		350	CHH	9	≥20
2	3R	336		350	CHH	2	≥20
2	3R	339		350	CHH	13	≥20
2	3R	343		350	CHH	47	≥20
2	3R	348		385	CHH	10	≥20
2	3R	351		385	CHH	0	≥20
2	3R	354		385	CHH	16	≥20
2	3R	358		385	CHH	2	≥20
2	3R	359		385	CHH	2	≥20
2	3R	360		385	CHH	2	≥20
2	3R	367		385	CHH	0	≥20
2	3R	372		385	CHH	2	≥20
2	3R	373		385	CHH	2	≥20
2	3R	378		385	CHH	10	≥20
2	3R	379		385	CHH	3	≥20
2	3R	382		385	CHH	0	≥20
2	3R	387		420	CHH	0	≥20
2	3R	392		420	CHH	8	≥20
2	3R	397		420	CHH	3	≥20
2	3R	405		420	CHH	0	≥20
2	3R	407		420	CHH	0	≥20
2	3R	410		420	CHH	0	≥20
2	3R	411		420	CHH	0	≥20
2	3R	414		420	CHH	0	≥20
2	3R	417		420	CHH	6	≥20
2	3R	420		455	CHH	0	≥20
2	3R	421		455	CHH	0	≥20
2	3R	426		455	CHH	0	≥20
2	3R	429		455	CHH	13	≥20
2	3R	435		455	CHH	0	≥20
2	3R	440		455	CHH	4	≥20
2	3R	448		455	CHH	24	≥20
2	3R	450		455	CHH	4	≥20
2	3R	452		455	CHH	8	≥20
2	3R	454		490	CHH	12	≥20
2	3R	460		490	CHH	4	≥20
2	3R	467		490	CHH	2	≥20
2	3R	468		490	CHH	2	≥20
2	3R	473		490	CHH	52	≥20
2	3R	475		490	CHH	4	≥20
2	3R	476		490	CHH	40	19
2	3R	479		490	CHH	5	17
2	3R	482		490	CHH	82	15
2	3R	484		490	CHH	0	15
2	3R	485		490	CHH	0	14
2	3R	487		490	CHH	14	13
2	3R	489		525	CHH	8	≥20
2	3R	496		525	CHH	0	12
2	3R	499		525	CHH	17	12
2	3R	501		525	CHH	0	≥20
2	3R	508		525	CHH	0	13
2	3R	510		525	CHH	0	13
2	3R	511		525	CHH	0	12
2	3R	516		525	CHH	8	12
2	3R	518		525	CHH	17	12
2	3R	520		525	CHH	42	12
2	3R	522		525	CHH	17	12
2	3R	523		525	CHH	8	12
2	3R	526		560	CHH	0	12
2	3R	530		560	CHH	0	≥20
2	3R	538		560	CHH	0	9
2	3R	541		560	CHH	0	9
2	3R	542		560	CHH	0	9
2	3R	546		560	CHH	11	9
2	3R	547		560	CHH	11	10
2	3R	549		560	CHH	10	10
2	3R	551		560	CHH	20	10
2	3R	552		560	CHH	0	10
2	3R	553		560	CHH	10	9
2	3R	555		560	CHH	56	9
2	3R	556		560	CHH	11	≥20
2	3R	562		595	CHH	0	9
2	3R	564		595	CHH	56	≥20
2	3R	574		595	CHH	0	9
2	3R	577		595	CHH	0	9
2	3R	581		595	CHH	33	9
2	3R	587		595	CHH	33	9
2	3R	588		595	CHH	0	9
2	3R	589		595	CHH	0	≥20
2	3R	599		630	CHH	13	8
2	3R	605		630	CHH	25	8
2	3R	606		630	CHH	0	8
2	3R	607		630	CHH	0	7
2	3R	611		630	CHH	29	6
2	3R	614		630	CHH	0	6
2	3R	615		630	CHH	0	6
2	3R	617		630	CHH	0	5
2	3R	620		630	CHH	0	5
2	3R	623		630	CHH	0	6
2	3R	626		630	CHH	0	6
2	3R	629		665	CHH	17	6
2	3R	630		665	CHH	0	≥20
[truncated: 407 more rows]
