# Supplementary material for: A complex network of interactions governs DNA methylation at telomeric regions
Source: Nucleic Acids Res. 2022 Jan 21;50(3):1449–64. doi: 10.1093/nar/gkac012 (PMC8860613; doi:10.1093/nar/gkac012)
Supplement: gkac012_Supplemental_Files [file gkac012_supplemental_files.zip › Supplementary Table S7.xlsx]

## Sheet: Hoja1
Strain	Telomeric region	Strand	Coordenate	ITS (Y/N)	Methylation type	C context	Methylation (%)	Methylation/strand (%)	Coverage
wild-type	1L	-1	75	N	CHH	CT	19.0476	-19.0476	21
wild-type	1L	1	76	N	CG	CG	91.6667	91.6667	12
wild-type	1L	-1	77	N	CG	CG	95.2381	-95.2381	21
wild-type	1L	1	78	N	CHG	CT	66.6667	66.6667	12
wild-type	1L	-1	80	N	CHG	CA	72.7273	-72.7273	22
wild-type	1L	-1	82	N	CHH	CA	33.3333	-33.3333	21
wild-type	1L	-1	83	N	CHH	CC	22.7273	-22.7273	22
wild-type	1L	-1	84	N	CHH	CC	13.0435	-13.0435	23
wild-type	1L	1	87	N	CHH	CA	18.75	18.75	16
wild-type	1L	1	91	N	CHH	CA	31.25	31.25	16
wild-type	1L	-1	95	N	CHH	CA	27.2727	-27.2727	22
wild-type	1L	1	96	N	CHH	CA	11.1111	11.1111	18
wild-type	1L	1	103	N	CHH	CC	20.8333	20.8333	24
wild-type	1L	1	104	N	CHH	CA	19.2308	19.2308	26
wild-type	1L	-1	108	N	CHH	CT	50	-50	26
wild-type	1L	-1	109	N	CHH	CC	24	-24	25
wild-type	1L	-1	113	N	CHH	CT	48	-48	25
wild-type	1L	-1	117	N	CHH	CT	70	-70	30
wild-type	1L	-1	118	N	CHH	CC	40	-40	30
wild-type	1L	-1	119	N	CHH	CC	23.3333	-23.3333	30
wild-type	1L	1	120	N	CHG	CC	60.6061	60.6061	33
wild-type	1L	1	121	N	CG	CG	60.6061	60.6061	33
wild-type	1L	-1	122	N	CG	CG	71.4286	-71.4286	28
wild-type	1L	1	124	N	CHH	CA	52.9412	52.9412	34
wild-type	1L	-1	127	N	CHH	CT	41.1765	-41.1765	34
wild-type	1L	1	130	N	CHH	CA	30	30	40
wild-type	1L	1	133	N	CHG	CA	52.381	52.381	42
wild-type	1L	-1	135	N	CHG	CT	58.9744	-58.9744	39
wild-type	1L	-1	136	N	CHH	CC	42.1053	-42.1053	38
wild-type	1L	-1	137	N	CHH	CC	38.4615	-38.4615	39
wild-type	1L	-1	140	N	CHH	CT	40	-40	40
wild-type	1L	-1	143	N	CHH	CT	41.4634	-41.4634	41
wild-type	1L	1	145	N	CHH	CA	35.7143	35.7143	42
wild-type	1L	1	150	N	CHH	CA	17.5	17.5	40
wild-type	1L	1	152	N	CHH	CA	12.8205	12.8205	39
wild-type	1L	1	155	N	CHG	CC	27.7778	27.7778	36
wild-type	1L	1	156	N	CG	CG	56.7568	56.7568	37
wild-type	1L	-1	157	N	CG	CG	72.7273	-72.7273	44
wild-type	1L	1	162	N	CHH	CA	20	20	30
wild-type	1L	-1	167	N	CHH	CA	30.9524	-30.9524	42
wild-type	1L	1	170	N	CHH	CT	17.3913	17.3913	23
wild-type	1L	1	175	Y	CHH	CC	27.7778	27.7778	18
wild-type	1L	1	176	Y	CHH	CT	35.2941	35.2941	17
wild-type	1L	1	181	Y	CHH	CC	30	30	10
wild-type	1L	1	182	Y	CHH	CC	44.4444	44.4444	9
wild-type	1L	1	183	Y	CHH	CT	50	50	8
wild-type	1L	1	188	Y	CHH	CC	37.5	37.5	8
wild-type	1L	1	189	Y	CHH	CC	42.8571	42.8571	7
wild-type	1L	1	190	Y	CHH	CT	62.5	62.5	8
wild-type	1L	1	195	Y	CHH	CA	42.8571	42.8571	7
wild-type	1L	1	197	Y	CHH	CT	42.8571	42.8571	7
wild-type	1L	1	202	Y	CHH	CC	50	50	6
wild-type	1L	1	203	Y	CHH	CC	50	50	6
wild-type	1L	1	204	Y	CHH	CT	66.6667	66.6667	6
wild-type	1L	1	209	Y	CHH	CC	33.3333	33.3333	6
wild-type	1L	1	210	Y	CHH	CC	40	40	5
wild-type	1L	1	211	Y	CHH	CT	66.6667	66.6667	6
wild-type	1L	1	216	Y	CHH	CC	50	50	6
wild-type	1L	1	217	Y	CHH	CC	50	50	6
wild-type	1L	1	218	Y	CHH	CT	83.3333	83.3333	6
wild-type	1L	1	223	Y	CHH	CC	50	50	6
wild-type	1L	1	224	Y	CHH	CC	50	50	6
wild-type	1L	1	225	Y	CHH	CT	60	60	5
wild-type	1L	1	230	Y	CHH	CC	33.3333	33.3333	6
wild-type	1L	1	231	Y	CHH	CT	60	60	5
wild-type	1L	1	233	Y	CHG	CT	100	100	5
wild-type	1L	-1	235	Y	CHG	CA	30.303	-30.303	33
wild-type	1L	1	239	Y	CHH	CC	75	75	4
wild-type	1L	1	240	Y	CHH	CT	75	75	4
wild-type	1L	1	254	Y	CHH	CC	50	50	4
wild-type	1L	1	255	Y	CHH	CC	75	75	4
wild-type	1L	1	256	Y	CHH	CT	75	75	4
wild-type	1L	1	270	Y	CHH	CC	50	50	6
wild-type	1L	1	271	Y	CHH	CT	66.6667	66.6667	6
wild-type	1L	1	274	Y	CHH	CA	42.8571	42.8571	7
wild-type	1L	1	277	Y	CHH	CC	33.3333	33.3333	6
wild-type	1L	1	278	Y	CHH	CA	50	50	6
wild-type	1L	-1	281	Y	CHH	CA	7.8947	-7.8947	38
wild-type	1L	1	285	Y	CHH	CC	57.1429	57.1429	7
wild-type	1L	1	286	Y	CHH	CC	57.1429	57.1429	7
wild-type	1L	1	287	Y	CHH	CT	62.5	62.5	8
wild-type	1L	1	294	Y	CHH	CC	55.5556	55.5556	9
wild-type	1L	1	295	Y	CHH	CT	55.5556	55.5556	9
wild-type	1L	1	301	Y	CHH	CC	45.4545	45.4545	11
wild-type	1L	1	302	Y	CHH	CC	50	50	12
wild-type	1L	1	303	Y	CHH	CT	54.5455	54.5455	11
wild-type	1L	1	308	Y	CHH	CC	25	25	16
wild-type	1L	1	309	Y	CHG	CC	75	75	16
wild-type	1L	1	310	Y	CG	CG	93.75	93.75	16
wild-type	1L	-1	311	Y	CG	CG	94.2857	-94.2857	35
wild-type	1L	1	315	N	CHG	CC	18.75	18.75	16
wild-type	1L	1	316	N	CG	CG	93.75	93.75	16
wild-type	1L	-1	317	N	CG	CG	94.1176	-94.1176	34
wild-type	1L	-1	318	N	CHG	CC	30.5556	-30.5556	36
wild-type	1L	1	322	N	CHH	CT	30	30	20
wild-type	1L	1	324	N	CHG	CT	85	85	20
wild-type	1L	-1	326	N	CHG	CA	72.7273	-72.7273	33
wild-type	1L	-1	327	N	CHH	CC	36.3636	-36.3636	33
wild-type	1L	-1	330	N	CHH	CA	22.5806	-22.5806	31
wild-type	1L	1	336	N	CHH	CA	27.5862	27.5862	29
wild-type	1L	-1	340	N	CHH	CA	32.1429	-32.1429	28
wild-type	1L	-1	342	N	CHH	CA	37.931	-37.931	29
wild-type	1L	-1	351	N	CHH	CA	41.6667	-41.6667	24
wild-type	1L	1	362	N	CG	CG	88	88	25
wild-type	1L	-1	363	N	CG	CG	75	-75	20
wild-type	1L	-1	371	N	CHH	CA	31.5789	-31.5789	19
wild-type	1L	-1	377	N	CHH	CA	37.5	-37.5	16
wild-type	1L	1	378	N	CHH	CT	26.3158	26.3158	19
wild-type	1L	-1	384	N	CHH	CA	38.4615	-38.4615	13
wild-type	1L	-1	387	N	CHH	CA	61.5385	-61.5385	13
wild-type	1L	-1	389	N	CHH	CA	45.4545	-45.4545	11
wild-type	1L	-1	391	N	CHH	CA	33.3333	-33.3333	12
wild-type	1L	-1	394	N	CHH	CT	20	-20	10
wild-type	1L	1	410	N	CHH	CA	15.3846	15.3846	13
wild-type	1L	-1	415	N	CHH	CA	6.6667	-6.6667	15
wild-type	1L	-1	417	N	CHH	CT	6.25	-6.25	16
wild-type	1L	-1	418	N	CHH	CC	6.25	-6.25	16
wild-type	1L	1	420	N	CHH	CA	23.0769	23.0769	13
wild-type	1L	1	425	N	CHH	CA	10	10	10
wild-type	1L	1	430	N	CHH	CC	10	10	10
wild-type	1L	1	431	N	CHH	CT	10	10	10
wild-type	1L	1	437	N	CHH	CT	11.1111	11.1111	9
wild-type	1L	-1	440	N	CHH	CA	4	-4	25
wild-type	1L	-1	442	N	CHH	CA	4	-4	25
wild-type	1L	-1	443	N	CHH	CC	7.6923	-7.6923	26
wild-type	1L	1	448	N	CHH	CT	14.2857	14.2857	7
wild-type	1L	1	452	N	CHH	CC	28.5714	28.5714	7
wild-type	1L	1	453	N	CHH	CT	25	25	8
wild-type	1L	1	456	N	CHH	CA	14.2857	14.2857	7
wild-type	1L	1	458	N	CHH	CT	25	25	8
wild-type	1L	-1	462	N	CHH	CT	4.5455	-4.5455	22
wild-type	1L	1	463	N	CHH	CT	57.1429	57.1429	7
wild-type	1L	-1	467	N	CHH	CA	16.6667	-16.6667	18
wild-type	1L	-1	468	N	CHH	CC	11.1111	-11.1111	18
wild-type	1L	-1	471	N	CHH	CA	15	-15	20
wild-type	1L	-1	472	N	CHH	CC	15.7895	-15.7895	19
wild-type	1L	1	478	N	CHH	CT	0	0	8
wild-type	1L	1	481	N	CHH	CA	25	25	12
wild-type	1L	-1	486	N	CHH	CA	17.6471	-17.6471	17
wild-type	1L	-1	494	N	CHH	CA	20	-20	15
wild-type	1L	-1	495	N	CHH	CC	23.5294	-23.5294	17
wild-type	1L	1	499	N	CHH	CA	12.5	12.5	16
wild-type	1L	-1	502	N	CHH	CT	11.1111	-11.1111	18
wild-type	1L	1	503	N	CHH	CT	11.7647	11.7647	17
wild-type	1L	-1	507	N	CHH	CA	5.5556	-5.5556	18
wild-type	1L	1	508	N	CHH	CT	22.2222	22.2222	18
wild-type	1L	1	511	N	CG	CG	50	50	14
wild-type	1L	-1	512	N	CG	CG	57.1429	-57.1429	21
wild-type	1L	1	515	N	CHH	CT	22.2222	22.2222	18
wild-type	1L	1	518	N	CHH	CA	12.5	12.5	16
wild-type	1L	-1	523	N	CHH	CA	13.6364	-13.6364	22
wild-type	1L	-1	524	N	CHH	CC	15	-15	20
wild-type	1L	-1	525	N	CHH	CC	19.0476	-19.0476	21
wild-type	1L	-1	529	N	CHH	CA	17.6471	-17.6471	17
wild-type	1L	-1	531	N	CHH	CA	22.2222	-22.2222	18
wild-type	1L	-1	533	N	CHH	CT	25	-25	16
wild-type	1L	1	535	N	CHH	CT	0	0	10
wild-type	1L	1	537	N	CHH	CT	0	0	12
wild-type	1L	-1	543	N	CHH	CA	11.7647	-11.7647	17
wild-type	1L	1	547	N	CHH	CC	0	0	11
wild-type	1L	1	548	N	CHH	CT	0	0	11
wild-type	1L	-1	552	N	CHH	CT	0	0	11
wild-type	1L	-1	553	N	CHH	CC	0	0	11
wild-type	1L	-1	554	N	CHH	CC	0	0	10
wild-type	1L	-1	557	N	CHH	CA	0	0	10
wild-type	1L	-1	558	N	CHH	CC	10	-10	10
wild-type	1L	1	564	N	CHH	CT	0	0	12
wild-type	1L	1	566	N	CHH	CA	0	0	11
wild-type	1L	-1	569	N	CHH	CT	0	0	9
wild-type	1L	1	573	N	CHH	CT	11.1111	11.1111	9
wild-type	1L	-1	583	N	CHH	CA	7.6923	-7.6923	13
wild-type	1L	-1	587	N	CHH	CA	8.3333	-8.3333	12
wild-type	1L	-1	588	N	CHH	CC	0	0	12
wild-type	1L	1	590	N	CHG	CT	9.0909	9.0909	11
wild-type	1L	-1	592	N	CHG	CA	0	0	13
wild-type	1L	-1	598	N	CHH	CA	0	0	13
wild-type	1L	-1	602	N	CHH	CA	0	0	16
wild-type	1L	-1	603	N	CHH	CC	0	0	16
wild-type	1L	1	605	N	CHH	CA	0	0	9
wild-type	1L	-1	613	N	CHH	CA	6.25	-6.25	16
wild-type	1L	1	615	N	CHH	CA	0	0	10
wild-type	1L	1	619	N	CHH	CT	10	10	10
wild-type	1L	1	623	N	CHH	CT	10	10	10
wild-type	1L	1	625	N	CHH	CC	0	0	10
wild-type	1L	1	626	N	CHH	CT	10	10	10
wild-type	1L	-1	630	N	CHH	CA	23.0769	-23.0769	13
wild-type	1L	-1	632	N	CHH	CA	20	-20	15
wild-type	1L	-1	633	N	CHH	CC	21.4286	-21.4286	14
wild-type	1L	-1	638	N	CHH	CA	20	-20	15
wild-type	1L	-1	642	N	CHH	CA	13.3333	-13.3333	15
wild-type	1L	1	645	N	CHH	CT	14.2857	14.2857	7
wild-type	1L	1	649	N	CHH	CA	12.5	12.5	8
wild-type	1L	1	657	N	CHH	CT	0	0	10
wild-type	1L	-1	662	N	CHH	CA	58.3333	-58.3333	12
wild-type	1L	-1	664	N	CHH	CA	18.1818	-18.1818	11
wild-type	1L	-1	665	N	CHH	CC	0	0	9
wild-type	1L	-1	666	N	CHH	CC	11.1111	-11.1111	9
wild-type	1L	-1	678	N	CHH	CT	7.6923	-7.6923	13
wild-type	1L	-1	681	N	CHH	CA	38.4615	-38.4615	13
wild-type	1L	-1	684	N	CHH	CT	8.3333	-8.3333	12
wild-type	1L	-1	685	N	CHH	CC	0	0	11
wild-type	1L	-1	686	N	CHH	CC	0	0	11
wild-type	1L	-1	689	N	CHH	CA	0	0	12
wild-type	1L	-1	692	N	CHH	CT	0	0	12
wild-type	1L	1	694	N	CHH	CT	15.3846	15.3846	13
wild-type	1L	1	698	N	CHH	CT	14.2857	14.2857	14
wild-type	1L	1	701	N	CG	CG	53.8462	53.8462	13
wild-type	1L	-1	702	N	CG	CG	80	-80	15
wild-type	1L	-1	705	N	CHH	CA	0	0	18
wild-type	1L	-1	708	N	CHH	CA	11.7647	-11.7647	17
wild-type	1L	1	712	N	CG	CG	44.4444	44.4444	9
wild-type	1L	-1	713	N	CG	CG	46.6667	-46.6667	15
wild-type	1L	1	714	N	CHH	CT	12.5	12.5	8
wild-type	1L	-1	717	N	CHH	CA	10	-10	20
wild-type	1L	1	719	N	CHH	CA	11.1111	11.1111	9
wild-type	1L	1	722	N	CHH	CT	0	0	10
wild-type	1L	1	724	N	CHH	CA	22.2222	22.2222	9
wild-type	1L	1	727	N	CHH	CT	12.5	12.5	8
wild-type	1L	1	729	N	CHH	CT	11.1111	11.1111	9
wild-type	1L	1	731	N	CHH	CA	12.5	12.5	8
wild-type	1L	-1	735	N	CHH	CA	4.1667	-4.1667	24
wild-type	1L	-1	740	N	CHH	CA	0	0	23
wild-type	1L	-1	741	N	CHH	CC	0	0	23
wild-type	1L	-1	742	N	CHH	CC	0	0	23
wild-type	1L	-1	745	N	CHH	CA	0	0	21
wild-type	1L	-1	746	N	CHH	CC	0	0	19
wild-type	1L	1	748	N	CHH	CC	0	0	9
wild-type	1L	1	749	N	CHH	CT	12.5	12.5	8
wild-type	1L	-1	754	N	CHH	CT	5.5556	-5.5556	18
wild-type	1L	1	755	N	CHH	CA	11.1111	11.1111	9
wild-type	1L	1	763	N	CHG	CT	20	20	10
wild-type	1L	-1	765	N	CHG	CA	7.6923	-7.6923	13
wild-type	1L	-1	768	N	CHH	CT	0	0	15
wild-type	1L	1	771	N	CHH	CT	0	0	9
wild-type	1L	1	774	N	CHG	CT	33.3333	33.3333	9
wild-type	1L	-1	776	N	CHG	CA	16.6667	-16.6667	12
wild-type	1L	1	777	N	CHH	CT	0	0	11
wild-type	1L	-1	780	N	CHH	CA	0	0	9
wild-type	1L	-1	783	N	CHH	CA	0	0	7
wild-type	1L	1	791	N	CHH	CC	0	0	11
wild-type	1L	1	792	N	CHH	CT	0	0	12
wild-type	1L	-1	796	N	CHH	CT	0	0	5
wild-type	1L	1	797	N	CHH	CC	0	0	14
wild-type	1L	1	798	N	CHH	CA	18.75	18.75	16
wild-type	1L	-1	803	N	CHH	CT	0	0	6
wild-type	1L	-1	804	N	CHH	CC	0	0	6
wild-type	1L	-1	808	N	CHH	CA	0	0	6
wild-type	1L	-1	809	N	CHH	CC	0	0	6
wild-type	1L	-1	811	N	CHH	CA	0	0	7
wild-type	1L	-1	812	N	CHH	CC	0	0	8
wild-type	1L	-1	816	N	CHH	CA	33.3333	-33.3333	9
wild-type	1L	-1	819	N	CHH	CT	0	0	8
wild-type	1L	1	821	N	CHH	CA	5.5556	5.5556	18
wild-type	1L	1	823	N	CHH	CA	10	10	20
wild-type	1L	1	826	N	CHH	CA	5.2632	5.2632	19
wild-type	1L	1	831	N	CHH	CA	10.5263	10.5263	19
wild-type	1L	-1	838	N	CHH	CT	0	0	18
wild-type	1L	1	839	N	CHH	CT	9.5238	9.5238	21
wild-type	1L	1	843	N	CG	CG	100	100	19
wild-type	1L	-1	844	N	CG	CG	91.3043	-91.3043	23
wild-type	1L	1	845	N	CHH	CC	0	0	19
wild-type	1L	1	846	N	CHH	CT	11.1111	11.1111	18
wild-type	1L	1	848	N	CG	CG	100	100	18
wild-type	1L	-1	849	N	CG	CG	80	-80	30
wild-type	1L	1	851	N	CG	CG	70.5882	70.5882	17
wild-type	1L	-1	852	N	CG	CG	78.125	-78.125	32
wild-type	1L	-1	855	N	CHH	CA	3.7037	-3.7037	27
wild-type	1L	1	856	N	CHH	CT	0	0	12
wild-type	1L	1	858	N	CHH	CT	30.7692	30.7692	13
wild-type	1L	1	864	N	CHH	CT	36.3636	36.3636	11
wild-type	1L	1	868	N	CHH	CC	0	0	8
wild-type	1L	1	869	N	CHH	CT	0	0	9
wild-type	1L	-1	872	N	CHH	CA	21.0526	-21.0526	38
wild-type	1L	-1	875	N	CHH	CT	16.6667	-16.6667	36
wild-type	1L	1	876	N	CHH	CA	0	0	9
wild-type	1L	1	878	N	CHH	CA	11.1111	11.1111	9
wild-type	1L	1	880	N	CHH	CA	11.1111	11.1111	9
wild-type	1L	-1	886	N	CHH	CA	22.2222	-22.2222	36
wild-type	1L	-1	887	N	CHH	CC	0	0	36
wild-type	1L	1	888	N	CHH	CA	16.6667	16.6667	6
wild-type	1L	1	890	N	CHH	CT	16.6667	16.6667	6
wild-type	1L	1	892	N	CHH	CA	80	80	5
wild-type	1L	-1	899	N	CHH	CT	3.0303	-3.0303	33
wild-type	1L	-1	908	N	CHH	CT	21.4286	-21.4286	28
wild-type	1L	-1	911	N	CHH	CA	6.4516	-6.4516	31
wild-type	1L	-1	915	N	CHH	CA	6.4516	-6.4516	31
wild-type	1L	-1	920	N	CHH	CA	17.3913	-17.3913	23
wild-type	1L	1	921	N	CHH	CT	0	0	4
wild-type	1L	-1	928	N	CHH	CA	30	-30	20
wild-type	1L	-1	931	N	CHH	CT	22.2222	-22.2222	18
wild-type	1L	-1	934	N	CHH	CT	16.6667	-16.6667	18
wild-type	1L	-1	944	N	CHH	CA	14.2857	-14.2857	14
wild-type	1L	-1	964	N	CHH	CT	55.5556	-55.5556	9
wild-type	1L	-1	966	N	CHH	CT	12.5	-12.5	8
wild-type	1L	-1	968	N	CHH	CA	22.2222	-22.2222	9
wild-type	1L	-1	973	N	CHH	CA	33.3333	-33.3333	12
wild-type	1L	-1	974	N	CHH	CC	21.4286	-21.4286	14
wild-type	1L	-1	977	N	CHH	CA	13.3333	-13.3333	15
wild-type	1L	1	981	N	CHH	CA	40	40	15
wild-type	1L	-1	984	N	CHH	CT	18.75	-18.75	16
wild-type	1L	1	986	N	CHH	CT	53.3333	53.3333	15
wild-type	1L	1	989	N	CHH	CT	50	50	18
wild-type	1L	1	991	N	CG	CG	93.75	93.75	16
wild-type	1L	-1	992	N	CG	CG	95	-95	20
wild-type	1L	-1	993	N	CHG	CC	85.7143	-85.7143	21
wild-type	1L	1	996	N	CHG	CT	95	95	20
wild-type	1L	-1	998	N	CHG	CA	87.5	-87.5	24
wild-type	1L	1	999	N	CHH	CA	50	50	20
wild-type	1L	-1	1003	N	CHH	CT	12	-12	25
wild-type	1L	1	1006	N	CHH	CT	59.0909	59.0909	22
wild-type	1L	1	1009	N	CHG	CC	60	60	20
wild-type	1L	1	1010	N	CG	CG	95.2381	95.2381	21
wild-type	1L	-1	1011	N	CG	CG	90.625	-90.625	32
wild-type	1L	1	1012	N	CHH	CC	55	55	20
wild-type	1L	1	1013	N	CHG	CT	94.7368	94.7368	19
wild-type	1L	-1	1015	N	CHG	CA	78.125	-78.125	32
wild-type	1L	1	1025	N	CHH	CC	36.8421	36.8421	19
wild-type	1L	1	1026	N	CHH	CA	38.8889	38.8889	18
wild-type	1L	1	1033	N	CHH	CC	7.1429	7.1429	14
wild-type	1L	1	1034	N	CHH	CT	14.2857	14.2857	14
wild-type	1L	-1	1038	N	CHH	CA	6.0606	-6.0606	33
wild-type	1L	1	1040	N	CG	CG	100	100	17
wild-type	1L	-1	1041	N	CG	CG	93.75	-93.75	32
wild-type	1L	-1	1044	N	CHH	CT	18.75	-18.75	32
wild-type	1L	-1	1051	N	CHH	CT	11.1111	-11.1111	27
wild-type	1L	-1	1052	N	CHH	CC	11.1111	-11.1111	27
wild-type	1L	1	1057	N	CHG	CT	85	85	20
wild-type	1L	-1	1059	N	CHG	CA	53.8462	-53.8462	26
wild-type	1L	-1	1063	N	CHH	CT	4.1667	-4.1667	24
wild-type	1L	1	1065	N	CHH	CA	26.3158	26.3158	19
wild-type	1L	1	1068	N	CHH	CT	10	10	20
wild-type	1L	1	1070	N	CHH	CA	21.0526	21.0526	19
wild-type	1L	1	1076	N	CHH	CA	15	15	20
wild-type	1L	1	1079	N	CHH	CT	10.5263	10.5263	19
wild-type	1L	1	1081	N	CHH	CA	4.7619	4.7619	21
wild-type	1L	-1	1102	N	CHH	CA	3.5714	-3.5714	28
wild-type	1L	1	1105	N	CG	CG	86.9565	86.9565	23
wild-type	1L	-1	1106	N	CG	CG	85.7143	-85.7143	28
wild-type	1L	1	1108	N	CHH	CA	0	0	23
wild-type	1L	1	1110	N	CHH	CA	4.3478	4.3478	23
wild-type	1L	1	1112	N	CG	CG	81.8182	81.8182	22
wild-type	1L	-1	1113	N	CG	CG	85.7143	-85.7143	35
wild-type	1L	1	1118	N	CHH	CA	3.7037	3.7037	27
wild-type	1L	1	1120	N	CHH	CA	7.6923	7.6923	26
wild-type	1L	1	1128	N	CHG	CT	34.7826	34.7826	23
wild-type	1L	-1	1130	N	CHG	CA	47.3684	-47.3684	38
wild-type	1L	1	1136	N	CHH	CA	15	15	20
wild-type	1L	1	1139	N	CHH	CT	5.5556	5.5556	18
wild-type	1L	1	1141	N	CHH	CA	5.8824	5.8824	17
wild-type	1L	1	1147	N	CHH	CC	6.25	6.25	16
wild-type	1L	1	1148	N	CHG	CC	26.6667	26.6667	15
wild-type	1L	1	1149	N	CG	CG	73.3333	73.3333	15
wild-type	1L	-1	1150	N	CG	CG	78.0488	-78.0488	41
wild-type	1R	1	148	Y	CHH	CC	25	25	4
wild-type	1R	1	149	Y	CHH	CC	25	25	4
wild-type	1R	1	150	Y	CHH	CT	25	25	4
wild-type	1R	1	155	Y	CHH	CC	20	20	5
wild-type	1R	1	156	Y	CHH	CC	20	20	5
wild-type	1R	1	157	Y	CHH	CT	0	0	5
wild-type	1R	1	162	N	CHH	CA	20	20	5
wild-type	1R	-1	165	N	CHH	CT	0	0	13
wild-type	1R	1	167	N	CHH	CA	20	20	5
wild-type	1R	-1	170	N	CHH	CA	0	0	12
wild-type	1R	-1	171	N	CHH	CC	0	0	11
wild-type	1R	1	175	N	CHH	CT	0	0	5
wild-type	1R	-1	183	N	CHH	CT	14.2857	-14.2857	7
wild-type	1R	-1	189	N	CHH	CT	0	0	11
wild-type	1R	1	193	N	CHH	CA	16.6667	16.6667	12
wild-type	1R	-1	204	N	CHH	CT	21.0526	-21.0526	19
wild-type	1R	-1	208	N	CHH	CA	38.4615	-38.4615	26
wild-type	1R	1	209	N	CHH	CA	38.4615	38.4615	39
wild-type	1R	1	212	N	CHH	CC	9.0909	9.0909	44
wild-type	1R	1	213	N	CHH	CA	23.2558	23.2558	43
wild-type	1R	-1	222	N	CHH	CA	19.2308	-19.2308	52
wild-type	1R	1	228	N	CHH	CT	76.9231	76.9231	52
wild-type	1R	1	233	N	CHH	CA	52.5424	52.5424	59
wild-type	1R	-1	236	N	CHH	CT	22.2222	-22.2222	54
wild-type	1R	1	240	N	CHH	CC	31.5789	31.5789	57
wild-type	1R	1	241	N	CHH	CA	37.5	37.5	56
wild-type	1R	1	243	N	CHH	CC	32.7586	32.7586	58
wild-type	1R	1	244	N	CHH	CA	76.7857	76.7857	56
wild-type	1R	1	255	N	CHH	CA	46.5116	46.5116	43
wild-type	1R	1	257	N	CHH	CA	55	55	40
wild-type	1R	1	259	N	CHG	CA	72.3404	72.3404	47
wild-type	1R	-1	261	N	CHG	CT	93.4783	-93.4783	46
wild-type	1R	-1	264	N	CHH	CT	65.8537	-65.8537	41
wild-type	1R	-1	270	N	CHH	CT	57.1429	-57.1429	42
wild-type	1R	1	274	N	CHH	CA	51.6129	51.6129	62
wild-type	1R	1	276	N	CHH	CA	59.0164	59.0164	61
wild-type	1R	-1	279	N	CHH	CA	57.6923	-57.6923	52
wild-type	1R	1	282	N	CHH	CC	50	50	56
wild-type	1R	1	283	N	CHH	CA	66.0714	66.0714	56
wild-type	1R	1	288	N	CHH	CT	46.4286	46.4286	56
wild-type	1R	1	290	N	CHH	CA	50	50	60
wild-type	1R	-1	293	N	CHH	CA	57.8947	-57.8947	57
wild-type	1R	-1	294	N	CHH	CC	62.069	-62.069	58
wild-type	1R	1	296	N	CG	CG	88.3117	88.3117	77
wild-type	1R	-1	297	N	CG	CG	96.6102	-96.6102	59
wild-type	1R	1	299	N	CG	CG	85.3933	85.3933	89
wild-type	1R	-1	300	N	CG	CG	93.5484	-93.5484	62
wild-type	1R	1	302	N	CHG	CT	72.043	72.043	93
wild-type	1R	-1	304	N	CHG	CA	86.4407	-86.4407	59
wild-type	1R	-1	306	N	CHH	CT	51.7241	-51.7241	58
wild-type	1R	1	312	N	CHG	CT	84.8214	84.8214	112
wild-type	1R	-1	314	N	CHG	CA	100	-100	53
wild-type	1R	-1	315	N	CHH	CC	50	-50	52
wild-type	1R	-1	318	N	CHH	CA	34.6154	-34.6154	52
wild-type	1R	1	321	N	CHH	CC	17	17	100
wild-type	1R	1	322	N	CHH	CT	12.8713	12.8713	101
wild-type	1R	1	326	N	CHG	CT	77.6786	77.6786	112
wild-type	1R	-1	328	N	CHG	CA	87.5	-87.5	48
wild-type	1R	1	329	N	CHG	CA	70.2479	70.2479	121
wild-type	1R	-1	331	N	CHG	CT	72.9167	-72.9167	48
wild-type	1R	-1	332	N	CHH	CC	23.4043	-23.4043	47
wild-type	1R	-1	336	N	CHH	CA	37.7778	-37.7778	45
wild-type	1R	1	338	N	CHG	CT	87.5	87.5	144
wild-type	1R	-1	340	N	CHG	CA	82.9268	-82.9268	41
wild-type	1R	-1	342	N	CHH	CA	27.7778	-27.7778	36
wild-type	1R	-1	346	N	CHH	CA	38.0952	-38.0952	42
wild-type	1R	-1	349	N	CHH	CT	69.0476	-69.0476	42
wild-type	1R	-1	352	N	CHH	CT	27.907	-27.907	43
wild-type	1R	-1	353	N	CHH	CC	21.4286	-21.4286	42
wild-type	1R	-1	354	N	CHH	CC	18.6047	-18.6047	43
wild-type	1R	1	359	N	CHG	CC	46.5278	46.5278	144
wild-type	1R	1	360	N	CG	CG	97.9866	97.9866	149
wild-type	1R	-1	361	N	CG	CG	94.8718	-94.8718	39
wild-type	1R	-1	368	N	CHH	CT	10.5263	-10.5263	38
wild-type	1R	1	369	N	CHG	CT	53.7931	53.7931	145
wild-type	1R	-1	371	N	CHG	CA	66.6667	-66.6667	33
wild-type	1R	-1	374	N	CHH	CA	5.8824	-5.8824	34
wild-type	1R	-1	379	N	CHH	CA	10	-10	30
wild-type	1R	-1	380	N	CHH	CC	10.3448	-10.3448	29
wild-type	1R	-1	381	N	CHH	CC	3.5714	-3.5714	28
wild-type	1R	1	386	N	CHH	CT	20.9091	20.9091	110
wild-type	1R	1	389	N	CHH	CA	2.8846	2.8846	104
wild-type	1R	-1	392	N	CHH	CA	35.7143	-35.7143	28
wild-type	1R	-1	398	N	CHH	CT	30.4348	-30.4348	23
wild-type	1R	-1	401	N	CHH	CA	22.7273	-22.7273	22
wild-type	1R	-1	404	N	CHH	CA	14.2857	-14.2857	21
wild-type	1R	-1	407	N	CHH	CT	13.6364	-13.6364	22
wild-type	1R	-1	414	N	CHH	CT	23.5294	-23.5294	17
wild-type	1R	1	420	N	CHH	CT	26.9231	26.9231	26
wild-type	1R	1	423	N	CHH	CC	3.4483	3.4483	29
wild-type	1R	1	424	N	CHH	CC	17.8571	17.8571	28
wild-type	1R	1	425	N	CHG	CA	53.3333	53.3333	30
wild-type	1R	-1	427	N	CHG	CT	78.5714	-78.5714	28
wild-type	1R	-1	429	N	CHH	CA	12.9032	-12.9032	31
wild-type	1R	-1	438	N	CHH	CT	40.4762	-40.4762	42
wild-type	1R	1	440	N	CHG	CT	42.2222	42.2222	45
wild-type	1R	-1	442	N	CHG	CA	63.6364	-63.6364	44
wild-type	1R	1	443	N	CHH	CA	26.6667	26.6667	45
wild-type	1R	1	445	N	CHH	CA	59.0909	59.0909	44
wild-type	1R	-1	448	N	CHH	CT	18	-18	50
wild-type	1R	-1	455	N	CHH	CT	27.2727	-27.2727	33
wild-type	1R	1	457	N	CHH	CA	46.5116	46.5116	43
wild-type	1R	1	459	N	CHG	CA	95.122	95.122	41
wild-type	1R	-1	461	N	CHG	CT	92.1569	-92.1569	51
wild-type	1R	1	465	N	CHH	CT	47.3684	47.3684	38
wild-type	1R	1	469	N	CG	CG	86.8421	86.8421	38
wild-type	1R	-1	470	N	CG	CG	86.3014	-86.3014	73
wild-type	1R	1	473	N	CHH	CT	48.4848	48.4848	33
wild-type	1R	1	476	N	CHH	CA	23.3333	23.3333	30
wild-type	1R	1	478	N	CHH	CA	13.7931	13.7931	29
wild-type	1R	1	480	N	CHH	CT	48.1481	48.1481	27
wild-type	1R	1	485	N	CHH	CC	16.6667	16.6667	24
wild-type	1R	1	486	N	CHH	CT	36	36	25
wild-type	1R	1	489	N	CHH	CC	9.5238	9.5238	21
wild-type	1R	1	490	N	CHH	CA	5.2632	5.2632	19
wild-type	1R	1	493	N	CHH	CT	41.1765	41.1765	17
wild-type	1R	-1	497	N	CHH	CA	9.375	-9.375	64
wild-type	1R	-1	499	N	CHH	CT	13.8462	-13.8462	65
wild-type	1R	-1	500	N	CHH	CC	5.9701	-5.9701	67
wild-type	1R	1	502	N	CG	CG	100	100	15
wild-type	1R	-1	503	N	CG	CG	90.1639	-90.1639	61
wild-type	1R	1	504	N	CHH	CT	7.1429	7.1429	14
wild-type	1R	1	508	N	CHH	CT	15.7895	15.7895	19
wild-type	1R	1	511	N	CHH	CA	19.0476	19.0476	21
wild-type	1R	-1	516	N	CHH	CT	2.2727	-2.2727	44
wild-type	1R	-1	526	N	CHH	CT	12	-12	25
wild-type	1R	1	527	N	CHH	CA	22.2222	22.2222	27
wild-type	1R	-1	533	N	CHH	CT	16.6667	-16.6667	12
wild-type	1R	1	536	N	CG	CG	84.375	84.375	32
wild-type	1R	-1	537	N	CG	CG	92.3077	-92.3077	26
wild-type	1R	-1	541	N	CHH	CA	55	-55	20
wild-type	1R	1	543	N	CHH	CT	23.6842	23.6842	38
wild-type	1R	1	545	N	CHH	CA	27.7778	27.7778	36
wild-type	1R	-1	553	N	CHH	CT	0	0	14
wild-type	1R	-1	556	N	CHH	CT	6.25	-6.25	16
wild-type	1R	-1	561	N	CHH	CT	11.1111	-11.1111	9
wild-type	1R	1	562	N	CHH	CT	11.1111	11.1111	54
wild-type	1R	-1	571	N	CHH	CT	23.5294	-23.5294	17
wild-type	1R	1	572	N	CHH	CT	7.4074	7.4074	54
wild-type	1R	1	574	N	CHH	CC	12.963	12.963	54
wild-type	1R	1	575	N	CHH	CA	7.5472	7.5472	53
wild-type	1R	1	579	N	CHG	CA	52.8302	52.8302	53
wild-type	1R	-1	581	N	CHG	CT	73.6842	-73.6842	19
wild-type	1R	-1	585	N	CHH	CA	33.3333	-33.3333	18
wild-type	1R	1	587	N	CHH	CC	1.8868	1.8868	53
wild-type	1R	1	588	N	CHG	CA	13.2075	13.2075	53
wild-type	1R	-1	590	N	CHG	CT	17.6471	-17.6471	17
wild-type	1R	-1	598	N	CHH	CA	40	-40	15
wild-type	1R	1	601	N	CG	CG	85.7143	85.7143	35
wild-type	1R	-1	602	N	CG	CG	92.8571	-92.8571	14
wild-type	1R	-1	604	N	CHH	CT	30.7692	-30.7692	13
wild-type	1R	-1	606	N	CHH	CT	25	-25	12
wild-type	1R	-1	608	N	CHH	CT	27.2727	-27.2727	11
wild-type	1R	-1	609	N	CHH	CC	27.2727	-27.2727	11
wild-type	1R	-1	610	N	CHH	CC	9.0909	-9.0909	11
wild-type	1R	1	615	N	CG	CG	86.7925	86.7925	53
wild-type	1R	-1	616	N	CG	CG	85.7143	-85.7143	14
wild-type	1R	1	617	N	CHH	CT	4.5455	4.5455	66
wild-type	1R	-1	620	N	CHH	CA	40	-40	10
wild-type	1R	-1	622	N	CHH	CT	41.6667	-41.6667	12
wild-type	1R	-1	626	N	CHH	CT	7.6923	-7.6923	13
wild-type	1R	1	627	N	CHH	CA	17.8082	17.8082	73
wild-type	1R	-1	630	N	CHH	CT	7.1429	-7.1429	14
wild-type	1R	-1	635	N	CHH	CT	21.4286	-21.4286	14
wild-type	1R	-1	638	N	CHH	CT	64.2857	-64.2857	14
wild-type	1R	-1	640	N	CHH	CA	6.6667	-6.6667	15
wild-type	1R	-1	641	N	CHH	CC	6.6667	-6.6667	15
wild-type	1R	1	645	N	CG	CG	83.871	83.871	62
wild-type	1R	-1	646	N	CG	CG	61.5385	-61.5385	13
wild-type	1R	-1	651	N	CHH	CT	0	0	13
wild-type	1R	1	654	N	CHH	CT	12.963	12.963	54
wild-type	1R	1	656	N	CHH	CC	3.8462	3.8462	52
wild-type	1R	1	657	N	CHH	CC	4	4	50
wild-type	1R	1	658	N	CHH	CA	3.9216	3.9216	51
wild-type	1R	-1	661	N	CHH	CA	6.6667	-6.6667	15
wild-type	1R	1	663	N	CHG	CT	74.359	74.359	39
wild-type	1R	-1	665	N	CHG	CA	60	-60	15
wild-type	1R	-1	666	N	CHH	CC	0	0	13
wild-type	1R	1	668	N	CHH	CC	0	0	10
wild-type	1R	1	669	N	CHG	CA	25	25	4
wild-type	1R	-1	671	N	CHG	CT	56	-56	25
wild-type	1R	-1	674	N	CHG	CA	53.125	-53.125	32
wild-type	1R	-1	677	N	CHH	CA	2.7027	-2.7027	37
wild-type	1R	-1	680	N	CHH	CA	38.8889	-38.8889	36
wild-type	1R	-1	685	N	CHH	CT	7.8947	-7.8947	38
wild-type	1R	-1	688	N	CHH	CT	39.4737	-39.4737	38
wild-type	1R	1	689	N	CHH	CA	0	0	28
wild-type	1R	1	691	N	CG	CG	88.8889	88.8889	27
wild-type	1R	-1	692	N	CG	CG	87.5	-87.5	40
wild-type	1R	1	693	N	CHH	CA	46.4286	46.4286	28
wild-type	1R	-1	698	N	CHH	CA	4.7619	-4.7619	42
wild-type	1R	1	703	N	CHG	CT	6.6667	6.6667	30
wild-type	1R	-1	705	N	CHG	CA	38.4615	-38.4615	39
wild-type	1R	1	706	N	CHG	CA	45.1613	45.1613	31
wild-type	1R	-1	708	N	CHG	CT	78.0488	-78.0488	41
wild-type	1R	1	709	N	CHG	CT	0	0	29
wild-type	1R	-1	711	N	CHG	CA	25	-25	36
wild-type	1R	1	712	N	CHH	CT	3.2258	3.2258	31
wild-type	1R	1	714	N	CHH	CC	3.2258	3.2258	31
wild-type	1R	1	715	N	CHH	CT	3.2258	3.2258	31
wild-type	1R	1	717	N	CHH	CT	69.697	69.697	33
wild-type	1R	-1	720	N	CHH	CT	4.0816	-4.0816	49
wild-type	1R	-1	725	N	CHH	CT	38.2979	-38.2979	47
wild-type	1R	1	729	N	CHH	CA	22.2222	22.2222	18
wild-type	1R	-1	733	N	CHH	CT	1.6949	-1.6949	59
wild-type	1R	-1	734	N	CHH	CC	0	0	55
wild-type	1R	-1	738	N	CHH	CA	46.5517	-46.5517	58
wild-type	1R	1	740	N	CHG	CT	40	40	5
wild-type	1R	-1	742	N	CHG	CA	33.871	-33.871	62
wild-type	1R	1	751	N	CHH	CT	0	0	4
wild-type	1R	1	753	N	CHH	CA	0	0	4
wild-type	1R	-1	767	N	CHH	CA	49.3827	-49.3827	81
wild-type	1R	-1	771	N	CHG	CT	58.2278	-58.2278	79
wild-type	1R	1	774	N	CHH	CC	0	0	5
wild-type	1R	1	775	N	CHH	CT	0	0	5
wild-type	1R	-1	779	N	CHH	CA	6.7797	-6.7797	59
wild-type	1R	1	782	N	CHH	CT	0	0	5
wild-type	1R	1	784	N	CHG	CT	33.3333	33.3333	6
wild-type	1R	-1	786	N	CHG	CA	37.2881	-37.2881	59
wild-type	1R	-1	788	N	CHH	CA	1.6667	-1.6667	60
wild-type	1R	1	789	N	CHH	CA	28.5714	28.5714	7
wild-type	1R	1	794	N	CHH	CT	25	25	12
wild-type	1R	1	797	N	CHH	CC	14.2857	14.2857	14
wild-type	1R	1	798	N	CHH	CC	13.3333	13.3333	15
wild-type	1R	1	799	N	CHH	CA	5.8824	5.8824	17
wild-type	1R	-1	803	N	CHH	CA	15.5172	-15.5172	58
wild-type	1R	1	804	N	CHG	CA	81.8182	81.8182	22
wild-type	1R	-1	806	N	CHG	CT	41.5094	-41.5094	53
wild-type	1R	1	807	N	CHH	CA	12.5	12.5	24
wild-type	1R	1	810	N	CHG	CC	50	50	26
wild-type	1R	1	811	N	CG	CG	100	100	28
wild-type	1R	-1	812	N	CG	CG	100	-100	38
wild-type	1R	1	813	N	CHH	CA	41.3793	41.3793	29
wild-type	1R	1	818	N	CHH	CT	18.1818	18.1818	33
wild-type	1R	1	820	N	CG	CG	96.9697	96.9697	33
wild-type	1R	-1	821	N	CG	CG	95.122	-95.122	41
wild-type	1R	-1	824	N	CHH	CT	2.381	-2.381	42
wild-type	1R	1	825	N	CHG	CA	60.6061	60.6061	33
wild-type	1R	-1	827	N	CHG	CT	40	-40	45
wild-type	1R	1	832	N	CHH	CA	7.5	7.5	40
wild-type	1R	1	834	N	CHG	CT	84.6154	84.6154	39
wild-type	1R	-1	836	N	CHG	CA	43.2432	-43.2432	37
wild-type	1R	-1	840	N	CHH	CA	25	-25	36
wild-type	1R	-1	842	N	CHH	CA	18.1818	-18.1818	33
wild-type	1R	-1	845	N	CHH	CA	24.1379	-24.1379	29
wild-type	1R	1	851	N	CHH	CA	7.5	7.5	40
wild-type	1R	-1	854	N	CHH	CT	16.6667	-16.6667	24
wild-type	1R	-1	855	N	CHH	CC	12.5	-12.5	24
wild-type	1R	1	858	N	CHG	CT	41.0256	41.0256	39
wild-type	1R	-1	860	N	CHG	CA	39.1304	-39.1304	23
wild-type	1R	-1	861	N	CHH	CC	9.5238	-9.5238	21
wild-type	1R	1	862	N	CHH	CA	5.8824	5.8824	34
wild-type	1R	-1	867	N	CHH	CT	15.7895	-15.7895	19
wild-type	1R	-1	868	N	CHH	CC	6.25	-6.25	16
wild-type	1R	-1	870	N	CHH	CA	13.3333	-13.3333	15
wild-type	1R	-1	871	N	CHH	CC	6.6667	-6.6667	15
wild-type	1R	-1	873	N	CHH	CA	20	-20	15
wild-type	1R	-1	874	N	CHH	CC	13.3333	-13.3333	15
wild-type	1R	-1	877	N	CHH	CT	15.3846	-15.3846	13
wild-type	1R	-1	880	N	CHH	CA	7.6923	-7.6923	13
wild-type	1R	-1	889	N	CHH	CA	6.25	-6.25	16
wild-type	1R	-1	890	N	CHH	CC	0	0	15
wild-type	1R	-1	894	N	CHH	CA	0	0	16
wild-type	1R	1	896	N	CHG	CC	14.2857	14.2857	14
wild-type	1R	1	897	N	CG	CG	92.8571	92.8571	14
wild-type	1R	-1	898	N	CG	CG	80	-80	15
wild-type	1R	1	899	N	CHH	CA	0	0	13
wild-type	1R	-1	902	N	CHH	CA	0	0	15
wild-type	1R	1	903	N	CHH	CA	0	0	10
wild-type	1R	1	906	N	CHH	CC	0	0	8
wild-type	1R	1	907	N	CHH	CT	14.2857	14.2857	7
wild-type	1R	1	910	N	CHH	CT	0	0	8
wild-type	1R	1	917	N	CHH	CT	0	0	6
wild-type	1R	1	919	N	CHH	CA	0	0	5
wild-type	1R	1	923	N	CHH	CA	0	0	4
wild-type	1R	1	925	N	CHG	CA	50	50	4
wild-type	1R	-1	927	N	CHG	CT	41.6667	-41.6667	12
wild-type	1R	-1	928	N	CHH	CC	0	0	12
wild-type	1R	-1	930	N	CHH	CA	0	0	11
wild-type	1R	1	931	N	CHH	CT	0	0	4
wild-type	1R	-1	936	N	CHH	CT	25	-25	12
wild-type	1R	-1	938	N	CHH	CT	0	0	13
wild-type	1R	-1	939	N	CHH	CC	0	0	13
wild-type	1R	-1	942	N	CHH	CT	0	0	15
wild-type	1R	-1	944	N	CHH	CT	0	0	15
wild-type	1R	-1	945	N	CHH	CC	0	0	15
wild-type	1R	-1	953	N	CHH	CA	0	0	14
wild-type	1R	-1	963	N	CHH	CT	0	0	17
wild-type	1R	-1	970	N	CHH	CA	9.5238	-9.5238	21
wild-type	1R	-1	981	N	CHH	CA	0	0	25
wild-type	1R	-1	988	N	CHH	CA	0	0	31
wild-type	1R	-1	1002	N	CHG	CA	47.0588	-47.0588	34
wild-type	1R	-1	1009	N	CHH	CT	2.8571	-2.8571	35
wild-type	1R	-1	1016	N	CHH	CT	3.5714	-3.5714	28
wild-type	1R	-1	1018	N	CG	CG	50	-50	30
wild-type	1R	-1	1028	N	CG	CG	80.7692	-80.7692	26
wild-type	1R	-1	1033	N	CG	CG	86.3636	-86.3636	22
wild-type	1R	-1	1046	N	CHH	CA	0	0	13
wild-type	1R	-1	1047	N	CHH	CC	0	0	13
wild-type	1R	-1	1055	N	CHH	CA	0	0	12
wild-type	1R	-1	1058	N	CHH	CA	0	0	13
wild-type	1R	-1	1060	N	CHH	CA	0	0	13
wild-type	1R	-1	1065	N	CHH	CT	7.6923	-7.6923	13
wild-type	1R	1	1066	N	CHH	CT	0	0	7
wild-type	1R	1	1069	N	CHH	CC	14.2857	14.2857	7
wild-type	1R	1	1070	N	CHH	CC	16.6667	16.6667	6
wild-type	1R	1	1071	N	CHH	CT	16.6667	16.6667	6
wild-type	1R	1	1075	N	CHH	CA	33.3333	33.3333	6
wild-type	1R	-1	1079	N	CHH	CT	12.5	-12.5	16
wild-type	1R	-1	1080	N	CHH	CC	0	0	15
wild-type	1R	-1	1081	N	CHH	CC	7.6923	-7.6923	13
wild-type	1R	1	1082	N	CHH	CT	33.3333	33.3333	6
wild-type	1R	-1	1086	N	CHH	CT	0	0	13
wild-type	1R	-1	1090	N	CHH	CA	0	0	13
wild-type	1R	1	1091	N	CG	CG	62.5	62.5	8
wild-type	1R	-1	1092	N	CG	CG	92.8571	-92.8571	14
wild-type	1R	-1	1094	N	CHH	CT	0	0	14
wild-type	1R	1	1100	N	CHH	CA	14.2857	14.2857	7
wild-type	1R	1	1102	N	CG	CG	83.3333	83.3333	6
wild-type	1R	-1	1103	N	CG	CG	87.5	-87.5	16
wild-type	1R	1	1105	N	CHH	CT	28.5714	28.5714	7
wild-type	1R	1	1108	N	CHG	CC	16.6667	16.6667	6
wild-type	1R	1	1109	N	CG	CG	100	100	6
wild-type	1R	-1	1110	N	CG	CG	88.8889	-88.8889	18
wild-type	1R	1	1111	N	CHG	CC	0	0	6
wild-type	1R	1	1112	N	CG	CG	66.6667	66.6667	6
wild-type	1R	-1	1113	N	CG	CG	68.4211	-68.4211	19
wild-type	1R	-1	1114	N	CHG	CC	5.5556	-5.5556	18
wild-type	1R	1	1115	N	CHH	CC	0	0	5
wild-type	1R	1	1116	N	CHH	CT	16.6667	16.6667	6
wild-type	1R	-1	1120	N	CHH	CT	0	0	15
wild-type	1R	-1	1126	N	CHH	CA	7.6923	-7.6923	13
wild-type	1R	-1	1127	N	CHH	CC	0	0	14
wild-type	1R	-1	1141	N	CG	CG	53.3333	-53.3333	15
wild-type	1R	1	1143	N	CHG	CC	0	0	4
wild-type	1R	1	1144	N	CG	CG	100	100	4
wild-type	1R	-1	1145	N	CG	CG	73.3333	-73.3333	15
wild-type	1R	1	1146	N	CHG	CC	0	0	4
wild-type	1R	1	1147	N	CG	CG	75	75	4
wild-type	1R	-1	1148	N	CG	CG	57.1429	-57.1429	14
wild-type	3L	1	172	Y	CHH	CC	25	25	4
wild-type	3L	1	180	Y	CHH	CC	25	25	4
wild-type	3L	1	181	Y	CHH	CA	25	25	4
wild-type	3L	1	187	Y	CHH	CC	25	25	4
wild-type	3L	1	194	Y	CHH	CC	25	25	4
wild-type	3L	1	232	Y	CHH	CC	0	0	4
wild-type	3L	1	233	Y	CHH	CA	0	0	4
wild-type	3L	1	241	Y	CHH	CC	0	0	4
wild-type	3L	1	248	Y	CHH	CC	0	0	4
wild-type	3L	1	257	Y	CHH	CA	0	0	4
wild-type	3L	-1	352	Y	CHH	CT	12.8205	-12.8205	39
wild-type	3L	-1	366	Y	CHH	CT	10.8108	-10.8108	37
wild-type	3L	-1	373	Y	CHH	CT	23.6842	-23.6842	38
wild-type	3L	-1	387	Y	CHH	CT	10.8108	-10.8108	37
wild-type	3L	-1	394	Y	CHH	CT	20	-20	40
wild-type	3L	1	434	Y	CHH	CC	40	40	5
wild-type	3L	1	435	Y	CHH	CC	60	60	5
wild-type	3L	1	436	Y	CHH	CT	83.3333	83.3333	6
wild-type	3L	1	442	Y	CHH	CT	57.1429	57.1429	7
wild-type	3L	1	448	Y	CHH	CT	44.4444	44.4444	9
wild-type	3L	1	450	Y	CHH	CT	66.6667	66.6667	9
wild-type	3L	1	456	Y	CHH	CC	30	30	10
wild-type	3L	1	457	Y	CHH	CC	50	50	10
wild-type	3L	1	458	Y	CHH	CT	60	60	10
wild-type	3L	-1	461	Y	CHH	CT	22.5806	-22.5806	31
wild-type	3L	1	462	N	CHH	CA	40	40	10
wild-type	3L	1	469	N	CHH	CA	10	10	10
wild-type	3L	-1	472	N	CHH	CT	26.6667	-26.6667	30
wild-type	3L	-1	477	N	CHH	CA	39.3939	-39.3939	33
wild-type	3L	1	478	N	CHH	CT	12.5	12.5	8
wild-type	3L	-1	481	N	CHH	CA	42.8571	-42.8571	35
wild-type	3L	-1	485	N	CHH	CA	50	-50	36
wild-type	3L	-1	488	N	CHH	CA	60.6061	-60.6061	33
wild-type	3L	-1	491	N	CHH	CT	74.1935	-74.1935	31
wild-type	3L	-1	492	N	CHH	CC	58.0645	-58.0645	31
wild-type	3L	-1	495	N	CHH	CA	50	-50	28
wild-type	3L	-1	496	N	CHH	CC	58.0645	-58.0645	31
wild-type	3L	1	498	N	CHH	CC	55.5556	55.5556	9
wild-type	3L	1	499	N	CHH	CT	66.6667	66.6667	9
wild-type	3L	1	503	N	CHH	CT	75	75	8
wild-type	3L	1	505	N	CHH	CT	77.7778	77.7778	9
wild-type	3L	-1	508	N	CHH	CA	52.1739	-52.1739	23
wild-type	3L	1	512	N	CHH	CT	75	75	8
wild-type	3L	1	515	N	CHH	CT	83.3333	83.3333	12
wild-type	3L	1	517	N	CHG	CT	58.3333	58.3333	12
wild-type	3L	-1	519	N	CHG	CA	47.0588	-47.0588	17
wild-type	3L	-1	521	N	CHH	CA	40	-40	15
wild-type	3L	-1	524	N	CHH	CA	38.4615	-38.4615	13
wild-type	3L	-1	527	N	CHH	CA	25	-25	12
wild-type	3L	-1	529	N	CHH	CT	36.3636	-36.3636	11
wild-type	3L	-1	534	N	CHH	CT	30	-30	10
wild-type	3L	-1	538	N	CHH	CA	30	-30	10
wild-type	3L	-1	543	N	CHH	CT	18.1818	-18.1818	11
wild-type	3L	-1	544	N	CHH	CC	20	-20	10
wild-type	3L	-1	548	N	CHH	CA	11.1111	-11.1111	9
wild-type	3L	-1	552	N	CHH	CT	25	-25	8
wild-type	3L	1	553	N	CG	CG	55.1724	55.1724	29
wild-type	3L	-1	554	N	CG	CG	50	-50	8
wild-type	3L	-1	557	N	CHH	CA	0	0	8
wild-type	3L	-1	563	N	CHH	CA	12.5	-12.5	8
wild-type	3L	-1	564	N	CHH	CC	0	0	8
wild-type	3L	1	565	N	CHH	CC	0	0	31
wild-type	3L	1	566	N	CHG	CT	15.625	15.625	32
wild-type	3L	-1	568	N	CHG	CA	37.5	-37.5	8
wild-type	3L	1	569	N	CG	CG	48.3871	48.3871	31
wild-type	3L	-1	570	N	CG	CG	40	-40	10
wild-type	3L	-1	574	N	CHH	CA	11.1111	-11.1111	9
wild-type	3L	-1	575	N	CHH	CC	25	-25	8
wild-type	3L	-1	577	N	CHH	CA	12.5	-12.5	8
wild-type	3L	1	579	N	CHH	CT	7.1429	7.1429	28
wild-type	3L	1	581	N	CHH	CA	14.2857	14.2857	28
wild-type	3L	-1	586	N	CHH	CA	22.2222	-22.2222	9
wild-type	3L	-1	587	N	CHH	CC	11.1111	-11.1111	9
wild-type	3L	-1	591	N	CHH	CA	0	0	8
wild-type	3L	-1	595	N	CHH	CA	11.1111	-11.1111	9
wild-type	3L	-1	596	N	CHH	CC	10	-10	10
wild-type	3L	-1	598	N	CHH	CT	9.0909	-9.0909	11
wild-type	3L	-1	602	N	CHH	CA	0	0	9
wild-type	3L	1	606	N	CHG	CT	38.8889	38.8889	18
wild-type	3L	-1	608	N	CHG	CA	30	-30	10
wild-type	3L	-1	609	N	CHH	CC	22.2222	-22.2222	9
wild-type	3L	-1	610	N	CHH	CC	11.1111	-11.1111	9
wild-type	3L	-1	617	N	CHH	CA	14.2857	-14.2857	7
wild-type	3L	-1	618	N	CHH	CC	14.2857	-14.2857	7
wild-type	3L	-1	623	N	CHH	CA	16.6667	-16.6667	6
wild-type	3L	-1	624	N	CHH	CC	16.6667	-16.6667	6
wild-type	3L	-1	627	N	CHH	CA	16.6667	-16.6667	6
wild-type	3L	-1	630	N	CHH	CT	14.2857	-14.2857	7
wild-type	3L	1	631	N	CG	CG	80.9524	80.9524	21
wild-type	3L	-1	632	N	CG	CG	71.4286	-71.4286	7
wild-type	3L	1	634	N	CHH	CA	13.6364	13.6364	22
wild-type	3L	-1	643	N	CHH	CA	0	0	5
wild-type	3L	-1	645	N	CHH	CA	0	0	5
wild-type	3L	-1	646	N	CHH	CC	0	0	5
wild-type	3L	-1	652	N	CHH	CA	0	0	6
wild-type	3L	-1	653	N	CHH	CC	16.6667	-16.6667	6
wild-type	3L	-1	659	N	CHH	CA	14.2857	-14.2857	7
wild-type	3L	1	660	N	CHH	CA	3.8462	3.8462	26
wild-type	3L	-1	671	N	CHH	CA	12.5	-12.5	8
wild-type	3L	1	674	N	CHG	CC	59.2593	59.2593	27
wild-type	3L	1	675	N	CG	CG	100	100	25
wild-type	3L	-1	676	N	CG	CG	100	-100	9
wild-type	3L	-1	677	N	CHG	CC	66.6667	-66.6667	9
wild-type	3L	-1	680	N	CHH	CA	11.1111	-11.1111	9
wild-type	3L	-1	682	N	CHH	CT	18.1818	-18.1818	11
wild-type	3L	1	689	N	CHH	CT	3.8462	3.8462	26
wild-type	3L	1	692	N	CG	CG	91.6667	91.6667	24
wild-type	3L	-1	693	N	CG	CG	82.3529	-82.3529	17
wild-type	3L	-1	694	N	CHG	CC	52.6316	-52.6316	19
wild-type	3L	-1	696	N	CHH	CA	11.1111	-11.1111	18
wild-type	3L	1	697	N	CHG	CT	25	25	24
wild-type	3L	-1	699	N	CHG	CA	57.1429	-57.1429	21
wild-type	3L	1	700	N	CHG	CT	38.0952	38.0952	21
wild-type	3L	-1	702	N	CHG	CA	39.1304	-39.1304	23
wild-type	3L	-1	704	N	CHH	CA	8	-8	25
wild-type	3L	-1	706	N	CHH	CT	11.5385	-11.5385	26
wild-type	3L	-1	713	N	CHH	CA	12.9032	-12.9032	31
wild-type	3L	1	714	N	CHH	CT	17.6471	17.6471	17
wild-type	3L	-1	719	N	CHH	CA	14.7059	-14.7059	34
wild-type	3L	-1	724	N	CHH	CA	18.4211	-18.4211	38
wild-type	3L	1	725	N	CHG	CA	30.7692	30.7692	13
wild-type	3L	-1	727	N	CHG	CT	28.9474	-28.9474	38
wild-type	3L	-1	728	N	CHH	CC	4.878	-4.878	41
wild-type	3L	1	730	N	CHH	CC	16.6667	16.6667	12
wild-type	3L	1	731	N	CHG	CT	36.3636	36.3636	11
wild-type	3L	-1	733	N	CHG	CA	40.9091	-40.9091	44
wild-type	3L	1	736	N	CHH	CT	10	10	10
wild-type	3L	1	742	N	CHH	CT	12.5	12.5	8
wild-type	3L	1	746	N	CHH	CA	33.3333	33.3333	6
wild-type	3L	1	749	N	CG	CG	100	100	6
wild-type	3L	-1	750	N	CG	CG	88.5714	-88.5714	35
wild-type	3L	1	751	N	CHH	CT	28.5714	28.5714	7
wild-type	3L	-1	756	N	CHH	CA	20.5882	-20.5882	34
wild-type	3L	-1	758	N	CHH	CA	15.625	-15.625	32
wild-type	3L	1	759	N	CHH	CT	0	0	8
wild-type	3L	-1	765	N	CHH	CA	18.5185	-18.5185	27
wild-type	3L	1	767	N	CHH	CT	22.2222	22.2222	9
wild-type	3L	1	769	N	CHH	CC	11.1111	11.1111	9
wild-type	3L	1	770	N	CHH	CT	11.1111	11.1111	9
wild-type	3L	-1	773	N	CHH	CA	31.8182	-31.8182	22
wild-type	3L	1	775	N	CG	CG	75	75	8
wild-type	3L	-1	776	N	CG	CG	89.4737	-89.4737	19
wild-type	3L	-1	782	N	CHH	CA	6.6667	-6.6667	15
wild-type	3L	-1	785	N	CHH	CA	38.4615	-38.4615	13
wild-type	3L	-1	787	N	CHH	CT	0	0	13
wild-type	3L	-1	789	N	CHH	CA	0	0	12
wild-type	3L	-1	790	N	CHH	CC	0	0	11
wild-type	3L	-1	792	N	CHH	CA	10	-10	10
wild-type	3L	-1	796	N	CHH	CA	0	0	10
wild-type	3L	-1	797	N	CHH	CC	0	0	9
wild-type	3L	-1	798	N	CHH	CC	0	0	9
wild-type	3L	1	799	N	CHH	CT	0	0	6
wild-type	3L	-1	804	N	CHH	CT	41.6667	-41.6667	12
wild-type	3L	1	806	N	CHG	CA	28.5714	28.5714	7
wild-type	3L	-1	808	N	CHG	CT	60	-60	15
wild-type	3L	-1	809	N	CHH	CC	13.3333	-13.3333	15
wild-type	3L	1	812	N	CHG	CA	50	50	4
wild-type	3L	-1	814	N	CHG	CT	9.5238	-9.5238	21
wild-type	3L	1	816	N	CHH	CC	20	20	5
wild-type	3L	1	817	N	CHH	CA	20	20	5
wild-type	3L	1	820	N	CHG	CC	25	25	4
wild-type	3L	1	821	N	CG	CG	100	100	4
wild-type	3L	-1	822	N	CG	CG	92.5926	-92.5926	27
wild-type	3L	-1	825	N	CHH	CA	3.7037	-3.7037	27
wild-type	3L	1	826	N	CHH	CT	0	0	4
wild-type	3L	1	828	N	CHH	CT	25	25	4
wild-type	3L	-1	837	N	CG	CG	94.2857	-94.2857	35
wild-type	3L	-1	844	N	CHH	CT	2.381	-2.381	42
wild-type	3L	1	846	N	CHH	CT	20	20	5
wild-type	3L	1	848	N	CHH	CC	16.6667	16.6667	6
wild-type	3L	1	849	N	CHH	CT	16.6667	16.6667	6
wild-type	3L	1	851	N	CG	CG	100	100	6
wild-type	3L	-1	852	N	CG	CG	95.7447	-95.7447	47
wild-type	3L	1	854	N	CHH	CT	40	40	5
wild-type	3L	1	856	N	CHH	CA	25	25	4
wild-type	3L	1	859	N	CHH	CC	0	0	4
wild-type	3L	1	860	N	CHH	CT	25	25	4
wild-type	3L	-1	864	N	CHH	CA	8.5714	-8.5714	35
wild-type	3L	1	868	N	CHH	CA	0	0	4
wild-type	3L	-1	874	N	CHH	CA	30.7692	-30.7692	26
wild-type	3L	-1	875	N	CHH	CC	0	0	25
wild-type	3L	-1	876	N	CHH	CC	4.1667	-4.1667	24
wild-type	3L	-1	880	N	CHH	CA	22.7273	-22.7273	22
wild-type	3L	1	884	N	CHH	CC	0	0	5
wild-type	3L	1	885	N	CHH	CT	0	0	4
wild-type	3L	-1	888	N	CHH	CA	6.25	-6.25	16
wild-type	3L	1	889	N	CHH	CT	0	0	5
wild-type	3L	-1	893	N	CHH	CT	0	0	6
wild-type	3L	1	903	N	CG	CG	83.3333	83.3333	6
wild-type	3L	1	921	N	CG	CG	100	100	4
wild-type	3L	-1	922	N	CG	CG	100	-100	4
wild-type	3L	1	925	N	CG	CG	100	100	4
wild-type	3L	-1	926	N	CG	CG	83.3333	-83.3333	6
wild-type	3L	1	928	N	CHH	CC	25	25	4
wild-type	3L	1	929	N	CHH	CT	25	25	4
wild-type	3L	1	931	N	CHH	CT	25	25	4
wild-type	3L	-1	935	N	CHH	CT	0	0	7
wild-type	3L	-1	943	N	CHH	CT	0	0	8
wild-type	3L	-1	944	N	CHH	CC	0	0	8
wild-type	3L	-1	961	N	CHH	CA	0	0	12
wild-type	3L	-1	964	N	CHH	CA	0	0	15
wild-type	3L	-1	967	N	CHH	CA	26.3158	-26.3158	19
wild-type	3L	-1	971	N	CHH	CA	25	-25	20
wild-type	3L	-1	974	N	CHH	CA	24	-24	25
wild-type	3L	-1	976	N	CHH	CA	3.7037	-3.7037	27
wild-type	3L	-1	977	N	CHH	CC	4.1667	-4.1667	24
wild-type	3L	-1	980	N	CHH	CA	11.5385	-11.5385	26
wild-type	3L	-1	984	N	CHH	CT	12	-12	25
wild-type	3L	-1	987	N	CHG	CA	8	-8	25
wild-type	3L	-1	992	N	CG	CG	82.6087	-82.6087	23
wild-type	3L	-1	993	N	CHG	CC	8.3333	-8.3333	24
wild-type	3L	1	1002	N	CHH	CA	0	0	4
wild-type	3L	-1	1009	N	CHH	CA	5	-5	20
wild-type	3L	-1	1010	N	CHH	CC	8.3333	-8.3333	12
wild-type	3L	1	1012	N	CHH	CT	0	0	4
wild-type	3L	-1	1015	N	CHH	CA	22.2222	-22.2222	18
wild-type	3L	-1	1017	N	CHH	CT	12.5	-12.5	16
wild-type	3L	-1	1021	N	CHH	CA	7.1429	-7.1429	14
wild-type	3L	-1	1022	N	CHH	CC	0	0	11
wild-type	3L	-1	1024	N	CHH	CA	0	0	10
wild-type	3L	-1	1033	N	CHH	CT	58.3333	-58.3333	12
wild-type	3L	-1	1035	N	CHH	CT	0	0	13
wild-type	3L	-1	1036	N	CHH	CC	0	0	12
wild-type	3L	-1	1040	N	CHH	CT	0	0	12
wild-type	3L	1	1042	N	CHH	CT	0	0	5
wild-type	3L	1	1047	N	CHH	CT	0	0	6
wild-type	3L	1	1049	N	CHH	CC	0	0	5
wild-type	3L	1	1050	N	CHH	CT	0	0	6
wild-type	3L	-1	1053	N	CHH	CA	20	-20	10
wild-type	3L	1	1055	N	CHH	CT	11.1111	11.1111	9
wild-type	3L	-1	1059	N	CHH	CA	9.0909	-9.0909	11
wild-type	3L	-1	1060	N	CHH	CC	0	0	11
wild-type	3L	1	1061	N	CHH	CC	0	0	7
wild-type	3L	1	1062	N	CHH	CT	12.5	12.5	8
wild-type	3L	1	1065	N	CHH	CC	0	0	9
wild-type	3L	1	1066	N	CHG	CT	50	50	8
wild-type	3L	-1	1068	N	CHG	CA	45.4545	-45.4545	11
wild-type	3L	1	1071	N	CHH	CT	21.4286	21.4286	14
wild-type	3L	-1	1078	N	CHH	CA	0	0	10
wild-type	3L	-1	1082	N	CHH	CT	11.1111	-11.1111	9
wild-type	3L	-1	1083	N	CHH	CC	0	0	9
wild-type	3L	1	1086	N	CG	CG	91.3043	91.3043	23
wild-type	3L	-1	1087	N	CG	CG	90.9091	-90.9091	11
wild-type	3L	1	1088	N	CG	CG	91.3043	91.3043	23
wild-type	3L	-1	1089	N	CG	CG	100	-100	12
wild-type	3L	-1	1094	N	CHH	CA	15.3846	-15.3846	13
wild-type	3L	-1	1097	N	CHH	CT	0	0	14
wild-type	3L	-1	1098	N	CHH	CC	6.6667	-6.6667	15
wild-type	3L	1	1102	N	CHH	CT	3.4483	3.4483	29
wild-type	3L	-1	1105	N	CHH	CT	0	0	18
wild-type	3L	-1	1109	N	CHH	CA	11.7647	-11.7647	17
wild-type	3L	1	1111	N	CG	CG	100	100	32
wild-type	3L	-1	1112	N	CG	CG	88.8889	-88.8889	18
wild-type	3L	1	1113	N	CHH	CA	17.6471	17.6471	34
wild-type	3L	-1	1118	N	CHH	CA	9.0909	-9.0909	22
wild-type	3L	-1	1119	N	CHH	CC	4.3478	-4.3478	23
wild-type	3L	1	1121	N	CG	CG	93.75	93.75	32
wild-type	3L	-1	1122	N	CG	CG	95.8333	-95.8333	24
wild-type	3L	1	1123	N	CHG	CA	13.3333	13.3333	30
wild-type	3L	-1	1125	N	CHG	CT	16	-16	25
wild-type	3L	1	1126	N	CHG	CA	71.4286	71.4286	28
wild-type	3L	-1	1128	N	CHG	CT	44.4444	-44.4444	27
wild-type	3L	1	1130	N	CG	CG	95.8333	95.8333	24
wild-type	3L	-1	1131	N	CG	CG	92.5926	-92.5926	27
wild-type	3L	1	1133	N	CHG	CA	82.6087	82.6087	23
wild-type	3L	-1	1135	N	CHG	CT	89.6552	-89.6552	29
wild-type	3L	1	1137	N	CG	CG	95.6522	95.6522	23
wild-type	3L	-1	1138	N	CG	CG	93.3333	-93.3333	30
wild-type	3L	1	1140	N	CG	CG	95.4545	95.4545	22
wild-type	3L	-1	1141	N	CG	CG	94.1176	-94.1176	34
wild-type	3L	1	1146	N	CG	CG	95.4545	95.4545	22
wild-type	3L	-1	1147	N	CG	CG	97.1429	-97.1429	35
wild-type	3L	-1	1148	N	CHG	CC	41.6667	-41.6667	36
wild-type	3L	-1	1151	N	CHH	CT	5.4054	-5.4054	37
wild-type	3L	-1	1155	N	CHH	CA	11.1111	-11.1111	36
wild-type	3L	1	1156	N	CHH	CT	0	0	14
wild-type	3L	1	1158	N	CG	CG	92.3077	92.3077	13
wild-type	3L	-1	1159	N	CG	CG	100	-100	38
wild-type	3L	-1	1161	N	CHH	CT	2.5641	-2.5641	39
wild-type	3L	-1	1162	N	CHH	CC	2.6316	-2.6316	38
wild-type	3L	1	1166	N	CHH	CC	0	0	8
wild-type	3L	1	1167	N	CHH	CT	0	0	8
wild-type	3L	1	1172	N	CHH	CT	0	0	10
wild-type	3L	1	1174	N	CHH	CA	0	0	12
wild-type	3L	-1	1179	N	CHH	CA	15.3846	-15.3846	26
wild-type	3L	1	1181	N	CHH	CT	6.6667	6.6667	15
wild-type	3L	-1	1184	N	CHH	CA	18.1818	-18.1818	22
wild-type	3L	1	1185	N	CG	CG	100	100	13
wild-type	3L	-1	1186	N	CG	CG	85	-85	20
wild-type	3L	-1	1188	N	CHH	CA	0	0	17
wild-type	3L	1	1189	N	CHG	CC	0	0	10
wild-type	3L	1	1190	N	CG	CG	81.8182	81.8182	11
wild-type	3L	-1	1191	N	CG	CG	81.25	-81.25	16
wild-type	3L	-1	1193	N	CHH	CT	0	0	13
wild-type	3L	-1	1196	N	CHH	CA	20	-20	10
wild-type	3L	-1	1198	N	CHH	CA	0	0	9
wild-type	3L	-1	1201	N	CHH	CT	0	0	7
wild-type	3L	1	1202	N	CHH	CC	0	0	10
wild-type	3L	1	1203	N	CHH	CT	0	0	9
wild-type	3L	-1	1206	N	CHH	CA	0	0	6
wild-type	3L	-1	1207	N	CHH	CC	0	0	5
wild-type	3L	1	1210	N	CHH	CT	0	0	9
wild-type	3L	1	1218	N	CHG	CT	38.4615	38.4615	13
wild-type	3L	1	1227	N	CHG	CA	0	0	7
wild-type	3L	1	1230	N	CHH	CT	33.3333	33.3333	6
wild-type	3L	1	1232	N	CHH	CT	50	50	6
wild-type	3L	1	1234	N	CHH	CA	0	0	6
wild-type	3L	1	1237	N	CG	CG	16.6667	16.6667	6
wild-type	3L	1	1273	N	CHH	CC	0	0	11
wild-type	3L	1	1274	N	CHH	CA	18.1818	18.1818	11
wild-type	3L	1	1276	N	CG	CG	81.8182	81.8182	11
wild-type	3L	1	1280	N	CHH	CA	10	10	10
wild-type	3L	1	1283	N	CHH	CC	18.1818	18.1818	11
wild-type	3L	1	1284	N	CHH	CT	18.1818	18.1818	11
wild-type	3L	1	1294	N	CHH	CT	30	30	10
wild-type	3L	1	1296	N	CHH	CA	0	0	10
wild-type	3L	1	1300	N	CG	CG	80	80	10
wild-type	3L	-1	1301	N	CG	CG	100	-100	9
wild-type	3L	1	1302	N	CG	CG	87.5	87.5	8
wild-type	3L	-1	1303	N	CG	CG	80	-80	10
wild-type	3L	-1	1304	N	CHG	CC	16.6667	-16.6667	12
wild-type	3L	-1	1305	N	CHH	CC	0	0	12
wild-type	3L	-1	1307	N	CHH	CA	0	0	11
wild-type	3L	1	1308	N	CHH	CT	16.6667	16.6667	6
wild-type	3L	-1	1313	N	CHG	CT	58.8235	-58.8235	17
wild-type	3L	-1	1316	N	CHH	CT	5.5556	-5.5556	18
wild-type	3L	-1	1321	N	CHH	CA	5.5556	-5.5556	18
wild-type	3L	-1	1322	N	CHH	CC	0	0	17
wild-type	3L	-1	1330	N	CHH	CA	4.5455	-4.5455	22
wild-type	3L	-1	1332	N	CHH	CA	0	0	19
wild-type	3L	-1	1338	N	CHH	CA	4.5455	-4.5455	22
wild-type	3L	-1	1339	N	CHH	CC	0	0	21
wild-type	3L	-1	1346	N	CHH	CA	14.2857	-14.2857	21
wild-type	3L	-1	1357	N	CHH	CT	0	0	16
wild-type	3L	-1	1364	N	CHH	CT	0	0	15
wild-type	3L	-1	1368	N	CHH	CA	0	0	16
wild-type	3L	-1	1371	N	CHH	CA	7.1429	-7.1429	14
wild-type	3L	-1	1383	N	CHG	CT	8.3333	-8.3333	12
wild-type	3L	-1	1388	N	CHH	CA	8.3333	-8.3333	12
wild-type	3L	-1	1389	N	CHH	CC	0	0	12
wild-type	3L	-1	1390	N	CHH	CC	0	0	12
wild-type	3L	-1	1395	N	CG	CG	72.7273	-72.7273	11
wild-type	3L	-1	1403	N	CHH	CA	0	0	10
wild-type	3L	-1	1405	N	CHH	CA	10	-10	10
wild-type	3L	-1	1408	N	CHH	CA	14.2857	-14.2857	7
wild-type	3L	-1	1409	N	CHH	CC	16.6667	-16.6667	6
wild-type	3L	-1	1411	N	CHH	CA	0	0	6
wild-type	3L	-1	1412	N	CHH	CC	20	-20	5
wild-type	3L	-1	1416	N	CHH	CA	0	0	6
wild-type	3L	-1	1420	N	CHH	CT	0	0	5
wild-type	3L	-1	1426	N	CHH	CA	16.6667	-16.6667	6
wild-type	3L	-1	1431	N	CHH	CA	25	-25	4
wild-type	3L	-1	1463	N	CHH	CT	12.5	-12.5	8
wild-type	3L	-1	1464	N	CHH	CC	0	0	8
wild-type	3L	-1	1465	N	CHH	CC	0	0	8
wild-type	3L	1	1466	N	CHH	CT	20	20	5
wild-type	3L	-1	1470	N	CHH	CT	0	0	10
wild-type	3L	1	1471	N	CHH	CT	0	0	5
wild-type	3L	1	1474	N	CHG	CC	50	50	8
wild-type	3L	1	1475	N	CG	CG	87.5	87.5	8
wild-type	3L	-1	1476	N	CG	CG	80	-80	10
wild-type	3L	-1	1477	N	CHG	CC	20	-20	10
wild-type	3L	-1	1478	N	CHH	CC	0	0	11
wild-type	3L	1	1486	N	CG	CG	100	100	7
wild-type	3L	-1	1487	N	CG	CG	88.8889	-88.8889	18
wild-type	3L	1	1489	N	CHH	CT	25	25	8
wild-type	3L	1	1492	N	CHG	CT	66.6667	66.6667	9
wild-type	3L	-1	1494	N	CHG	CA	54.1667	-54.1667	24
wild-type	3L	1	1495	N	CHG	CC	33.3333	33.3333	9
wild-type	3L	1	1496	N	CG	CG	88.8889	88.8889	9
wild-type	3L	-1	1497	N	CG	CG	92.5926	-92.5926	27
wild-type	3L	1	1499	N	CHH	CT	12.5	12.5	8
wild-type	3L	-1	1503	N	CHH	CA	11.1111	-11.1111	27
wild-type	3L	1	1505	N	CHH	CT	22.2222	22.2222	9
wild-type	3L	1	1507	N	CHG	CC	55.5556	55.5556	9
wild-type	3L	1	1508	N	CG	CG	100	100	8
wild-type	3L	-1	1509	N	CG	CG	89.2857	-89.2857	28
wild-type	3L	-1	1510	N	CHG	CC	53.3333	-53.3333	30
wild-type	3L	-1	1512	N	CHH	CT	14.8148	-14.8148	27
wild-type	3L	1	1514	N	CHH	CT	62.5	62.5	8
wild-type	3L	1	1518	N	CHH	CT	57.1429	57.1429	7
wild-type	3L	-1	1521	N	CHH	CA	20.8333	-20.8333	24
wild-type	3L	1	1523	N	CG	CG	100	100	6
wild-type	3L	-1	1524	N	CG	CG	88.8889	-88.8889	27
wild-type	3L	1	1526	N	CHG	CC	33.3333	33.3333	6
wild-type	3L	1	1527	N	CG	CG	100	100	6
wild-type	3L	-1	1528	N	CG	CG	81.4815	-81.4815	27
wild-type	3L	1	1529	N	CHG	CC	16.6667	16.6667	6
wild-type	3L	1	1530	N	CG	CG	100	100	6
wild-type	3L	-1	1531	N	CG	CG	88	-88	25
wild-type	3L	1	1533	N	CHH	CT	16.6667	16.6667	6
wild-type	3L	-1	1538	N	CHH	CT	38.0952	-38.0952	21
wild-type	3L	1	1542	N	CHH	CT	25	25	4
wild-type	3L	-1	1550	N	CHH	CA	33.3333	-33.3333	18
wild-type	3L	-1	1552	N	CHH	CT	16.6667	-16.6667	18
wild-type	3L	-1	1553	N	CHH	CC	5.8824	-5.8824	17
wild-type	3L	-1	1570	N	CG	CG	78.5714	-78.5714	14
wild-type	3L	-1	1571	N	CHG	CC	15.3846	-15.3846	13
wild-type	3L	-1	1583	N	CHH	CT	18.1818	-18.1818	11
wild-type	3L	-1	1605	N	CHH	CA	14.2857	-14.2857	7
wild-type	3L	1	1618	N	CHH	CA	0	0	17
wild-type	3L	1	1630	N	CG	CG	68.4211	68.4211	19
wild-type	3L	-1	1631	N	CG	CG	72.7273	-72.7273	11
wild-type	3R	1	82	N	CHH	CT	50	50	4
wild-type	3R	-1	88	N	CHH	CA	22.5	-22.5	40
wild-type	3R	1	93	N	CHH	CC	33.3333	33.3333	6
wild-type	3R	1	94	N	CHH	CT	80	80	5
wild-type	3R	-1	98	N	CHH	CT	9.7561	-9.7561	41
wild-type	3R	-1	102	N	CHH	CA	2.0833	-2.0833	48
wild-type	3R	1	107	N	CHH	CT	57.1429	57.1429	7
wild-type	3R	1	109	N	CHH	CA	71.4286	71.4286	7
wild-type	3R	1	111	Y	CHH	CC	100	100	6
wild-type	3R	1	112	Y	CHH	CC	37.5	37.5	8
wild-type	3R	1	113	Y	CHH	CA	50	50	8
wild-type	3R	1	119	N	CHH	CT	50	50	8
wild-type	3R	1	122	N	CHH	CT	62.5	62.5	8
wild-type	3R	1	124	N	CHH	CT	62.5	62.5	8
wild-type	3R	1	129	N	CHH	CC	83.3333	83.3333	6
wild-type	3R	1	130	N	CHH	CA	80	80	5
wild-type	3R	1	133	N	CHH	CA	50	50	6
wild-type	3R	1	136	N	CHH	CA	75	75	4
wild-type	3R	-1	141	N	CHH	CT	23.0769	-23.0769	52
wild-type	3R	-1	144	N	CHH	CT	22.6415	-22.6415	53
wild-type	3R	1	145	N	CHH	CT	100	100	4
wild-type	3R	1	148	N	CHH	CA	100	100	7
wild-type	3R	-1	151	N	CHH	CT	27.7778	-27.7778	54
wild-type	3R	1	155	N	CHH	CA	85.7143	85.7143	7
wild-type	3R	1	160	N	CHH	CC	62.5	62.5	8
wild-type	3R	1	161	N	CHH	CT	85.7143	85.7143	7
wild-type	3R	1	164	N	CHH	CT	100	100	6
wild-type	3R	1	166	N	CHH	CC	100	100	7
wild-type	3R	1	167	N	CHH	CT	100	100	9
wild-type	3R	1	169	N	CHH	CA	80	80	10
wild-type	3R	1	171	N	CHH	CT	81.8182	81.8182	11
wild-type	3R	1	181	N	CHH	CT	81.25	81.25	16
wild-type	3R	1	185	N	CHH	CA	63.1579	63.1579	19
wild-type	3R	1	187	N	CHH	CA	59.0909	59.0909	22
wild-type	3R	1	192	N	CHH	CC	61.9048	61.9048	21
wild-type	3R	1	193	N	CHH	CA	77.7778	77.7778	18
wild-type	3R	1	195	N	CHH	CA	70.8333	70.8333	24
wild-type	3R	1	201	N	CHH	CA	71.4286	71.4286	21
wild-type	3R	1	204	N	CHG	CA	65.2174	65.2174	23
wild-type	3R	-1	206	N	CHG	CT	54.5455	-54.5455	44
wild-type	3R	1	208	N	CHH	CT	72	72	25
wild-type	3R	1	210	N	CHH	CT	79.1667	79.1667	24
wild-type	3R	1	213	N	CHH	CT	69.2308	69.2308	26
wild-type	3R	-1	216	N	CHH	CA	44	-44	50
wild-type	3R	1	218	N	CHH	CT	59.2593	59.2593	27
wild-type	3R	1	220	N	CG	CG	75	75	28
wild-type	3R	-1	221	N	CG	CG	41.4634	-41.4634	41
wild-type	3R	-1	222	N	CHG	CC	43.2432	-43.2432	37
wild-type	3R	-1	223	N	CHH	CC	37.1429	-37.1429	35
wild-type	3R	1	228	N	CHH	CA	41.6667	41.6667	24
wild-type	3R	1	232	N	CHH	CT	50	50	24
wild-type	3R	-1	236	N	CHH	CT	48.3871	-48.3871	31
wild-type	3R	-1	237	N	CHH	CC	18.75	-18.75	32
wild-type	3R	1	242	N	CHH	CA	26.9231	26.9231	26
wild-type	3R	-1	248	N	CHH	CT	29.6296	-29.6296	27
wild-type	3R	-1	251	N	CHH	CT	33.3333	-33.3333	24
wild-type	3R	1	255	N	CHH	CC	27.2727	27.2727	22
wild-type	3R	1	256	N	CHG	CA	41.6667	41.6667	12
wild-type	3R	-1	258	N	CHG	CT	44	-44	25
wild-type	3R	1	264	N	CHH	CA	5	5	20
wild-type	3R	1	266	N	CHH	CC	5	5	20
wild-type	3R	1	267	N	CHH	CA	0	0	21
wild-type	3R	1	270	N	CHH	CA	8.6957	8.6957	23
wild-type	3R	1	272	N	CHH	CA	33.3333	33.3333	24
wild-type	3R	1	275	N	CHH	CC	8	8	25
wild-type	3R	1	276	N	CHH	CA	19.2308	19.2308	26
wild-type	3R	1	279	N	CHH	CA	32	32	25
wild-type	3R	1	284	N	CHH	CC	8	8	25
wild-type	3R	1	285	N	CHH	CA	7.6923	7.6923	26
wild-type	3R	-1	291	N	CHH	CT	0	0	38
wild-type	3R	1	295	N	CG	CG	90.4762	90.4762	21
wild-type	3R	-1	296	N	CG	CG	54.0541	-54.0541	37
wild-type	3R	1	300	N	CHH	CA	4.5455	4.5455	22
wild-type	3R	1	305	N	CHH	CT	0	0	25
wild-type	3R	1	307	N	CHH	CA	15.3846	15.3846	26
wild-type	3R	1	310	N	CHG	CT	82.1429	82.1429	28
wild-type	3R	-1	312	N	CHG	CA	55.814	-55.814	43
wild-type	3R	1	315	N	CHG	CC	46.4286	46.4286	28
wild-type	3R	1	316	N	CG	CG	83.3333	83.3333	30
wild-type	3R	-1	317	N	CG	CG	67.4419	-67.4419	43
wild-type	3R	1	318	N	CHH	CT	0	0	28
wild-type	3R	1	320	N	CHH	CC	0	0	30
wild-type	3R	1	321	N	CHG	CT	85.7143	85.7143	28
wild-type	3R	-1	323	N	CHG	CA	64.4444	-64.4444	45
wild-type	3R	-1	324	N	CHH	CC	8.3333	-8.3333	48
wild-type	3R	1	326	N	CHH	CA	9.375	9.375	32
wild-type	3R	-1	330	N	CHH	CA	0	0	53
wild-type	3R	-1	335	N	CHH	CT	9.434	-9.434	53
wild-type	3R	1	336	N	CHH	CT	0	0	30
wild-type	3R	1	339	N	CHH	CA	23.3333	23.3333	30
wild-type	3R	1	343	N	CHH	CA	36.6667	36.6667	30
wild-type	3R	1	348	N	CHH	CA	9.6774	9.6774	31
wild-type	3R	1	351	N	CHH	CT	0	0	32
wild-type	3R	1	354	N	CHH	CA	6.0606	6.0606	33
wild-type	3R	-1	358	N	CHH	CT	1.8868	-1.8868	53
wild-type	3R	1	359	N	CHH	CC	0	0	35
wild-type	3R	1	360	N	CHH	CA	2.7027	2.7027	37
wild-type	3R	1	363	N	CG	CG	62.1622	62.1622	37
wild-type	3R	-1	364	N	CG	CG	54	-54	50
wild-type	3R	1	367	N	CHH	CT	8.1081	8.1081	37
wild-type	3R	1	372	N	CHH	CC	0	0	37
wild-type	3R	1	373	N	CHH	CA	5.4054	5.4054	37
wild-type	3R	-1	378	N	CHH	CA	3.2258	-3.2258	31
wild-type	3R	-1	379	N	CHH	CC	0	0	29
wild-type	3R	1	382	N	CHH	CA	0	0	44
wild-type	3R	-1	387	N	CHH	CA	0	0	25
wild-type	3R	-1	392	N	CHH	CT	0	0	13
wild-type	3R	1	393	N	CG	CG	50.7937	50.7937	63
wild-type	3R	-1	394	N	CG	CG	90.9091	-90.9091	11
wild-type	3R	-1	397	N	CHH	CT	0	0	11
wild-type	3R	1	399	N	CG	CG	41.9753	41.9753	81
wild-type	3R	-1	400	N	CG	CG	66.6667	-66.6667	9
wild-type	3R	-1	405	N	CHH	CA	0	0	8
wild-type	3R	-1	407	N	CHH	CA	0	0	9
wild-type	3R	-1	410	N	CHH	CT	11.1111	-11.1111	9
wild-type	3R	-1	411	N	CHH	CC	11.1111	-11.1111	9
wild-type	3R	1	414	N	CHH	CT	0	0	90
wild-type	3R	-1	417	N	CHH	CA	54.5455	-54.5455	11
wild-type	3R	-1	420	N	CHH	CT	23.0769	-23.0769	13
wild-type	3R	-1	421	N	CHH	CC	16.6667	-16.6667	12
wild-type	3R	1	426	N	CHH	CT	0	0	96
wild-type	3R	1	429	N	CHH	CA	7.6087	7.6087	92
wild-type	3R	1	432	N	CG	CG	30.2083	30.2083	96
wild-type	3R	-1	433	N	CG	CG	80	-80	15
wild-type	3R	-1	435	N	CHH	CT	37.5	-37.5	16
wild-type	3R	1	437	N	CG	CG	29.5918	29.5918	98
wild-type	3R	-1	438	N	CG	CG	78.5714	-78.5714	14
wild-type	3R	-1	440	N	CHH	CT	7.1429	-7.1429	14
wild-type	3R	1	441	N	CG	CG	30.2632	30.2632	76
wild-type	3R	-1	442	N	CG	CG	85.7143	-85.7143	14
wild-type	3R	-1	443	N	CHG	CC	21.4286	-21.4286	14
wild-type	3R	-1	448	N	CHH	CA	58.3333	-58.3333	12
wild-type	3R	-1	450	N	CHH	CA	16.6667	-16.6667	12
wild-type	3R	-1	452	N	CHH	CA	23.0769	-23.0769	13
wild-type	3R	-1	454	N	CHH	CT	41.6667	-41.6667	12
wild-type	3R	1	455	N	CHG	CA	32.0755	32.0755	53
wild-type	3R	-1	457	N	CHG	CT	72.7273	-72.7273	11
wild-type	3R	-1	460	N	CHH	CT	9.0909	-9.0909	11
wild-type	3R	1	467	N	CHH	CC	0	0	62
wild-type	3R	1	468	N	CHH	CT	0	0	64
wild-type	3R	-1	473	N	CHH	CT	50	-50	6
wild-type	3R	1	475	N	CHH	CC	0.9091	0.9091	110
wild-type	3R	1	476	N	CHH	CA	8.0882	8.0882	136
wild-type	3R	-1	479	N	CHH	CT	0	0	4
wild-type	3R	1	491	N	CHG	CC	3.0075	3.0075	266
wild-type	3R	1	492	N	CG	CG	10.219	10.219	274
wild-type	3R	1	504	N	CHG	CA	9.2199	9.2199	423
wild-type	3R	1	531	N	CG	CG	8.9397	8.9397	481
wild-type	3R	1	534	N	CG	CG	8.6614	8.6614	508
wild-type	3R	1	557	N	CG	CG	19.598	19.598	199
wild-type	3R	-1	558	N	CG	CG	50	-50	4
wild-type	3R	-1	559	N	CHG	CC	50	-50	4
wild-type	3R	-1	562	N	CHH	CT	0	0	4
wild-type	3R	-1	564	N	CHH	CT	0	0	4
wild-type	3R	1	567	N	CG	CG	16.2055	16.2055	253
wild-type	3R	-1	568	N	CG	CG	60	-60	5
wild-type	3R	1	570	N	CG	CG	16.9231	16.9231	260
wild-type	3R	-1	571	N	CG	CG	80	-80	5
wild-type	3R	-1	574	N	CHH	CA	0	0	6
wild-type	3R	-1	577	N	CHH	CT	0	0	5
wild-type	3R	-1	581	N	CHH	CT	0	0	5
wild-type	3R	-1	587	N	CHH	CT	20	-20	5
wild-type	3R	-1	588	N	CHH	CC	0	0	5
wild-type	3R	-1	589	N	CHH	CC	0	0	5
wild-type	3R	1	593	N	CG	CG	17.757	17.757	214
wild-type	3R	-1	594	N	CG	CG	60	-60	5
wild-type	3R	-1	599	N	CHH	CA	0	0	5
wild-type	3R	1	634	N	CG	CG	26.8293	26.8293	164
wild-type	3R	1	669	N	CHG	CT	18.3908	18.3908	174
wild-type	3R	-1	674	N	CHH	CA	0	0	5
wild-type	3R	-1	676	N	CHH	CT	0	0	5
wild-type	3R	-1	679	N	CHH	CT	75	-75	8
wild-type	3R	-1	681	N	CHH	CT	0	0	8
wild-type	3R	1	685	N	CG	CG	23.5714	23.5714	140
wild-type	3R	-1	686	N	CG	CG	100	-100	8
wild-type	3R	-1	689	N	CHH	CT	25	-25	8
wild-type	3R	-1	691	N	CHH	CA	12.5	-12.5	8
wild-type	3R	-1	694	N	CHH	CA	50	-50	8
wild-type	3R	-1	696	N	CHH	CT	25	-25	8
wild-type	3R	-1	702	N	CHH	CT	62.5	-62.5	8
wild-type	3R	-1	703	N	CHH	CC	25	-25	8
wild-type	3R	-1	704	N	CHH	CC	12.5	-12.5	8
wild-type	3R	1	708	N	CHG	CT	42.4658	42.4658	73
wild-type	3R	-1	710	N	CHG	CA	100	-100	9
wild-type	3R	-1	712	N	CHH	CA	20	-20	10
wild-type	3R	-1	715	N	CHH	CA	88.8889	-88.8889	9
wild-type	3R	1	717	N	CG	CG	40.2439	40.2439	82
wild-type	3R	-1	718	N	CG	CG	100	-100	8
wild-type	3R	-1	719	N	CHG	CC	85.7143	-85.7143	7
wild-type	3R	-1	721	N	CHH	CT	33.3333	-33.3333	6
wild-type	3R	-1	725	N	CHH	CA	40	-40	5
wild-type	3R	-1	726	N	CHH	CC	20	-20	5
wild-type	3R	-1	727	N	CHH	CC	0	0	4
wild-type	3R	1	734	N	CHG	CC	29.6703	29.6703	91
wild-type	3R	1	735	N	CG	CG	34.4086	34.4086	93
wild-type	3R	1	747	N	CHH	CT	0	0	97
wild-type	3R	1	749	N	CHG	CC	19.6078	19.6078	102
wild-type	3R	1	750	N	CG	CG	35	35	100
wild-type	3R	1	753	N	CG	CG	38.4615	38.4615	91
wild-type	3R	1	759	N	CG	CG	38.9474	38.9474	95
wild-type	3R	1	765	N	CHH	CC	0	0	82
wild-type	3R	1	766	N	CHH	CA	0	0	88
wild-type	3R	-1	769	N	CHH	CA	0	0	5
wild-type	3R	-1	772	N	CHH	CA	0	0	5
wild-type	3R	-1	774	N	CHH	CT	0	0	4
wild-type	3R	-1	775	N	CHH	CC	0	0	4
wild-type	3R	-1	778	N	CHH	CT	0	0	4
wild-type	3R	-1	781	N	CHH	CA	0	0	4
wild-type	3R	-1	788	N	CHH	CA	20	-20	5
wild-type	3R	-1	789	N	CHH	CC	0	0	5
wild-type	3R	1	790	N	CG	CG	73.7705	73.7705	61
wild-type	3R	-1	791	N	CG	CG	100	-100	6
wild-type	3R	1	792	N	CHH	CC	0	0	62
wild-type	3R	1	793	N	CHH	CA	8.0645	8.0645	62
wild-type	3R	-1	799	N	CHH	CA	0	0	10
wild-type	3R	-1	801	N	CHH	CA	27.2727	-27.2727	11
wild-type	3R	1	803	N	CG	CG	69.6429	69.6429	56
wild-type	3R	-1	804	N	CG	CG	100	-100	10
wild-type	3R	-1	805	N	CHG	CC	50	-50	10
wild-type	3R	-1	810	N	CHH	CT	44.4444	-44.4444	9
wild-type	3R	-1	811	N	CHH	CC	0	0	8
wild-type	3R	-1	812	N	CHH	CC	0	0	8
wild-type	3R	-1	816	N	CHH	CA	0	0	8
wild-type	3R	-1	817	N	CHH	CC	0	0	8
wild-type	3R	-1	821	N	CHH	CT	25	-25	8
wild-type	3R	-1	822	N	CHH	CC	0	0	7
wild-type	3R	-1	826	N	CHH	CA	0	0	6
wild-type	3R	1	827	N	CHH	CC	0	0	28
wild-type	3R	1	828	N	CHH	CT	3.5714	3.5714	28
wild-type	3R	1	831	N	CG	CG	81.4815	81.4815	27
wild-type	3R	-1	832	N	CG	CG	85.7143	-85.7143	7
wild-type	3R	1	834	N	CHG	CT	67.8571	67.8571	28
wild-type	3R	-1	836	N	CHG	CA	71.4286	-71.4286	7
wild-type	3R	-1	837	N	CHH	CC	0	0	7
wild-type	3R	-1	843	N	CHH	CA	20	-20	5
wild-type	3R	-1	844	N	CHH	CC	0	0	6
wild-type	3R	-1	846	N	CHH	CT	0	0	6
wild-type	3R	1	851	N	CHG	CT	59.2593	59.2593	27
wild-type	3R	-1	853	N	CHG	CA	50	-50	6
wild-type	3R	-1	856	N	CHH	CT	0	0	9
wild-type	3R	1	857	N	CHH	CA	25	25	28
wild-type	3R	-1	861	N	CHH	CA	0	0	12
wild-type	3R	-1	864	N	CHH	CT	0	0	10
wild-type	3R	1	865	N	CG	CG	92.8571	92.8571	28
wild-type	3R	-1	866	N	CG	CG	88.8889	-88.8889	9
wild-type	3R	1	868	N	CHH	CC	13.7931	13.7931	29
wild-type	3R	1	869	N	CHG	CA	65.5172	65.5172	29
wild-type	3R	-1	871	N	CHG	CT	50	-50	14
wild-type	3R	-1	872	N	CHH	CC	0	0	12
wild-type	3R	1	873	N	CHH	CT	40	40	25
wild-type	3R	-1	879	N	CHH	CT	0	0	17
wild-type	3R	-1	885	N	CHH	CA	20	-20	20
wild-type	3R	1	889	N	CHG	CC	17.3913	17.3913	23
wild-type	3R	1	890	N	CG	CG	80.9524	80.9524	21
wild-type	3R	-1	891	N	CG	CG	100	-100	20
wild-type	3R	-1	896	N	CHH	CT	9.0909	-9.0909	22
wild-type	3R	1	902	N	CHH	CC	0	0	18
wild-type	3R	1	903	N	CHH	CA	0	0	18
wild-type	3R	1	907	N	CHH	CT	15.7895	15.7895	19
wild-type	3R	-1	912	N	CHH	CA	4	-4	25
wild-type	3R	-1	919	N	CHH	CT	28.5714	-28.5714	21
wild-type	3R	1	922	N	CHH	CA	0	0	14
wild-type	3R	1	928	N	CG	CG	88.8889	88.8889	9
wild-type	3R	-1	929	N	CG	CG	100	-100	18
wild-type	3R	1	932	N	CHH	CT	0	0	10
wild-type	3R	1	937	N	CHH	CT	0	0	10
wild-type	3R	1	942	N	CHH	CT	0	0	9
wild-type	3R	-1	946	N	CHH	CA	9.0909	-9.0909	11
wild-type	3R	-1	947	N	CHH	CC	0	0	10
wild-type	3R	-1	958	N	CHH	CA	0	0	5
wild-type	3R	-1	959	N	CHH	CC	0	0	4
wild-type	3R	1	978	N	CHH	CT	6.6667	6.6667	15
wild-type	3R	1	980	N	CHH	CA	0	0	14
wild-type	3R	-1	999	N	CHH	CC	0	0	4
wild-type	3R	-1	1014	N	CHH	CT	0	0	4
wild-type	3R	1	1019	N	CHH	CA	26.087	26.087	23
wild-type	3R	-1	1022	N	CHH	CT	0	0	8
wild-type	3R	1	1025	N	CHG	CC	34.7826	34.7826	23
wild-type	3R	1	1026	N	CG	CG	68.1818	68.1818	22
wild-type	3R	-1	1027	N	CG	CG	100	-100	7
wild-type	3R	1	1029	N	CHH	CA	26.087	26.087	23
wild-type	3R	1	1035	N	CHH	CA	0	0	21
wild-type	3R	1	1037	N	CHH	CC	0	0	19
wild-type	3R	1	1038	N	CHH	CT	5.5556	5.5556	18
wild-type	3R	1	1040	N	CHH	CC	5.8824	5.8824	17
wild-type	3R	1	1041	N	CHH	CC	5.5556	5.5556	18
wild-type	3R	1	1042	N	CHH	CT	5.5556	5.5556	18
wild-type	3R	1	1044	N	CHH	CA	58.8235	58.8235	17
wild-type	3R	1	1051	N	CHG	CA	90	90	20
wild-type	3R	-1	1053	N	CHG	CT	94.4444	-94.4444	18
wild-type	3R	-1	1055	N	CHH	CA	0	0	22
wild-type	3R	1	1058	N	CHH	CA	4.5455	4.5455	22
wild-type	3R	1	1060	N	CHH	CT	9.5238	9.5238	21
wild-type	3R	-1	1064	N	CHH	CA	7.6923	-7.6923	26
wild-type	3R	-1	1066	N	CHH	CT	0	0	25
wild-type	3R	-1	1069	N	CHH	CA	8	-8	25
wild-type	3R	1	1071	N	CHH	CT	0	0	23
wild-type	3R	1	1073	N	CHH	CA	33.3333	33.3333	24
wild-type	3R	-1	1076	N	CHH	CT	0	0	22
wild-type	3R	-1	1079	N	CHH	CA	0	0	23
wild-type	3R	-1	1081	N	CHH	CA	9.0909	-9.0909	22
wild-type	3R	1	1082	N	CHH	CT	35.4839	35.4839	31
wild-type	3R	1	1095	N	CHH	CA	3.5714	3.5714	28
wild-type	3R	1	1097	N	CHH	CT	3.4483	3.4483	29
wild-type	3R	1	1101	N	CHH	CA	0	0	29
wild-type	3R	-1	1104	N	CHH	CT	11.7647	-11.7647	17
wild-type	3R	1	1106	N	CHH	CT	3.3333	3.3333	30
wild-type	3R	1	1109	N	CHH	CA	0	0	30
wild-type	3R	-1	1114	N	CHH	CT	0	0	12
wild-type	3R	-1	1115	N	CHH	CC	0	0	12
wild-type	3R	-1	1120	N	CHH	CT	16.6667	-16.6667	12
wild-type	3R	-1	1121	N	CHH	CC	0	0	13
wild-type	3R	-1	1124	N	CHH	CA	14.2857	-14.2857	14
wild-type	3R	1	1126	N	CG	CG	89.2857	89.2857	28
wild-type	3R	-1	1127	N	CG	CG	87.5	-87.5	16
wild-type	3R	-1	1128	N	CHG	CC	37.5	-37.5	16
wild-type	3R	-1	1134	N	CHH	CA	0	0	15
wild-type	3R	-1	1135	N	CHH	CC	0	0	15
wild-type	3R	-1	1136	N	CHH	CC	0	0	16
wild-type	3R	1	1141	N	CHH	CA	4	4	25
wild-type	3R	1	1144	N	CHH	CT	4.1667	4.1667	24
wild-type	3R	-1	1156	N	CHH	CA	0	0	26
wild-type	3R	1	1157	N	CHH	CT	5.5556	5.5556	18
wild-type	3R	1	1163	N	CHH	CA	0	0	14
wild-type	3R	-1	1167	N	CHH	CA	0	0	36
wild-type	3R	1	1169	N	CHH	CC	0	0	12
wild-type	3R	1	1170	N	CHH	CA	0	0	12
wild-type	3R	1	1183	N	CHH	CA	14.2857	14.2857	7
wild-type	3R	1	1185	N	CHH	CA	16.6667	16.6667	6
wild-type	3R	1	1188	N	CHH	CA	12.5	12.5	8
wild-type	3R	1	1195	N	CHH	CA	14.2857	14.2857	7
wild-type	3R	1	1208	N	CHH	CC	25	25	8
wild-type	3R	1	1209	N	CHH	CA	25	25	8
wild-type	3R	-1	1212	N	CHH	CA	2.8571	-2.8571	35
wild-type	3R	1	1215	N	CG	CG	100	100	13
wild-type	3R	-1	1216	N	CG	CG	87.8788	-87.8788	33
wild-type	3R	-1	1217	N	CHG	CC	40	-40	30
wild-type	3R	1	1218	N	CHH	CA	12.5	12.5	16
wild-type	3R	1	1220	N	CG	CG	94.1176	94.1176	17
wild-type	3R	-1	1221	N	CG	CG	93.1034	-93.1034	29
wild-type	3R	-1	1223	N	CHH	CA	3.4483	-3.4483	29
wild-type	3R	-1	1224	N	CHH	CC	7.1429	-7.1429	28
wild-type	3R	1	1226	N	CHH	CA	19.0476	19.0476	21
wild-type	3R	1	1228	N	CHG	CA	45	45	20
wild-type	3R	-1	1230	N	CHG	CT	40.9091	-40.9091	22
wild-type	3R	1	1231	N	CG	CG	88.8889	88.8889	18
wild-type	3R	-1	1232	N	CG	CG	95.2381	-95.2381	21
wild-type	3R	-1	1233	N	CHG	CC	23.8095	-23.8095	21
wild-type	3R	1	1235	N	CHH	CA	11.1111	11.1111	18
wild-type	3R	1	1237	N	CHH	CT	11.1111	11.1111	18
wild-type	3R	1	1241	N	CHG	CT	81.25	81.25	16
wild-type	3R	-1	1243	N	CHG	CA	76.9231	-76.9231	13
wild-type	3R	1	1244	N	CG	CG	100	100	16
wild-type	3R	-1	1245	N	CG	CG	100	-100	10
wild-type	3R	1	1247	N	CHH	CT	5.5556	5.5556	18
wild-type	3R	1	1249	N	CHH	CC	5.5556	5.5556	18
wild-type	3R	1	1250	N	CHH	CA	15.7895	15.7895	19
wild-type	3R	-1	1257	N	CHH	CT	14.2857	-14.2857	7
wild-type	3R	1	1259	N	CG	CG	86.3636	86.3636	22
wild-type	3R	-1	1260	N	CG	CG	100	-100	6
wild-type	3R	1	1262	N	CG	CG	80.9524	80.9524	21
wild-type	3R	-1	1263	N	CG	CG	100	-100	6
wild-type	3R	1	1265	N	CG	CG	82.6087	82.6087	23
wild-type	3R	-1	1266	N	CG	CG	100	-100	5
wild-type	3R	-1	1267	N	CHG	CC	0	0	5
wild-type	3R	-1	1269	N	CHH	CT	0	0	5
wild-type	3R	-1	1286	N	CHH	CT	12.5	-12.5	8
wild-type	3R	-1	1288	N	CHH	CT	0	0	8
wild-type	3R	1	1290	N	CG	CG	85.2941	85.2941	34
wild-type	3R	-1	1291	N	CG	CG	85.7143	-85.7143	7
wild-type	3R	1	1292	N	CHH	CC	0	0	35
wild-type	3R	1	1293	N	CHH	CA	5.7143	5.7143	35
wild-type	3R	1	1295	N	CHH	CT	0	0	37
wild-type	3R	-1	1300	N	CHH	CA	14.2857	-14.2857	7
wild-type	3R	-1	1303	N	CHH	CA	40	-40	5
wild-type	3R	-1	1307	N	CHH	CT	0	0	5
wild-type	3R	-1	1308	N	CHH	CC	20	-20	5
wild-type	3R	-1	1310	N	CHH	CA	0	0	4
wild-type	3R	1	1312	N	CG	CG	100	100	40
wild-type	3R	-1	1313	N	CG	CG	100	-100	4
wild-type	3R	1	1315	N	CG	CG	97.2222	97.2222	36
wild-type	3R	-1	1316	N	CG	CG	83.3333	-83.3333	6
wild-type	3R	-1	1319	N	CHH	CA	14.2857	-14.2857	7
wild-type	3R	1	1320	N	CHG	CT	42.8571	42.8571	35
wild-type	3R	-1	1322	N	CHG	CA	77.7778	-77.7778	9
wild-type	3R	-1	1328	N	CHH	CT	0	0	12
wild-type	3R	-1	1329	N	CHH	CC	0	0	14
wild-type	3R	-1	1331	N	CHH	CT	7.1429	-7.1429	14
wild-type	3R	1	1333	N	CG	CG	92	92	25
wild-type	3R	-1	1334	N	CG	CG	93.75	-93.75	16
wild-type	3R	1	1335	N	CHG	CC	16.6667	16.6667	24
wild-type	3R	1	1336	N	CG	CG	95.8333	95.8333	24
wild-type	3R	-1	1337	N	CG	CG	95	-95	20
wild-type	3R	1	1338	N	CHH	CA	31.8182	31.8182	22
wild-type	3R	1	1341	N	CHH	CA	7.6923	7.6923	26
wild-type	3R	1	1344	N	CHG	CC	26.087	26.087	23
wild-type	3R	1	1345	N	CG	CG	82.6087	82.6087	23
wild-type	3R	-1	1346	N	CG	CG	96.2963	-96.2963	27
wild-type	3R	1	1347	N	CHG	CC	22.7273	22.7273	22
wild-type	3R	1	1348	N	CG	CG	61.9048	61.9048	21
wild-type	3R	-1	1349	N	CG	CG	75.8621	-75.8621	29
wild-type	3R	1	1355	N	CHH	CT	12.5	12.5	16
wild-type	3R	1	1359	N	CHG	CT	40	40	15
wild-type	3R	-1	1361	N	CHG	CA	51.5152	-51.5152	33
wild-type	3R	1	1362	N	CHH	CT	6.25	6.25	16
wild-type	3R	-1	1365	N	CHH	CA	5.7143	-5.7143	35
wild-type	3R	-1	1366	N	CHH	CC	0	0	34
wild-type	3R	1	1367	N	CHH	CT	7.1429	7.1429	14
wild-type	3R	1	1369	N	CHH	CC	6.6667	6.6667	15
wild-type	3R	1	1370	N	CHG	CC	38.4615	38.4615	13
wild-type	3R	1	1371	N	CG	CG	84.6154	84.6154	13
wild-type	3R	-1	1372	N	CG	CG	91.1765	-91.1765	34
wild-type	3R	1	1374	N	CHH	CA	6.6667	6.6667	15
wild-type	3R	1	1376	N	CHG	CT	53.3333	53.3333	15
wild-type	3R	-1	1378	N	CHG	CA	76.4706	-76.4706	34
wild-type	3R	1	1380	N	CHH	CA	6.25	6.25	16
wild-type	3R	1	1387	N	CHH	CA	6.25	6.25	16
wild-type	3R	1	1393	N	CHH	CC	0	0	18
wild-type	3R	1	1394	N	CHH	CA	0	0	19
wild-type	3R	-1	1397	N	CHH	CT	0	0	25
wild-type	3R	-1	1398	N	CHH	CC	0	0	24
wild-type	3R	1	1401	N	CHH	CC	8.3333	8.3333	24
wild-type	3R	1	1402	N	CHH	CC	9.0909	9.0909	22
wild-type	3R	1	1403	N	CHH	CA	12.5	12.5	24
wild-type	3R	-1	1408	N	CHH	CA	0	0	23
wild-type	3R	1	1412	N	CHG	CA	59.2593	59.2593	27
wild-type	3R	-1	1414	N	CHG	CT	73.6842	-73.6842	19
wild-type	3R	1	1417	N	CHH	CA	17.2414	17.2414	29
wild-type	3R	-1	1421	N	CHH	CA	4.5455	-4.5455	22
wild-type	3R	1	1423	N	CHH	CA	3.4483	3.4483	29
wild-type	3R	-1	1426	N	CHH	CA	4.7619	-4.7619	21
wild-type	3R	1	1428	N	CG	CG	80.7692	80.7692	26
wild-type	3R	-1	1429	N	CG	CG	100	-100	20
wild-type	3R	-1	1430	N	CHG	CC	36.8421	-36.8421	19
wild-type	3R	-1	1432	N	CHH	CA	0	0	19
wild-type	3R	-1	1435	N	CHH	CT	0	0	18
wild-type	3R	-1	1439	N	CHH	CA	5.5556	-5.5556	18
wild-type	3R	-1	1440	N	CHH	CC	0	0	18
wild-type	3R	1	1442	N	CHH	CT	0	0	27
wild-type	3R	1	1444	N	CG	CG	88	88	25
wild-type	3R	-1	1445	N	CG	CG	88.8889	-88.8889	18
wild-type	3R	1	1454	N	CHG	CA	35	35	20
wild-type	3R	-1	1456	N	CHG	CT	47.3684	-47.3684	19
wild-type	3R	1	1458	N	CHH	CT	0	0	18
wild-type	3R	1	1461	N	CHH	CA	17.6471	17.6471	17
wild-type	3R	-1	1469	N	CHH	CT	0	0	16
wild-type	3R	-1	1470	N	CHH	CC	0	0	14
wild-type	3R	1	1471	N	CHH	CC	7.6923	7.6923	13
wild-type	3R	1	1472	N	CHH	CC	8.3333	8.3333	12
wild-type	3R	1	1473	N	CHH	CA	8.3333	8.3333	12
wild-type	3R	1	1476	N	CHH	CA	18.1818	18.1818	11
wild-type	3R	1	1481	N	CHH	CA	0	0	10
wild-type	3R	-1	1484	N	CHH	CA	7.6923	-7.6923	13
wild-type	3R	-1	1492	N	CHH	CT	14.2857	-14.2857	14
wild-type	3R	1	1498	N	CHG	CA	54.5455	54.5455	11
wild-type	3R	-1	1500	N	CHG	CT	47.0588	-47.0588	17
wild-type	3R	-1	1502	N	CHH	CA	0	0	17
wild-type	3R	1	1503	N	CG	CG	100	100	8
wild-type	3R	-1	1504	N	CG	CG	83.3333	-83.3333	18
wild-type	3R	1	1514	N	CHH	CC	0	0	9
wild-type	3R	1	1515	N	CHH	CA	0	0	9
wild-type	3R	1	1522	N	CHH	CT	0	0	11
wild-type	3R	1	1524	N	CHH	CC	0	0	10
wild-type	3R	1	1525	N	CHH	CT	20	20	10
wild-type	3R	1	1544	N	CHH	CA	0	0	4
wild-type	3R	-1	1550	N	CHH	CA	0	0	8
wild-type	3R	1	1552	N	CHH	CA	0	0	4
wild-type	3R	1	1555	N	CHH	CT	0	0	4
wild-type	3R	1	1561	N	CHH	CC	0	0	4
wild-type	3R	1	1562	N	CHH	CA	0	0	5
wild-type	3R	1	1567	N	CHH	CA	0	0	6
wild-type	3R	-1	1570	N	CHH	CT	0	0	4
wild-type	3R	-1	1574	N	CHH	CT	25	-25	4
wild-type	3R	-1	1576	N	CHH	CA	0	0	4
wild-type	3R	-1	1577	N	CHH	CC	0	0	5
wild-type	3R	-1	1578	N	CHH	CC	0	0	4
wild-type	3R	-1	1579	N	CHH	CC	0	0	4
wild-type	3R	-1	1580	N	CHH	CC	0	0	4
wild-type	3R	-1	1584	N	CHH	CA	0	0	4
wild-type	3R	-1	1589	N	CHH	CA	0	0	6
wild-type	3R	1	1592	N	CHH	CT	0	0	15
wild-type	3R	-1	1596	N	CHH	CA	0	0	14
wild-type	3R	-1	1609	N	CHH	CT	0	0	17
wild-type	3R	-1	1621	N	CHH	CA	5.8824	-5.8824	17
wild-type	3R	-1	1622	N	CHH	CC	0	0	16
wild-type	3R	-1	1626	N	CHH	CT	11.7647	-11.7647	17
wild-type	3R	1	1627	N	CHH	CA	0	0	17
wild-type	3R	1	1635	N	CHH	CA	0	0	22
wild-type	3R	1	1637	N	CHH	CT	18.1818	18.1818	11
wild-type	3R	-1	1647	N	CHH	CT	11.7647	-11.7647	17
wild-type	3R	1	1651	N	CHH	CT	0	0	22
wild-type	3R	1	1655	N	CG	CG	23.8095	23.8095	21
wild-type	3R	-1	1656	N	CG	CG	64.7059	-64.7059	17
wild-type	3R	-1	1660	N	CHH	CA	5.5556	-5.5556	18
wild-type	3R	1	1664	N	CHH	CA	0	0	13
wild-type	3R	1	1671	N	CHH	CT	0	0	7
wild-type	3R	-1	1675	N	CHH	CA	0	0	14
wild-type	3R	1	1676	N	CHH	CA	0	0	6
wild-type	3R	1	1680	N	CHH	CT	12.5	12.5	8
wild-type	3R	1	1684	N	CHH	CT	0	0	9
wild-type	3R	1	1686	N	CHH	CT	0	0	11
wild-type	3R	1	1692	N	CHH	CA	0	0	11
wild-type	3R	-1	1695	N	CHH	CA	0	0	10
wild-type	3R	-1	1697	N	CHH	CA	0	0	8
wild-type	3R	-1	1698	N	CHH	CC	0	0	6
wild-type	3R	-1	1699	N	CHH	CC	0	0	6
wild-type	3R	-1	1700	N	CHH	CC	0	0	6
wild-type	3R	-1	1701	N	CHH	CC	0	0	6
wild-type	3R	-1	1704	N	CHH	CT	0	0	6
wild-type	3R	-1	1707	N	CHH	CA	0	0	4
wild-type	3R	-1	1711	N	CHH	CT	0	0	4
wild-type	3R	-1	1715	N	CHH	CT	0	0	4
wild-type	3R	1	1720	N	CHH	CA	0	0	16
wild-type	3R	-1	1726	N	CHH	CA	0	0	5
wild-type	3R	-1	1735	N	CHH	CT	0	0	4
wild-type	3R	1	1738	N	CHH	CA	5.5556	5.5556	18
wild-type	3R	1	1749	N	CHH	CA	5.2632	5.2632	19
wild-type	3R	1	1754	N	CHH	CA	4.7619	4.7619	21
wild-type	3R	-1	1759	N	CHH	CT	0	0	4
wild-type	3R	1	1762	N	CHH	CA	4.1667	4.1667	24
wild-type	3R	-1	1766	N	CHH	CT	0	0	4
wild-type	3R	-1	1771	N	CHH	CA	0	0	5
wild-type	3R	-1	1774	N	CHH	CT	0	0	6
wild-type	3R	-1	1776	N	CHH	CA	0	0	7
wild-type	3R	1	1781	N	CHH	CT	2.8571	2.8571	35
wild-type	3R	1	1790	N	CHH	CA	0	0	33
wild-type	3R	1	1795	N	CHH	CA	0	0	35
wild-type	3R	-1	1801	N	CHH	CT	0	0	6
wild-type	3R	-1	1803	N	CHH	CA	0	0	5
wild-type	3R	-1	1804	N	CHH	CC	0	0	5
wild-type	3R	-1	1806	N	CHH	CA	0	0	5
wild-type	3R	-1	1809	N	CHH	CA	0	0	5
wild-type	3R	-1	1812	N	CHH	CA	0	0	4
wild-type	3R	-1	1813	N	CHH	CC	0	0	4
wild-type	3R	-1	1821	N	CHH	CA	0	0	4
wild-type	3R	1	1833	N	CHH	CA	0	0	44
wild-type	3R	1	1835	N	CHG	CA	29.5455	29.5455	44
wild-type	3R	1	1858	N	CHH	CA	2.0833	2.0833	48
wild-type	3R	1	1865	N	CHH	CA	6	6	50
wild-type	3R	1	1873	N	CHH	CA	6.9767	6.9767	43
wild-type	3R	-1	1896	N	CHH	CA	20	-20	5
wild-type	3R	1	1898	N	CHH	CA	5.4545	5.4545	55
wild-type	3R	-1	1901	N	CHH	CT	25	-25	4
wild-type	3R	-1	1908	N	CHH	CA	20	-20	5
wild-type	3R	-1	1912	N	CHH	CA	20	-20	5
wild-type	3R	1	1913	N	CHH	CA	6.5574	6.5574	61
wild-type	3R	1	1918	N	CHG	CC	6.4516	6.4516	62
wild-type	3R	1	1919	N	CG	CG	64.4068	64.4068	59
wild-type	3R	-1	1920	N	CG	CG	87.5	-87.5	8
wild-type	3R	-1	1921	N	CHG	CC	14.2857	-14.2857	7
wild-type	3R	-1	1924	N	CHH	CT	12.5	-12.5	8
wild-type	3R	1	1928	N	CHH	CA	2.0408	2.0408	49
wild-type	3R	-1	1933	N	CHH	CA	10	-10	10
wild-type	3R	-1	1935	N	CHH	CT	10	-10	10
wild-type	3R	-1	1945	N	CHH	CT	0	0	8
wild-type	3R	-1	1948	N	CHH	CT	0	0	9
wild-type	3R	1	1950	N	CHH	CA	0	0	38
wild-type	3R	1	1952	N	CHH	CA	0	0	32
wild-type	3R	-1	1955	N	CHH	CA	0	0	11
wild-type	3R	-1	1957	N	CHH	CA	0	0	10
wild-type	3R	1	1958	N	CHH	CT	0	0	30
wild-type	3R	-1	1961	N	CHH	CT	0	0	12
wild-type	3R	1	1978	N	CHH	CA	0	0	22
wild-type	3R	-1	1981	N	CHH	CA	0	0	7
wild-type	3R	1	1984	N	CHH	CC	3.8462	3.8462	26
wild-type	3R	1	1985	N	CHH	CA	5.2632	5.2632	19
wild-type	3R	-1	1996	N	CHH	CA	0	0	9
wild-type	3R	1	1998	N	CHH	CA	6.8966	6.8966	29
wild-type	3R	1	2000	N	CG	CG	37.5	37.5	32
wild-type	3R	-1	2001	N	CG	CG	20	-20	10
wild-type	5L	1	78	Y	CHH	CC	50	50	4
wild-type	5L	1	79	Y	CHH	CA	50	50	4
wild-type	5L	-1	82	Y	CHH	CA	0	0	32
wild-type	5L	1	87	Y	CHH	CT	75	75	4
wild-type	5L	1	92	Y	CHH	CC	50	50	4
wild-type	5L	1	93	Y	CHH	CC	50	50	4
wild-type	5L	1	94	Y	CHH	CT	75	75	4
wild-type	5L	1	99	Y	CHH	CC	50	50	4
wild-type	5L	1	100	Y	CHH	CC	50	50	4
wild-type	5L	1	101	Y	CHH	CT	50	50	4
wild-type	5L	1	106	Y	CHH	CC	50	50	6
wild-type	5L	1	107	Y	CHH	CC	66.6667	66.6667	6
wild-type	5L	1	108	Y	CHH	CT	50	50	6
wild-type	5L	1	113	Y	CHH	CC	33.3333	33.3333	6
wild-type	5L	1	114	Y	CHH	CT	50	50	6
wild-type	5L	-1	121	Y	CHH	CT	23.3333	-23.3333	30
wild-type	5L	1	126	Y	CHH	CC	50	50	4
wild-type	5L	1	127	Y	CHH	CC	0	0	4
wild-type	5L	1	128	Y	CHH	CT	75	75	4
wild-type	5L	-1	137	Y	CHH	CA	12.5	-12.5	32
wild-type	5L	1	163	Y	CHH	CC	0	0	6
wild-type	5L	1	164	Y	CHH	CT	28.5714	28.5714	7
wild-type	5L	1	169	Y	CHH	CT	37.5	37.5	8
wild-type	5L	1	177	Y	CHH	CT	0	0	9
wild-type	5L	1	185	Y	CHH	CC	6.6667	6.6667	15
wild-type	5L	1	186	Y	CHH	CT	25	25	16
wild-type	5L	1	191	Y	CHH	CT	31.8182	31.8182	22
wild-type	5L	1	193	Y	CHH	CT	62.5	62.5	24
wild-type	5L	1	198	N	CHH	CC	25.9259	25.9259	27
wild-type	5L	1	199	N	CHH	CA	20.6897	20.6897	29
wild-type	5L	-1	203	N	CHH	CT	42.8571	-42.8571	7
wild-type	5L	-1	204	N	CHH	CC	14.2857	-14.2857	7
wild-type	5L	-1	205	N	CHH	CC	33.3333	-33.3333	6
wild-type	5L	-1	209	N	CHH	CA	40	-40	5
wild-type	5L	-1	211	N	CHH	CA	25	-25	4
wild-type	5L	-1	213	N	CHH	CT	25	-25	4
wild-type	5L	1	218	N	CHH	CA	36	36	25
wild-type	5L	1	228	N	CHH	CA	16.6667	16.6667	24
wild-type	5L	1	230	N	CG	CG	47.619	47.619	21
wild-type	5L	1	243	N	CHH	CT	0	0	11
wild-type	5L	1	247	N	CHH	CA	10	10	10
wild-type	5L	1	259	N	CHH	CA	16.6667	16.6667	12
wild-type	5L	1	268	N	CHH	CT	28.5714	28.5714	14
wild-type	5L	1	270	N	CG	CG	73.3333	73.3333	15
wild-type	5L	1	273	N	CHH	CT	31.25	31.25	16
wild-type	5L	1	286	N	CHH	CA	37.5	37.5	16
wild-type	5L	1	295	N	CG	CG	84.6154	84.6154	13
wild-type	5L	-1	300	N	CHH	CT	25	-25	4
wild-type	5L	-1	302	N	CHH	CA	0	0	4
wild-type	5L	-1	307	N	CHH	CT	75	-75	4
wild-type	5L	1	309	N	CHH	CT	75	75	4
wild-type	5L	-1	312	N	CHH	CT	60	-60	5
wild-type	5L	-1	314	N	CHH	CT	50	-50	4
wild-type	5L	-1	317	N	CG	CG	40	-40	5
wild-type	5L	-1	318	N	CHG	CC	80	-80	5
wild-type	5L	-1	331	N	CHH	CT	75	-75	4
wild-type	5L	-1	333	N	CG	CG	100	-100	6
wild-type	5L	-1	334	N	CHG	CC	71.4286	-71.4286	7
wild-type	5L	-1	335	N	CHH	CC	12.5	-12.5	8
wild-type	5L	-1	340	N	CHH	CT	58.3333	-58.3333	12
wild-type	5L	1	342	N	CHH	CC	100	100	4
wild-type	5L	1	343	N	CHH	CA	80	80	5
wild-type	5L	-1	346	N	CHH	CA	38.8889	-38.8889	18
wild-type	5L	1	347	N	CHH	CT	100	100	8
wild-type	5L	-1	350	N	CHH	CA	71.4286	-71.4286	21
wild-type	5L	1	351	N	CG	CG	100	100	9
wild-type	5L	-1	352	N	CG	CG	90.4762	-90.4762	21
wild-type	5L	-1	353	N	CHG	CC	47.619	-47.619	21
wild-type	5L	1	354	N	CHG	CA	90	90	10
wild-type	5L	-1	356	N	CHG	CT	77.2727	-77.2727	22
wild-type	5L	1	362	N	CHH	CC	75	75	12
wild-type	5L	1	363	N	CHH	CT	71.4286	71.4286	14
wild-type	5L	-1	373	N	CHH	CA	21.2121	-21.2121	33
wild-type	5L	-1	378	N	CHH	CA	58.8235	-58.8235	34
wild-type	5L	1	379	N	CG	CG	95	95	20
wild-type	5L	-1	380	N	CG	CG	91.4286	-91.4286	35
wild-type	5L	-1	381	N	CHG	CC	37.1429	-37.1429	35
wild-type	5L	1	382	N	CHH	CT	40	40	20
wild-type	5L	1	387	N	CHH	CA	40.9091	40.9091	22
wild-type	5L	-1	394	N	CHH	CA	14.8148	-14.8148	27
wild-type	5L	-1	400	N	CHH	CA	21.7391	-21.7391	23
wild-type	5L	-1	405	N	CHH	CA	26.9231	-26.9231	26
wild-type	5L	-1	408	N	CHH	CA	28	-28	25
wild-type	5L	-1	413	N	CHH	CT	52.381	-52.381	21
wild-type	5L	-1	415	N	CHH	CA	18.1818	-18.1818	22
wild-type	5L	-1	416	N	CHH	CC	9.5238	-9.5238	21
wild-type	5L	1	418	N	CG	CG	100	100	24
wild-type	5L	-1	419	N	CG	CG	90	-90	20
wild-type	5L	-1	421	N	CHH	CT	26.3158	-26.3158	19
wild-type	5L	1	423	N	CHG	CA	68	68	25
wild-type	5L	-1	425	N	CHG	CT	66.6667	-66.6667	18
wild-type	5L	-1	426	N	CHH	CC	50	-50	20
wild-type	5L	-1	427	N	CHH	CC	38.8889	-38.8889	18
wild-type	5L	-1	430	N	CHH	CA	61.1111	-61.1111	18
wild-type	5L	-1	432	N	CHH	CT	58.8235	-58.8235	17
wild-type	5L	-1	436	N	CHH	CA	68.4211	-68.4211	19
wild-type	5L	1	439	N	CHH	CT	72.2222	72.2222	18
wild-type	5L	1	441	N	CHH	CA	63.1579	63.1579	19
wild-type	5L	1	445	N	CHH	CA	61.1111	61.1111	18
wild-type	5L	1	448	N	CHH	CT	88.2353	88.2353	17
wild-type	5L	1	450	N	CHH	CA	63.1579	63.1579	19
wild-type	5L	1	457	N	CHH	CT	71.4286	71.4286	14
wild-type	5L	1	462	N	CHH	CT	90	90	10
wild-type	5L	1	465	N	CHH	CC	75	75	8
wild-type	5L	1	466	N	CHH	CA	71.4286	71.4286	7
wild-type	5L	-1	469	N	CHH	CT	60	-60	25
wild-type	5L	-1	471	N	CHH	CA	62.5	-62.5	24
wild-type	5L	-1	475	N	CHH	CT	54.1667	-54.1667	24
wild-type	5L	-1	476	N	CHH	CC	56.5217	-56.5217	23
wild-type	5L	1	479	N	CHH	CA	100	100	4
wild-type	5L	1	481	N	CHH	CT	75	75	4
wild-type	5L	1	520	N	CHH	CT	40	40	5
wild-type	5L	-1	530	N	CHH	CT	50	-50	4
wild-type	5L	1	533	N	CHH	CT	42.8571	42.8571	14
wild-type	5L	-1	536	N	CHH	CA	50	-50	4
wild-type	5L	1	539	N	CHH	CC	43.75	43.75	16
wild-type	5L	1	540	N	CHH	CT	43.75	43.75	16
wild-type	5L	1	547	N	CHH	CA	47.0588	47.0588	17
wild-type	5L	-1	552	N	CHH	CA	50	-50	4
wild-type	5L	1	555	N	CHH	CA	44.4444	44.4444	18
wild-type	5L	-1	564	N	CHH	CT	40	-40	5
wild-type	5L	-1	569	N	CHH	CA	33.3333	-33.3333	6
wild-type	5L	1	573	N	CHH	CC	11.1111	11.1111	9
wild-type	5L	1	574	N	CHH	CC	12.5	12.5	8
wild-type	5L	1	575	N	CHH	CT	12.5	12.5	8
wild-type	5L	1	578	N	CHH	CC	0	0	6
wild-type	5L	1	579	N	CHH	CT	0	0	6
wild-type	5L	-1	596	N	CHH	CA	0	0	6
wild-type	5L	-1	602	N	CHH	CA	0	0	6
wild-type	5L	-1	604	N	CHH	CA	0	0	6
wild-type	5L	-1	609	N	CHH	CT	0	0	6
wild-type	5L	1	622	N	CHH	CA	0	0	9
wild-type	5L	1	629	N	CHH	CA	0	0	8
wild-type	5L	1	643	N	CHH	CA	12.5	12.5	8
wild-type	5L	1	655	N	CHH	CT	25	25	4
wild-type	5L	-1	732	N	CHH	CA	0	0	5
wild-type	5L	-1	734	N	CHH	CA	0	0	6
wild-type	5L	-1	736	N	CHH	CT	0	0	5
wild-type	5L	-1	746	N	CHH	CA	0	0	8
wild-type	5L	-1	748	N	CHH	CA	0	0	9
wild-type	5L	-1	750	N	CHH	CT	0	0	9
wild-type	5L	-1	755	N	CHH	CA	18.1818	-18.1818	11
wild-type	5L	1	756	N	CHH	CA	10	10	10
wild-type	5L	1	761	N	CHH	CT	0	0	13
wild-type	5L	-1	766	N	CHH	CA	0	0	11
wild-type	5L	1	767	N	CG	CG	92.3077	92.3077	13
wild-type	5L	-1	768	N	CG	CG	100	-100	14
wild-type	5L	1	769	N	CHH	CC	7.1429	7.1429	14
wild-type	5L	1	770	N	CHH	CT	6.25	6.25	16
wild-type	5L	1	773	N	CG	CG	100	100	15
wild-type	5L	-1	774	N	CG	CG	91.6667	-91.6667	12
wild-type	5L	1	776	N	CHH	CA	6.25	6.25	16
wild-type	5L	-1	782	N	CHH	CA	0	0	10
wild-type	5L	-1	791	N	CHH	CA	0	0	9
wild-type	5L	1	792	N	CHH	CA	0	0	18
wild-type	5L	-1	797	N	CHH	CT	0	0	7
wild-type	5L	-1	799	N	CHH	CA	0	0	7
wild-type	5L	1	800	N	CHH	CT	0	0	12
wild-type	5L	-1	804	N	CHH	CA	0	0	4
wild-type	5L	1	806	N	CHH	CT	7.1429	7.1429	14
wild-type	5L	-1	817	N	CHH	CA	0	0	6
wild-type	5L	-1	822	N	CHH	CA	0	0	9
wild-type	5L	1	824	N	CHH	CT	16.6667	16.6667	24
wild-type	5L	-1	828	N	CHH	CT	7.6923	-7.6923	13
wild-type	5L	-1	830	N	CHH	CA	7.1429	-7.1429	14
wild-type	5L	1	834	N	CG	CG	93.5484	93.5484	31
wild-type	5L	-1	835	N	CG	CG	84.2105	-84.2105	19
wild-type	5L	1	837	N	CHH	CA	3.0303	3.0303	33
wild-type	5L	1	842	N	CG	CG	91.4286	91.4286	35
wild-type	5L	-1	843	N	CG	CG	96.1538	-96.1538	26
wild-type	5L	1	845	N	CHH	CT	13.1579	13.1579	38
wild-type	5L	-1	849	N	CHH	CT	9.375	-9.375	32
wild-type	5L	-1	851	N	CHH	CA	5.8824	-5.8824	34
wild-type	5L	-1	854	N	CHH	CA	8.5714	-8.5714	35
wild-type	5L	-1	856	N	CHH	CA	11.1111	-11.1111	36
wild-type	5L	-1	861	N	CHH	CA	2.7027	-2.7027	37
wild-type	5L	-1	863	N	CHH	CA	2.5641	-2.5641	39
wild-type	5L	1	865	N	CHH	CA	0	0	38
wild-type	5L	1	869	N	CG	CG	94.7368	94.7368	38
wild-type	5L	-1	870	N	CG	CG	92.5	-92.5	40
wild-type	5L	1	872	N	CG	CG	94.5946	94.5946	37
wild-type	5L	-1	873	N	CG	CG	94.8718	-94.8718	39
wild-type	5L	1	875	N	CG	CG	94.1176	94.1176	34
wild-type	5L	-1	876	N	CG	CG	97.2222	-97.2222	36
wild-type	5L	-1	879	N	CHH	CA	13.1579	-13.1579	38
wild-type	5L	1	881	N	CG	CG	96.7742	96.7742	31
wild-type	5L	-1	882	N	CG	CG	97.2973	-97.2973	37
wild-type	5L	1	883	N	CHH	CA	0	0	26
wild-type	5L	1	886	N	CHG	CC	61.5385	61.5385	26
wild-type	5L	1	887	N	CG	CG	91.6667	91.6667	24
wild-type	5L	-1	888	N	CG	CG	94.1176	-94.1176	34
wild-type	5L	-1	889	N	CHG	CC	28.125	-28.125	32
wild-type	5L	-1	892	N	CHH	CT	2.9412	-2.9412	34
wild-type	5L	1	893	N	CG	CG	93.75	93.75	16
wild-type	5L	-1	894	N	CG	CG	90.9091	-90.9091	33
wild-type	5L	-1	896	N	CHH	CA	2.9412	-2.9412	34
wild-type	5L	-1	900	N	CHH	CA	16.129	-16.129	31
wild-type	5L	-1	902	N	CHH	CA	3.2258	-3.2258	31
wild-type	5L	-1	903	N	CHH	CC	6.8966	-6.8966	29
wild-type	5L	1	906	N	CHH	CT	0	0	17
wild-type	5L	-1	909	N	CHH	CA	9.0909	-9.0909	22
wild-type	5L	-1	911	N	CHH	CA	0	0	24
wild-type	5L	1	913	N	CHH	CT	0	0	16
wild-type	5L	1	917	N	CHH	CT	0	0	13
wild-type	5L	-1	920	N	CHH	CA	0	0	19
wild-type	5L	1	921	N	CHG	CC	18.1818	18.1818	11
wild-type	5L	1	922	N	CG	CG	83.3333	83.3333	12
wild-type	5L	-1	923	N	CG	CG	100	-100	19
wild-type	5L	-1	924	N	CHG	CC	20	-20	20
wild-type	5L	-1	925	N	CHH	CC	0	0	20
wild-type	5L	-1	930	N	CHH	CA	0	0	15
wild-type	5L	-1	933	N	CHH	CT	0	0	13
wild-type	5L	1	935	N	CHH	CC	0	0	8
wild-type	5L	1	936	N	CHH	CT	0	0	9
wild-type	5L	-1	940	N	CHH	CA	7.6923	-7.6923	13
wild-type	5L	1	944	N	CG	CG	84.6154	84.6154	13
wild-type	5L	-1	945	N	CG	CG	87.5	-87.5	8
wild-type	5L	-1	947	N	CHH	CT	11.1111	-11.1111	9
wild-type	5L	-1	949	N	CHH	CT	10	-10	10
wild-type	5L	1	952	N	CHG	CT	7.1429	7.1429	14
wild-type	5L	-1	954	N	CHG	CA	25	-25	8
wild-type	5L	1	955	N	CHH	CT	6.6667	6.6667	15
wild-type	5L	1	957	N	CHH	CT	12.5	12.5	16
wild-type	5L	1	959	N	CHH	CA	11.7647	11.7647	17
wild-type	5L	1	962	N	CHH	CA	11.1111	11.1111	18
wild-type	5L	-1	965	N	CHH	CA	30	-30	10
wild-type	5L	-1	969	N	CHH	CT	40	-40	10
wild-type	5L	-1	972	N	CHH	CT	27.2727	-27.2727	11
wild-type	5L	-1	975	N	CHH	CA	36.3636	-36.3636	11
wild-type	5L	-1	976	N	CHH	CC	18.1818	-18.1818	11
wild-type	5L	-1	979	N	CHH	CT	20	-20	15
wild-type	5L	-1	982	N	CHH	CA	18.75	-18.75	16
wild-type	5L	1	987	N	CHH	CT	13.0435	13.0435	23
wild-type	5L	-1	991	N	CHH	CA	16	-16	25
wild-type	5L	-1	992	N	CHH	CC	8.3333	-8.3333	24
wild-type	5L	-1	996	N	CHH	CA	9.0909	-9.0909	22
wild-type	5L	1	997	N	CHG	CC	41.1765	41.1765	17
wild-type	5L	1	998	N	CG	CG	75	75	16
wild-type	5L	-1	999	N	CG	CG	73.913	-73.913	23
wild-type	5L	1	1000	N	CG	CG	80	80	15
wild-type	5L	-1	1001	N	CG	CG	80.7692	-80.7692	26
wild-type	5L	-1	1002	N	CHG	CC	14.8148	-14.8148	27
wild-type	5L	-1	1003	N	CHH	CC	3.7037	-3.7037	27
wild-type	5L	-1	1006	N	CHH	CA	13.3333	-13.3333	30
wild-type	5L	-1	1011	N	CHH	CA	14.2857	-14.2857	28
wild-type	5L	1	1013	N	CG	CG	63.6364	63.6364	11
wild-type	5L	-1	1014	N	CG	CG	65.3846	-65.3846	26
wild-type	5L	1	1015	N	CG	CG	77.7778	77.7778	9
wild-type	5L	-1	1016	N	CG	CG	67.8571	-67.8571	28
wild-type	5R	1	88	Y	CHH	CC	50	50	4
wild-type	5R	1	89	Y	CHH	CT	80	80	5
wild-type	5R	1	94	Y	CHH	CC	66.6667	66.6667	6
wild-type	5R	1	95	Y	CHH	CC	85.7143	85.7143	7
wild-type	5R	1	96	Y	CHH	CT	85.7143	85.7143	7
wild-type	5R	1	101	Y	CHH	CC	87.5	87.5	8
wild-type	5R	1	102	Y	CHH	CC	62.5	62.5	8
wild-type	5R	1	103	Y	CHH	CT	87.5	87.5	8
wild-type	5R	1	108	Y	CHH	CC	55.5556	55.5556	9
wild-type	5R	1	109	Y	CHH	CC	55.5556	55.5556	9
wild-type	5R	1	110	Y	CHH	CT	77.7778	77.7778	9
wild-type	5R	1	115	N	CHH	CC	70	70	10
wild-type	5R	1	116	N	CHH	CA	45.4545	45.4545	11
wild-type	5R	1	118	N	CG	CG	90.9091	90.9091	11
wild-type	5R	-1	119	N	CG	CG	100	-100	27
wild-type	5R	1	120	N	CG	CG	100	100	12
wild-type	5R	-1	121	N	CG	CG	89.2857	-89.2857	28
wild-type	5R	1	122	N	CHH	CT	38.4615	38.4615	13
wild-type	5R	1	124	N	CHH	CT	42.8571	42.8571	14
wild-type	5R	1	126	N	CHH	CA	33.3333	33.3333	15
wild-type	5R	-1	130	N	CHH	CA	18.75	-18.75	32
wild-type	5R	1	131	N	CG	CG	94.1176	94.1176	17
wild-type	5R	-1	132	N	CG	CG	87.8788	-87.8788	33
wild-type	5R	-1	134	N	CHH	CT	12.1212	-12.1212	33
wild-type	5R	-1	136	N	CHH	CA	15.1515	-15.1515	33
wild-type	5R	-1	137	N	CHH	CC	12.5	-12.5	32
wild-type	5R	1	148	N	CHH	CA	0	0	14
wild-type	5R	-1	152	N	CHH	CT	18.5185	-18.5185	27
wild-type	5R	-1	157	N	CHH	CA	7.4074	-7.4074	27
wild-type	5R	-1	158	N	CHH	CC	11.1111	-11.1111	27
wild-type	5R	-1	167	N	CHH	CT	12.5	-12.5	24
wild-type	5R	1	172	N	CHH	CT	16.6667	16.6667	18
wild-type	5R	-1	178	N	CHH	CT	52.1739	-52.1739	23
wild-type	5R	1	180	N	CHH	CT	47.3684	47.3684	19
wild-type	5R	-1	183	N	CHH	CT	9.5238	-9.5238	21
wild-type	5R	1	196	N	CHH	CA	33.3333	33.3333	18
wild-type	5R	1	198	N	CHG	CA	55	55	20
wild-type	5R	-1	200	N	CHG	CT	72.2222	-72.2222	18
wild-type	5R	1	203	N	CHG	CT	57.1429	57.1429	21
wild-type	5R	-1	205	N	CHG	CA	62.5	-62.5	16
wild-type	5R	-1	215	N	CHH	CT	28.5714	-28.5714	14
wild-type	5R	1	227	N	CHH	CA	26.6667	26.6667	15
wild-type	5R	1	229	N	CHH	CA	20	20	15
wild-type	5R	1	234	N	CHH	CA	11.1111	11.1111	18
wild-type	5R	-1	237	N	CHH	CA	35.7143	-35.7143	14
wild-type	5R	-1	238	N	CHH	CC	46.1538	-46.1538	13
wild-type	5R	-1	241	N	CHH	CT	38.4615	-38.4615	13
wild-type	5R	-1	244	N	CHH	CT	46.6667	-46.6667	15
wild-type	5R	-1	248	N	CHH	CA	11.7647	-11.7647	17
wild-type	5R	1	255	N	CHH	CC	0	0	15
wild-type	5R	1	256	N	CHH	CT	0	0	16
wild-type	5R	-1	259	N	CHH	CA	36.8421	-36.8421	19
wild-type	5R	1	261	N	CG	CG	53.3333	53.3333	15
wild-type	5R	-1	262	N	CG	CG	63.1579	-63.1579	19
wild-type	5R	-1	264	N	CHH	CT	0	0	22
wild-type	5R	-1	267	N	CHH	CA	25	-25	24
wild-type	5R	1	268	N	CHH	CA	0	0	15
wild-type	5R	1	270	N	CHH	CA	0	0	15
wild-type	5R	1	273	N	CHH	CA	0	0	14
wild-type	5R	-1	276	N	CHH	CA	6.25	-6.25	32
wild-type	5R	-1	278	N	CHH	CT	6.25	-6.25	32
wild-type	5R	1	281	N	CHH	CC	0	0	13
wild-type	5R	1	282	N	CHH	CA	0	0	14
wild-type	5R	1	287	N	CHH	CA	0	0	15
wild-type	5R	1	289	N	CHH	CA	0	0	15
wild-type	5R	1	292	N	CHH	CT	7.6923	7.6923	13
wild-type	5R	-1	295	N	CHH	CT	16.2791	-16.2791	43
wild-type	5R	1	299	N	CHH	CA	0	0	11
wild-type	5R	1	308	N	CHH	CA	11.7647	11.7647	17
wild-type	5R	1	310	N	CHH	CT	12.5	12.5	16
wild-type	5R	-1	313	N	CHH	CA	14.6341	-14.6341	41
wild-type	5R	-1	316	N	CHH	CT	15.3846	-15.3846	39
wild-type	5R	1	320	N	CHG	CT	15.7895	15.7895	19
wild-type	5R	-1	322	N	CHG	CA	39.3939	-39.3939	33
wild-type	5R	1	326	N	CHH	CA	10.5263	10.5263	19
wild-type	5R	1	328	N	CHH	CA	9.0909	9.0909	22
wild-type	5R	1	330	N	CG	CG	60	60	25
wild-type	5R	-1	331	N	CG	CG	60	-60	25
wild-type	5R	1	333	N	CHH	CC	3.7037	3.7037	27
wild-type	5R	1	334	N	CHG	CT	55	55	20
wild-type	5R	-1	336	N	CHG	CA	39.1304	-39.1304	23
wild-type	5R	-1	345	N	CHH	CA	26.6667	-26.6667	15
wild-type	5R	1	347	N	CG	CG	67.6471	67.6471	34
wild-type	5R	-1	348	N	CG	CG	70	-70	10
[truncated: 11,865 more rows]
