# Supplementary material for: A complex network of interactions governs DNA methylation at telomeric regions
Source: Nucleic Acids Res. 2022 Jan 21;50(3):1449–64. doi: 10.1093/nar/gkac012 (PMC8860613; doi:10.1093/nar/gkac012)
Supplement: gkac012_Supplemental_Files [file gkac012_supplemental_files.zip › Supplementary Table S8.xlsx]

## Sheet: Hoja1
Telomeric region	Tile	TelregAndTile	nºCG	nºCHG	nºCHH	nº(CAG+CTG)	nºCCG	ITS (Y/N)	wild-type CGm	wild-type CHGm	wild-type CHHm	wild-type Cm	met1 CGm	met1 CHGm	met1 CHHm	met1 Cm	cmt3 CGm	cmt3 CHGm	cmt3 CHHm	cmt3 Cm	suvh4/5/6 CGm	suvh4/5/6 CHGm	suvh4/5/6 CHHm	suvh4/5/6 Cm	drm2 CGm	drm2 CHGm	drm2 CHHm	drm2 Cm	cmt2 CGm	cmt2 CHGm	cmt2 CHHm	cmt2 Cm
1L	110	1L110	2	2	12	2	0	N	93.4524	69.697	22.3538	36.2881	10.1923	49.074	8.65801	13.5933	95.8333	32.6667	27.6081	36.2297	84.6154	42.4074	23.5132	32.9245	94	47.3545	1.94918	18.1205	92.2619	63.5416	22.7314	35.7127
1L	150	1L150	2	3	13	2	1	N	66.0173	57.3205	40.0535	45.8162	4.58335	16.6533	8.63475	9.52102	58.9181	21.453	35.0106	35.4074	44.0072	11.5081	10.5421	14.4215	45.7607	28.0627	4.57312	13.0644	51.2867	37.2586	27.5658	31.8169
1L	190	1L190	2	1	12	0	1	Y	64.7421	27.7778	34.2948	37.92	4.88095	2.5	43.906	35.9423	47.2126	19.4444	41.6962	40.9483	43.489	10.5263	38.8229	37.5586	42.1322	9.375	1.54935	11.4373	49.3278	33.3333	49.4544	48.3628
1L	230	1L230	0	0	15	0	0	Y			51.2698	51.2698			38.1032	38.1032			55.4762	55.4762			76.474	76.474							47.2222	47.2222
1L	270	1L270	0	2	11	2	0	Y		65.1515	65.7143	65.5892		48.9655	14.9167	20.5915		23.3333	27.7778	26		69.7369	28.1349	34.5352		0		0		35	50	42.5
1L	310	1L310	1	1	14	0	1	Y	93.75	75	47.4035	52.0249	5.2632	5.5556	10.0634	9.48169	93.75	25	18.3269	23.8	89.2857	22.2222	22.9215	27.0255	91.6667	45.4545	3.33334	21.9697	92.3077	72.7273	33.8611	40.3487
1L	350	1L350	3	4	6	2	2	Y	94.0511	51.7582	31.1007	51.9839	3.2258	44.9479	8.24197	18.3785	92.0065	30.755	37.9868	48.2277	95.5739	12.5811	10.3067	30.6835	98.4848	47.2871	0	37.2772	95.1515	41.5395	38.8031	52.6486
1L	390	1L390	2	0	7	0	0	N	81.5		40.3594	49.5018	0		10.2461	7.96916	82.6667		26.9304	39.3162	58.7682		10.8688	21.5131	85.8333		0	34.3333	74.8077		28.4299	38.7361
1L	430	1L430	0	0	9	0	0	N			14.5513	14.5513			3.45518	3.45518			12.4283	12.4283			7.18073	7.18073			3.125	3.125			3.21402	3.21402
1L	470	1L470	0	0	14	0	0	N			16.6723	16.6723			1.15984	1.15984			38.1943	38.1943			2.21089	2.21089			0	0			0.724633	0.724633
1L	510	1L510	0	0	12	0	0	N			15.01	15.01			3.26891	3.26891			23.1489	23.1489			3.4913	3.4913			1.25	1.25			1.02598	1.02598
1L	550	1L550	2	0	13	0	0	N	53.5714		12.2339	17.7455	0		1.02126	0.885093	54.4117		22.2249	26.5165	40.4545		2.81428	7.83298	71.7105		3.04222	12.198	58.4415		4.36275	11.5733
1L	590	1L590	0	1	12	1	0	N		9.0909	3.09473	3.55597		0	1.10343	1.01855		13.3333	11.2975	11.4541		0	0.362317	0.334446		5.8824	0	1.4706		0	2.50242	2.30992
1L	630	1L630	0	1	11	1	0	N		0	5.39335	4.94391		0	1.26263	1.15741		0	14.0186	12.8504		0	3.89675	3.57203			4.20624	4.20624		8.6957	2.64086	3.14543
1L	670	1L670	0	0	11	0	0	N			17.1976	17.1976			5.52238	5.52238			9.4063	9.4063			2.04545	2.04545			4.4643	4.4643			1.2829	1.2829
1L	710	1L710	2	0	11	0	0	N	66.9231		8.72019	17.6745	0		0.757573	0.641023	80.9091		7.65993	20.978	51.0417		1.96123	9.51206	77.5		0	22.1429	58.8235		0.887445	5.71545
1L	750	1L750	2	0	16	0	0	N	45.5555		6.78819	11.0957	0		0	0	82.3077		0.973794	10.0109	47.7778		1.80466	6.91279	65.2778		0	7.25309	53.8462		3.40559	9.71066
1L	790	1L790	0	4	7	4	0	N		19.4231	2.38096	8.57809		38.4419	4.50216	16.8439		6.8338	6.0989	6.36614		2.91668	0	1.06061		9.82143	0	4.36508		6.27707	2.62097	3.83967
1L	830	1L830	0	0	16	0	0	N			4.55638	4.55638			3.38675	3.38675			7.97694	7.97694			2.19272	2.19272			1.40741	1.40741			4.72604	4.72604
1L	870	1L870	6	0	11	0	0	N	86.6696		9.27252	36.5891	0.574717		2.42824	1.77405	78.7559		6.44283	31.9651	76.5521		1.61383	28.0626	88.6317		8.44155	36.744	80.7503		19.5999	42.5313
1L	910	1L910	0	0	12	0	0	N			18.3297	18.3297			7.1847	7.1847			12.2749	12.2749			4.58554	4.58554			6.93325	6.93325			9.15576	9.15576
1L	950	1L950	0	0	12	0	0	N			14.1836	14.1836			1.43849	1.43849			8.13034	8.13034			1.46638	1.46638			0	0			1	1
1L	990	1L990	0	0	13	0	0	N			32.0456	32.0456			1.70629	1.70629			20.8331	20.8331			1.73611	1.73611			2.08333	2.08333			26.5873	26.5873
1L	1030	1L1030	4	6	6	4	2	N	93.6533	83.5127	41.9703	70.4694	0	36.0774	1.19048	13.9755	81.9872	21.4154	19.1549	35.7107	83.377	3.5182	2.00617	22.9159	80.8036	38.0093	4.16667	36.0169	79.5238	64.5176	52.9546	63.933
1L	1070	1L1070	2	2	10	2	0	N	96.875	69.4231	12.9997	33.0423	0	75	5.9767	14.9834	100	9.96505	11.8473	24.1717	86.1743	1.9231	1.07684	13.3545	87.5	70	2.38096	30.1515	93.2126	67.9028	30.8479	45.0507
1L	1110	1L1110	2	0	6	0	0	N	86.3354		6.3679	26.3598	0		2.26245	1.69684	94.1176		11.0259	31.7988	75		4.62963	22.2222	95.946		0.9804	38.9666	92.4445		24.4428	41.4432
1L	1150	1L1150	4	3	6	2	1	N	79.7286	36.2726	7.34733	36.2936	0	25.5291	4.69665	8.05902	79.5333	0	1.66667	25.241	58.8816	4.88217	3.63157	20.9202	94.3381	18.6046	0	32.0224	77.6341	44.7552	9.86982	38.7708
1R	110	1R110	0	0	18	0	0	Y
1R	150	1R150	0	0	18	0	0	Y			25	25			11.1111	11.1111							6.01852	6.01852							20	20
1R	190	1R190	0	0	11	0	0	Y			8.57143	8.57143			5.7404	5.7404			3.37938	3.37938			4.49776	4.49776			1.81818	1.81818			6.9697	6.9697
1R	230	1R230	0	0	8	0	0	N			30.3929	30.3929			16.9051	16.9051			8.68454	8.68454			1.83081	1.83081			19.0187	19.0187			17.1357	17.1357
1R	270	1R270	0	2	10	2	0	N		82.9094	47.7896	53.6429		90.1372	44.9044	52.4432		18.6813	13.7894	14.6047		1.7857	0.20833	0.471225		83.7719	4.76576	17.9334		87.7784	48.5209	55.0638
1R	310	1R310	4	2	10	2	0	N	90.9659	79.2418	55.2509	67.1785	0.84325	55.9648	23.7665	22.0605	68.832	17.6471	10.5748	26.0232	40.8469	15.5951	2.0597	13.4484	90.2896	81.9941	5.58825	36.3143	91.2989	86.4109	64.9509	74.2204
1R	350	1R350	0	8	9	8	0	N		82.9489	34.5099	57.3048		83.564	14.3388	46.9154		3.81894	9.17329	6.65359		3.4108	5.21334	4.36509		73.2289	7.86437	38.6241		86.6867	49.3798	66.936
1R	390	1R390	2	3	10	2	1	N	96.4292	55.6625	13.2059	32.7937	1.45785	37.9208	5.55152	11.4795	94.9378	3.24077	3.61103	15.7139	61.9213	0	0	8.25617	90.979	28.511	0.64516	18.2628	97.8261	58.4467	17.8097	36.6059
1R	430	1R430	0	2	10	2	0	N		65.9523	20.146	27.7804		75.71	14.9095	25.0429		20.032	11.9924	13.3323		0	0	0		74.4445	6.4359	17.7707		71.2683	22.4279	30.5679
1R	470	1R470	2	4	7	4	0	N	86.5718	73.2844	37.9124	56.2821	0.66665	69.238	11.2453	27.4617	81.7541	50.8078	53.0172	56.7585	21.0389	0.757575	0	3.46986	81.3889	76.1958	16.7494	44.9851	78.0063	62.3876	20.1173	42.0295
1R	510	1R510	2	0	14	0	0	N	95.082		21.0367	30.2923	0		3.46857	3.035	91.8864		63.0001	66.6109	61.5865		0.2115	7.88338	94		7.96704	18.7212	92.2414		16.0335	26.1945
1R	550	1R550	2	0	8	0	0	N	88.3414		22.3339	35.5354	0		4.2386	3.39088	82.9963		20.3752	32.8994	42.2381		0.732112	9.03331	90		8.44156	26.5657	70.5882		7.75934	20.3251
1R	590	1R590	0	4	10	4	0	N		39.3422	11.5139	19.4649		40.3381	4.52344	14.7562		9.33928	15.0285	13.403		0	0	0		37.8811	8.37713	16.8068		31.5634	3.65284	11.6273
1R	630	1R630	4	0	12	0	0	N	87.7695		23.1884	39.3337	2.27705		6.12456	5.16268	66.5178		4.69396	20.1499	51.9608		0	12.9902	95.3922		16.0491	37.6881	87.3333		0.32258	32.9516
1R	670	1R670	2	3	12	3	0	N	72.7048	53.1197	10.8704	25.6008	1.25	80.0912	8.5435	16.5753	44.3278	1.5873	4.38607	8.59119	37.4125	0	0.757575	4.93624	75.6993	67.6768	7.30523	23.4009	70.0969	53.1046	5.1711	22.2743
1R	710	1R710	2	8	7	8	0	N	88.1945	39.6376	20.0215	37.1252	1.2195	53.4678	15.0008	31.4816	64.8149	4.62544	11.9513	15.3542	55.9524	0	0	6.58264	86.6155	41.9474	16.6024	36.7663	76.087	33.7411	5.579	26.7134
1R	750	1R750	0	3	10	3	0	N		32.957	19.2223	22.3918		61.455	45.2986	49.027		1.66667	2.64423	2.41864		0	0	0		18.4615	10.1308	12.0532		8.6207	12.5273	11.6258
1R	790	1R790	0	4	13	4	0	N		42.9497	9.60006	17.9375		73.2857	28.6747	39.1714		2.93803	2.39546	2.54344		0	0	0		59.1479	13.5386	28.7417		54.364	17.0172	31.0223
1R	830	1R830	4	5	9	4	1	N	98.0229	54.7867	16.4956	45.2492	0.79365	52.6228	5.20233	17.395	86.5287	0	1.43274	19.945	86.4229	1.90476	1.49319	20.4808	93.4036	44.6142	3.71429	35.0063	93.8498	51.3181	12.4398	41.3304
1R	870	1R870	0	4	12	4	0	N		52.0037	13.5221	23.1425		74.6697	6.7155	23.704		1.7774	3.42048	3.00971		2.23215	2.79279	2.65263		66.1846	10.2605	25.1736		54.3187	8.68326	20.0921
1R	910	1R910	2	1	14	0	1	N	86.4286	14.2857	5.97233	15.9268	0	0	4.39415	3.61871	71.282	0	4.59998	12.1743	80.1948	0	0	9.43468	97.5	26.3158	1.0989	14.7251	90.9091	31.25	5.61537	17.1578
1R	950	1R950	0	2	13	2	0	N		45.8333	2.08333	8.33334		70.8333	1.68745	10.9069		0	0	0		0	0	0		51.3636	3.7037	12.3691		26.4706	7.13148	9.89421
1R	990	1R990	0	0	13	0	0	N			1.90476	1.90476			1.87596	1.87596			0.478473	0.478473			1.45058	1.45058			4.7619	4.7619			1.49292	1.49292
1R	1030	1R1030	4	2	8	2	0	N	65.3846	47.0588	3.21425	36.8513	0	48.75	0.65835	7.34049	59.422	1.85185	1.20099	17.9286	54.7586	0	0	15.6453	77.6786	43.9394	1.38889	29.2646	69.923	32.2581	4.41715	36.1877
1R	1070	1R1070	2	0	11	0	0	N	86.3636		4.29386	12.5008	0		0	0	80.303		3.75735	15.5336	82.9269		1.0101	13.6127	78.6764		0	13.1127	81.6327		0	11.6618
1R	1110	1R1110	6	1	11	0	1	N	85.8465	16.6667	13.3075	37.6738	0	0	1.21212	0.740739	77.0412	7.6923	5.14713	29.2532	16.4255	0	2.04545	6.72517	86.0913	0	1.13636	29.3915	88.1482		1.68651	27.625
1R	1150	1R1150	8	4	5	0	4	N	70.5568	1.3889	4.8718	32.7382	0	0	0	0	58.7825	2.5	4	29.427	1.08696	0	0	0.511512	71.9445	3.0303	0	32.9854	65.0735	0	3.58975	27.4653
3L	110	3L110	0	0	16	0	0	Y							2.77778	2.77778							0	0
3L	150	3L150	0	0	15	0	0	Y							18.2692	18.2692							0	0							0	0
3L	190	3L190	0	0	12	0	0	Y			25	25			21.4418	21.4418							0	0							0	0
3L	230	3L230	0	0	13	0	0	Y			25	25			16.0947	16.0947							0	0
3L	270	3L270	0	0	12	0	0	Y			0	0			32.8571	32.8571							0	0							0	0
3L	310	3L310	0	0	15	0	0	Y							25	25
3L	350	3L350	0	0	12	0	0	Y							15	15
3L	390	3L390	0	0	15	0	0	Y			14.5316	14.5316			19.1501	19.1501			0	0			0	0			0	0			0	0
3L	430	3L430	0	0	13	0	0	Y			20	20			35.4161	35.4161			0	0			0	0			0	0			16.6667	16.6667
3L	470	3L470	0	0	12	0	0	Y			47.014	47.014			37.8275	37.8275			0	0			0	0			0	0			0	0
3L	510	3L510	0	0	15	0	0	N			53.3014	53.3014			61.1428	61.1428			0	0			0	0			0	0			1.72101	1.72101
3L	550	3L550	0	2	11	2	0	N		52.696	37.041	39.4495		84.0408	32.2647	40.2303		0	0	0		0	0.395255	0.334446		0	0	0		2.7778	4.02481	3.79808
3L	590	3L590	4	2	12	2	0	N	48.3899	26.5625	11.7394	21.531	0.714275	6.87645	2.70202	2.72412	0.78125	1.35135	0.231483	0.478083	0	0	0	0	0	0	0	0	0	0	0	0
3L	630	3L630	0	2	13	2	0	N		34.4445	12.0302	15.0188		33.9744	5.92657	9.66627		0	0	0		0	0	0		0		0		0	8.02198	6.95239
3L	670	3L670	2	0	8	0	0	N	76.1905		6.05438	20.0816	0		1.04166	0.83333	0		0	0	0		0	0	2.7027		0	0.9009	8.33335		14.5238	13.1482
3L	710	3L710	4	7	7	4	3	N	93.5049	48.2752	10.8984	43.7908	0	4.60107	0	1.78931	2.5	0	0	0.555556	0	0	0	0	20.4583	3.82353	0	6.02259	4.7269	2.2725	2.02236	2.72064
3L	750	3L750	2	4	9	4	0	N	94.2857	34.2473	15.6728	31.1077	0	6.88057	2.30251	3.21633	56.0345	0	0	7.47127	74.1892	0	0	9.89189	95	0	0	12.6667	66.6667	9.7285	1.0961	11.4505
3L	790	3L790	2	0	14	0	0	N	82.2369		14.621	23.073	0		2.41581	2.11384	83.7662		4.01266	14.6465	52.8226		0.28571	9.04186	77.2727		0	8.58586	92.3077		5.25074	13.9564
3L	830	3L830	2	5	12	4	1	N	96.2963	34.619	11.142	26.2838	0	15.6742	0	4.1248	84.6429	0	2.19949	11.2518	94.4445	7.22222	6.54762	15.9774	94.4445	5.55556	0	14.4444	89.3939	18.718	2.7119	16.7894
3L	870	3L870	4	1	15	0	1	N	96.6768		15.4286	34.1782	0	0	0	0	82.1324	0	0	19.3253	89.0711	16.6667	8.80953	25.2547	65.9163	0	0	10.4078	87.7218		2.12765	44.9247
3L	910	3L910	2	0	11	0	0	N	83.3333		7.10147	14.7247	0		0.617289	0.55556	80		0	8	83.3333		0	8.33333	60		0	7.5	75		4.78183	14.813
3L	950	3L950	4	0	12	0	0	N	95.8333		12.5	45.8333	0		0	0	77.5		12.1429	26.6667	83.8462		0	20.9615	100		2.77778	27.0833	90		3.33334	28.0952
3L	990	3L990	0	2	14	2	0	N		8	11.8583	11.4725		11.1111	6.16102	6.98603		0	8.25175	6.98225		6.46855	5.76131	5.84972		4.16665	3.06122	3.1994		16.2791	7.87894	8.71896
3L	1030	3L1030	2	1	12	0	1	N	82.6087	8.3333	6.13316	13.2855	0	0	0.879633	0.703707	77.5	0	10.1852	18.4815	77.9461	3.7037	6.46902	15.8149	75	0	0	18.75	76.7442	9.0909	0	9.53723
3L	1070	3L1070	0	2	15	2	0	N		47.7272	7.40235	12.1465		11.859	0	1.39517		0	4	3.52941		5	3.37879	3.56952		15.3846	0	1.28205		7.1429	0	0.892863
3L	1110	3L1110	4	0	10	0	0	N	93.3794		6.9804	31.6658	0		0.71429	0.510207	93.9338		6.58741	31.5435	89.2154		1.7037	26.707	85.7759		3.00366	33.1026	91.1508		7.37862	31.3135
3L	1150	3L1150	12	7	3	6	1	N	94.8378	51.3053	10.3619	69.4671	0	31.2474	2.0202	10.2178	96.4552	3.35867	9.75783	55.0112	92.6835	2.57766	1.1111	51.5263	94.399	36.3357	3.1217	63.4774	97.6399	47.0134	12.6185	69.9377
3L	1190	3L1190	5	1	13	0	1	N	91.8252	0	4.76502	27.4248	0	0	0	0	95.5555	0	1.77479	26.3605	94.2393	11.1111	3.00431	27.4402	95.5555	12.5	0	25.8041	89.6724		4.77483	20.6931
3L	1230	3L1230	1	4	14	4	0	N	81.25	19.2308	5.33333	13.3111	0	3.33333	0.961538	1.32353	100	0	0.9838	7.45371	86.3636	0	2.81385	7.82107	75	5.55555	0	12.3016	85		0	9.44444
3L	1270	3L1270	2	0	14	0	0	N	16.6667		25	22.2222	0		0	0	11.1111		11.1111	11.1111	50		0	6.25	22.2222		5.55555	11.1111			1.51515	1.51515
3L	1310	3L1310	6	2	13	0	2	N	85.8636	16.6667	11.1212	34.8248	0	0	0	0	81.4286	0	0	25.4464	90.101	0	18.8889	41.367	92.3611		1.92308	26.588	91.6667	0	0	18.3333
3L	1350	3L1350	0	2	12	2	0	N		58.8235	4.31099	10.3679		38.8889	0	6.48148		12.5	4.7009	5.90076		8.33335	0	1.51515		40	0	8		37.5	0	4.16667
3L	1390	3L1390	0	2	10	2	0	N		8.3333	2.21089	2.97619		6.6667	0	0.66667		4.54545	10.3527	9.29686		0	1.59223	1.3932		0	0	0		5.8824	9.32331	8.8932
3L	1430	3L1430	2	0	13	0	0	N	72.7273		8.62434	15.0346	0		0	0	72.7273		14.2087	20.0606	31.25		1.20209	4.20688					73.3333		33.2716	37.2778
3L	1470	3L1470	0	2	12	2	0	N			9.58333	9.58333		0	0	0		0	12.6623	11.0795		0	3.43917	2.94786			0	0		0	4.15584	3.63636
3L	1510	3L1510	8	7	6	2	5	N	90.8945	47.5794	11.8056	53.8593	0.98485	3.24176	0.55555	1.6145	96.008	23.766	28.9286	52.7618	85.1124	0.476186	0	32.5825	87.1581	7.0707	0	35.3358	83.6695	43.3333	22.6984	52.8038
3L	1550	3L1550	6	2	9	0	2	N	93.0617	25	33.5483	54.7973	1.66668	0	3.41133	2.46679	90.4856	50	58.7796	68.9371	80.6719	0	2.1051	29.5869	86.3054	4.54545	0	35.1282	84.3434		41.5082	59.8661
3L	1590	3L1590	2	1	10	0	1	N	78.5714	15.3846	13.577	26.9374	0	0	0	0	77.7778	66.6667	68.7607	69.6261	76.1905	15	6.22585	14.0997	70.8333	0	0	23.6111	88.2353	52.9412	33.2353	43.9076
3L	1630	3L1630	2	0	2	0	0	N	70.5742		7.14285	38.8585	2.38095		0	1.19047	53.5714		0	26.7857	34.1667		0	17.0833	88.8889			88.8889	3.33335		0	1.66668
3R	110	3R110	0	0	11	0	0	Y			40.7805	40.7805			14.9472	14.9472			35.9489	35.9489			2.33695	2.33695			0	0			10.6781	10.6781
3R	150	3R150	0	0	14	0	0	Y			64.0394	64.0394			40.8798	40.8798			31.1828	31.1828			0	0			0	0			36.7262	36.7262
3R	190	3R190	0	0	12	0	0	N			77.252	77.252			43.697	43.697			75.7816	75.7816			12.6713	12.6713			0	0			64.2361	64.2361
3R	230	3R230	2	3	11	2	1	N	58.2317	54.3354	62.2192	60.2425	23.6364	47.6694	42.7129	41.2577	54.359	49.6695	59.3756	56.9286	3.77495	0	1.49171	1.49742	50	48.4848	1.01351	19.5048	61.3096	63.8659	68.4776	66.7169
3R	270	3R270	0	2	11	2	0	N		42.8333	22.9992	26.0506		38.0435	15.9581	19.3559		21.6667	18.6549	19.1183		1.2195	0.275482	0.420715		2.8571	3.125	3.08673		58.7542	26.3411	31.3277
3R	310	3R310	2	1	10	1	0	N	72.2652	82.1429	12.8186	27.2969	0	46.6667	2.60658	5.59481	65.7819	0	8.33145	16.5291	57.9832	4.5455	1.4115	10.3559	68.8889	66.6667	26.1905	46.9841	68.75	70	2.17182	17.6322
3R	350	3R350	2	4	10	3	1	N	75.3876	63.1003	9.68197	31.2498	1.66665	39.8053	4.73832	13.1211	63.9935	1.76297	11.145	15.4056	65.1069	2.73008	1.69877	9.88262	60.023	40.5546	5.32936	20.9724	78.2986	63.0125	7.61993	30.3029
3R	390	3R390	2	0	12	0	0	N	58.0811		2.28245	10.2537	2.19805		3.3307	3.16889	55.0109		2.79898	10.2578	46.003		0.956475	7.39169	41.6558		1.78646	7.48208	57.2223		3.28281	10.9884
3R	430	3R430	4	0	12	0	0	N	62.5862		10.3433	23.4041	0		0	0	58.5053		9.52951	21.7735	54.7936		1.07127	14.5019	62.2356		1.93122	20.4864	64.2445		3.26389	18.509
3R	470	3R470	6	3	9	2	1	N	55.7248	42.0771	21.4975	36.3365	0.138883	17.4886	1.20916	3.56564	43.7839	3.605	12.7851	21.588	47.8853	0.317467	1	16.5147	48.8217	39.134	3.70371	24.6481	50.211	24.1667	0	20.7648
3R	510	3R510	2	4	14	2	2	N	10.219	6.1137	14.7493	11.6348	12.5	13.4937	17.6676	16.1438	15.0289	0.34245	15.1681	10.9123	24.8366	0	4.45652	5.73063	40.3846	18.3591	18.6905	20.7936	8.4788	4.52725	0.27625	2.66261
3R	550	3R550	4	1	14	0	1	N	8.80055			8.80055	8.33333	20	20.9524	17.4242	11.6757			11.6757	14.7785			14.7785	16.6806			16.6806	7.3467			7.3467
3R	590	3R590	6	1	13	0	1	N	40.4544	50	2.5	20.8484	3.45752	11.1111	6.76462	5.98981	33.6369	0	3.05556	12.552	23.1027			23.1027	20.2189			20.2189	17.2156			17.2156
3R	630	3R630	2	0	13	0	0	N	38.8785		0	25.919	0		0	0	41.7125		0	13.9042	23.8889			23.8889	18.5841			18.5841	22.3684			22.3684
3R	670	3R670	2	2	16	1	1	N	26.8293	18.3908		22.6101	0	21.25		10.625	31.0078	0		15.5039	1.4085	0		0.70425	39.7727	29.8969		34.8348	32.1739	22.069		27.1215
3R	710	3R710	2	3	11	3	0	N	61.7857	71.2329	26.1364	36.9025	0.6757	31.355	6.2963	9.28678	19.8473	0		9.92365	22.6667	20	25	23.2381	38.4615	53.8462		46.1538	66.4894	55	32.1429	41.2979
3R	750	3R750	5	4	13	0	4	N	52.4131	44.9975	28.8889	39.0619	7.02108	8.57143	15.2564	12.1693	41.0214	1.97967	0	18.429	42.248	19.4555	35.2778	33.9236	50.4871	32.9768	0	36.2358	36.6766	18.5374	13.2692	24.8062
3R	790	3R790	6	3	11	0	3	N	50.3931		2	13.1676	3.33334	18.3334	13.9855	11.2002	50.9112		0.4016	25.6564	49.2573		1.13635	30.0089	61.2915	12.5	1.66667	20.4779	45.8266		0.64105	27.7524
3R	830	3R830	3	1	14	0	1	N	89.881	50	7.7395	23.7775	0	0	0.108229	0.0841778	64.6429	0	2.27273	11.0204	76.8488	20	10.9224	23.0905	83.6667	25	2.21335	17.9279	84.5455	25	17.3077	26.1932
3R	870	3R870	4	5	9	5	0	N	87.2355	62.8124	6.53257	40.0998	0	54.3479	2.42071	16.307	90.7996	1.17648	4.21297	22.611	77.6935	0	0.370367	17.4504	84.0783	66.25	1.8576	43.7471	87.6389	68.8308	2.87037	40.0302
3R	910	3R910	2	2	8	1	1	N	90.4762	33.6957	10.6101	27.7687	0	27.5	2.34572	6.14715	88.6363	4.16665	7.93858	20.7596	74.6337	2.27275	1.59932	13.884	91.5033	51.1905	8.21661	29.26	74.5727	60.3535	6.85605	27.0584
3R	950	3R950	2	0	8	0	0	N	94.4445		5.20779	23.0551	0		3.4003	2.72024	96.6667		0.961538	20.1026	64.5555		0.431038	13.2559	94.7369		0	23.6842	88.6752		0.446425	18.0922
3R	990	3R990	0	0	6	0	0	N			1.66668	1.66668			0	0			0	0			0	0			3.33335	3.33335			12.4681	12.4681
3R	1030	3R1030	2	1	11	0	1	N	84.0909	34.7826	10.4348	31.8923	0	4.7619	2.47934	2.28819	76.2238	0	4.1958	24.1758	2	0	0	0.285714	100	50	9.375	41.0714	84.5238	53.3333	9.20633	41.6666
3R	1070	3R1070	0	2	13	2	0	N		92.2222	8.54879	19.7052		65.311	6.24433	14.1199		9.64285	10.3265	10.2353		0	0.769231	0.666667		90	2.72222	24.5417		87.3016	8.6173	19.1085
3R	1110	3R1110	0	0	12	0	0	N			8.33548	8.33548			4.56229	4.56229			5.80388	5.80388			0	0			3.89309	3.89309			1.71131	1.71131
3R	1150	3R1150	2	1	10	0	1	N	88.3929	37.5	3.91191	19.4927	0	0	2.33334	1.79488	90	0	2.36111	15.6624	0	0	1.32479	1.01907	82.6389	42.8571	4.44444	19.4292	84.4445	60	0	22.8889
3R	1190	3R1190	0	0	9	0	0	N			5.44533	5.44533			0	0			0	0			0	0			1.38889	1.38889			0	0
3R	1230	3R1230	4	3	8	2	1	N	93.775	41.9697	13.6602	40.686	0	5.85423	0	1.17085	96.4052	0	0	25.7081	48.6655	0	0.337838	13.1576	95.6872	23.1779	2.20316	31.3272	92.4053	32.2856	0.6955	31.4695
3R	1270	3R1270	10	4	7	2	2	N	93.4052	45.4956	9.05837	56.1639	0	4	0	0.761905	97.3918	4.24838	5.56674	49.0418	68.9422	0.89285	0	32.9997	86.6795	30.7764	9.21053	50.4466	95.4785	49.5623	5.44125	59.2841
3R	1310	3R1310	2	0	10	0	0	N	85.5042		9.25	21.959	0		0	0	92.8571		1.41414	16.6546	91.6667		0	15.2778	98		0	16.3333	94.4445		7.5	29.2361
3R	1350	3R1350	12	5	6	2	3	N	89.4842	37.2232	10.1565	57.4289	0	0	0.595233	0.155278	90.7793	0	4.04412	48.4181	75.4227	0	0	39.351	93.7885	23.9564	2.08333	54.6845	87.1364	30.146	0	52.8205
3R	1390	3R1390	2	5	9	4	1	N	87.8959	51.9561	6.38229	30.8133	0	6.20726	0.5698	2.26028	88.5776	0	0.740744	11.4889	64.8956	0	0	8.11195	79.8851	42.0445	1.98413	24.2406	91.6667	63.8004	7.26603	35.4831
3R	1430	3R1430	2	3	12	2	1	N	90.3846	56.5952	4.99344	24.1457	0	13.1282	1.95062	3.69365	80.9524	4.6311	3.94713	13.1273	44.8541	3.10247	1.06349	6.57514	93.75	45.2899	1.38889	20.0021	97.0588	44.192	3.52513	21.7056
3R	1470	3R1470	2	2	9	2	0	N	88.4445	41.1842	2.57808	21.7277	0	6.8182	1.82418	2.31185	80.0156	2.5	5.76813	16.688	51.4992	1.6129	2.35299	9.80009	81.0714	25.5385	0.483089	16.736	92.2201	46.875	1.9765	22.7676
3R	1510	3R1510	2	2	8	2	0	N	91.6667	50.8021	8.06484	29.1214	0	9.0909	1.04166	2.20959	68.4616	0	1.04166	12.1047	39.5963	0	4.94099	9.89337	75	28.5714	0	10.3571	63.1313	38.6364	5.52755	20.6463
3R	1550	3R1550	0	0	7	0	0	N			2.85714	2.85714			0	0			0	0			0	0			0	0			0	0
3R	1590	3R1590	0	0	15	0	0	N			1.78571	1.78571			2.67857	2.67857			0	0			0	0			0	0			0	0
3R	1630	3R1630	0	0	7	0	0	N			2.52101	2.52101			1.5873	1.5873			0	0			0.892857	0.892857			0	0			0	0
3R	1670	3R1670	2	0	6	0	0	N	44.2577		5.91702	15.5022	0		0.666667	0.5	45.614		7.37858	16.9374	35.9375		3.36217	11.506	39.6825		0	9.92064	66.1654		0	16.5413
3R	1710	3R1710	0	0	15	0	0	N			0.833333	0.833333			0	0			1.14286	1.14286			0.215053	0.215053			0	0			0	0
3R	1750	3R1750	0	0	9	0	0	N			1.54554	1.54554			1.1681	1.1681			0	0			0	0			6.25	6.25			0	0
3R	1790	3R1790	0	0	9	0	0	N			1.30952	1.30952			0.723622	0.723622			0	0			0	0			2.22222	2.22222			0	0
3R	1830	3R1830	0	0	15	0	0	N			0	0			3.125	3.125			0	0			13.3681	13.3681			0	0			0	0
3R	1870	3R1870	0	2	10	2	0	N		29.5455	2.69443	9.4072		18.6047	1.0378	3.23366		2.5	1.68803	1.89102		12.5	6.64966	8.32119		11.7647	0	2.94117		13.0435	0.709233	3.7928
3R	1910	3R1910	0	0	13	0	0	N			15.4862	15.4862			0.154082	0.154082			0.581617	0.581617			10.2783	10.2783			0	0			1.19047	1.19047
3R	1950	3R1950	2	2	9	0	2	N	75.9534	10.3687	6.78869	17.9802	0	0	0	0	78.5714	9.3023	2.46753	19.0553	70.1087	7.87815	7.12806	16.9328	64.4444	3.125	0	10.3953	63.6364	12.2222	1.46073	16.0482
3R	1990	3R1990	2	0	11	0	0	N	28.75		1.45509	5.65431	0		0	0	30		1.81818	6.15385	35.2941		1.25588	6.49253	42.8571		0	6.5934	41.6667		0.297625	4.89419
5L	110	5L110	0	0	18	0	0	Y			51.2821	51.2821			17.381	17.381			0	0			29.3827	29.3827			0	0			0	0
5L	150	5L150	0	0	15	0	0	Y			34.8809	34.8809			0.190473	0.190473			12.8174	12.8174			20.9599	20.9599			0	0			0	0
5L	190	5L190	0	0	9	0	0	Y			16.2897	16.2897			0.5291	0.5291			18.5843	18.5843			16.9779	16.9779							0	0
5L	230	5L230	1	0	15	0	0	Y			31.173	31.173	0		1.55167	1.45469	66.6667		40.5376	42.1707	47.619		22.6041	24.3908	69.2308		4.44444	10.9231	15.3846		11.1616	11.5135
5L	270	5L270	2	0	12	0	0	N	60.4762		13.8095	29.3651	0		0	0	38.6364		18.4432	25.1742	62.5		12.603	22.5824	66.6667		2.5	15.3333	71.4286		11.4584	23.4524
5L	310	5L310	3	0	11	0	0	N	84.6154		40.625	46.9093	0		1.81818	1.53846	71.4286		40.0207	45.7312	64.9351		19.5278	27.0957	82.3529		7.30997	26.0707	58.3333		35.0551	36.9949
5L	350	5L350	6	4	17	0	4	N	70	75.7143	64.6151	66.97	3.7037	7.14285	8.07754	7.14061	88.5714	28.5714	28.7382	39.2774	87.7778	23.8095	47.8501	52.0679	83.3333	0	0.71429	7.53968	41.6667	75	42.9491	47.5841
5L	390	5L390	4	4	6	2	2	N	94.2262	63.0087	51.2289	66.8795	1.19047	6.52778	6.12587	4.83059	97.5241	19.9881	19.7215	42.027	91.7066	30.2871	22.4107	44.4599	87.9464	14.8515	1.19048	29.881	77.4405	48.738	38.2377	52.4386
5L	430	5L430	2	2	11	2	0	N	95	67.3333	31.6254	44.8364	0	14.5833	2.52525	3.7963	88.8888	24.1667	16.0682	26.8574	84.7118	16.5909	11.8732	22.214	90.3226	34.6154		62.469	75.3037	45.9596	38.9185	44.7087
5L	470	5L470	0	0	12	0	0	N			70.2488	70.2488			3.81944	3.81944			57.9409	57.9409			30.5377	30.5377			1.64836	1.64836			48.9736	48.9736
5L	510	5L510	0	0	8	0	0	N			69.6377	69.6377			0	0			65.812	65.812			26.0556	26.0556							37.6068	37.6068
5L	550	5L550	0	0	9	0	0	N			45.3451	45.3451			0	0			42	42			13.2808	13.2808							47.2222	47.2222
5L	590	5L590	0	0	10	0	0	N			22.6543	22.6543			0	0			28.0159	28.0159			7.75829	7.75829							36.8864	36.8864
5L	630	5L630	0	0	7	0	0	N			0	0			0	0			5	5			1.19048	1.19048			0	0			4.16665	4.16665
5L	670	5L670	0	0	9	0	0	N			18.75	18.75			0	0			13.8889	13.8889			22.9853	22.9853							27.3333	27.3333
5L	710	5L710	2	1	11	0	1	N									100		20	46.6667
5L	750	5L750	2	0	13	0	0	N			0	0			0	0			8.91666	8.91666			0	0			0	0			0	0
5L	790	5L790	4	0	8	0	0	N	95.9936		5.97809	35.9833	0		0	0	79.4318		8.35944	32.0502	90.1412		1.82291	31.2624	92.7198		2.5	32.5733	86.0119		1.11111	27.2344
5L	830	5L830	0	0	12	0	0	N			3.2204	3.2204			0	0			7.18407	7.18407			3.04292	3.04292			0.444444	0.444444			1.04167	1.04167
5L	870	5L870	6	0	9	0	0	N	92.0963		6.2661	40.5982	0.55555		0	0.22222	95.2811		5.71174	41.5395	92.1836		2.54613	38.4011	93.562		1.0101	38.0309	88.7177		5.21363	38.6153
5L	910	5L910	10	2	9	0	2	N	94.5321	44.8317	6.04251	51.8746	0.27778	0	0	0.132276	92.4747	6.19745	7.6808	47.9176	96.6132	14.3163	1.77913	48.1322	92.1295	26.2319	1.0101	46.8024	92.6165	50	2.21569	49.8146
5L	950	5L950	4	2	12	0	2	N	88.8622	19.0909	2.40028	23.4686	0	0	0	0	91.0882	2.08335	3.82983	23.0265	82.2746	8.3333	1.43275	20.1643	88.5448	5	0	22.7612	86.9048	20	2.51323	19.4296
5L	990	5L990	8	4	18	2	2	N	73.0423	22.0336	17.2445	32.7624	0	0	0	0	77.9263	13.7972	20.755	35.073	71.8719	6.08695	2.38682	21.4095	86.1824	8	0	37.5505	54.0683	5.48248	3.72012	17.3813
5R	110	5R110	0	0	18	0	0	Y			72.2258	72.2258			11.3056	11.3056			66.746	66.746			53.754	53.754							74.6032	74.6032
5R	150	5R150	6	0	10	0	0	Y	93.6985		28.8629	53.1763	3.4088		8.80645	6.78233	88.0674		33.3302	53.8567	85.8468		26.1549	48.5394	95.7009		0.383144	38.5102	91.5705		24.3423	49.5529
5R	190	5R190	0	0	8	0	0	N			21.9087	21.9087			11.9697	11.9697			18.8702	18.8702			7.24566	7.24566			4.16667	4.16667			23.4867	23.4867
5R	230	5R230	0	4	4	4	0	N		61.7163	27.1429	44.4296		74.8321	3.86905	39.3506		8.33333	0	4.16666		5.3644	0	2.6822		43.3334	0	21.6667		73.136	23.079	48.1075
5R	270	5R270	2	0	13	0	0	N	58.2456		19.3626	24.547	0		3.42939	2.97214	22.5		0.427354	3.37037	5.15875		0.439923	1.0691	43.75		0	7.29167	38.6667		12.2798	15.7981
5R	310	5R310	0	0	12	0	0	N			5.06134	5.06134			1.15642	1.15642			0.707417	0.707417			0	0			0.320517	0.320517			3.70464	3.70464
5R	350	5R350	4	4	7	4	0	N	64.4118	37.3285	16.1914	34.6867	0	47.4851	1.82669	13.5151	54.8285	2.28175	5.27589	17.6915	20.2999	2.38095	3.70706	7.77819	61.9608	8.85418	0.649357	19.187	65.9133	47.8469	27.4264	43.1351
5R	390	5R390	0	0	9	0	0	N			41	41			2.93803	2.93803			1.0101	1.0101			7.22936	7.22936			25	25			73.2143	73.2143
5R	430	5R430	0	2	8	2	0	N		24	5.82338	9.4587		32.7272	3.19294	9.0998		0	2.38095	2.04081		0	1.5625	1.25			0	0		22.5806	3.29487	7.15202
5R	470	5R470	0	0	10	0	0	N			4.53781	4.53781			2.32258	2.32258			9.375	9.375			5.10417	5.10417			0	0			3.7037	3.7037
5R	510	5R510	2	0	7	0	0	N	84.7579		9.3547	26.111	1.9231		0	0.427356	71.5035		5.329	20.0344	76.1764		3.43369	19.5987	89.2857		1.9728	21.3757	81.9445		10.4308	26.3228
5R	550	5R550	8	4	10	2	2	N	76.2119	47.7117	14.7037	43.0718	1.31173	9.14147	6.97604	5.31	74.5747	4.7991	9.53595	32.3252	74.36	28.156	17.117	39.9398	66.2313	22.5474	5.61111	30.7342	83.1841	44.2454	12.6792	44.0566
5R	590	5R590	0	0	13	0	0	Y			20.8333	20.8333			20.9439	20.9439			42.7778	42.7778			35.2968	35.2968							26.3636	26.3636
5R	630	5R630	0	0	15	0	0	Y			65.9838	65.9838			35.082	35.082			70.4524	70.4524			48.0282	48.0282
5R	670	5R670	2	1	14	0	1	Y	98.2143	60.7143	68.3494	71.4138	5.21395	9.5238	50.7583	42.9745	96.2963	46.1538	72.9478	74.1186	80.1708	46.875	58.1347	60.0649	87.8205	9.0909	14	31.8415	89.9039	38.4615	51.3077	55.0928
5R	710	5R710	0	0	12	0	0	N			27.2902	27.2902			8.62246	8.62246			31.2698	31.2698			28.2937	28.2937			0	0			11.8914	11.8914
5R	750	5R750	0	0	14	0	0	N			28.0429	28.0429			7.04365	7.04365			21.8858	21.8858			19.4929	19.4929			10.5494	10.5494			7.14286	7.14286
5R	790	5R790	8	5	9	2	3	N	93.2277	81.1177	27.7394	60.2726	0	17.4407	14.2583	9.78754	81.6795	19.2308	23.7887	43.804	87.0341	44.0476	35.2966	55.1012	79.3769	86.3637	10.2869	45.9964	77.8209	62.5	14.151	43.7972
5R	830	5R830	6	3	12	0	3	N	93.0879	41.0757	43.3881	57.5976	3.2504	11.7725	20.9653	14.852	94.4248	18.5238	33.3108	48.6595	91.9552	24.3056	43.3638	55.0825	81.993	11.4453	1.59596	27.1925	89.1742	37.5757	14.0476	43.7954
5R	870	5R870	0	2	8	2	0	N		30.6776	16.2482	19.1341		22.1154	8.67355	11.3619		8.54545	14.8911	13.622		17.298	7.36098	9.34838		2.6316	1.50501	1.73033		35.4286	16.4622	20.2555
5R	910	5R910	4	2	12	0	2	N	95.6597	42.3611	12.8439	34.5271	3.86905	8.1169	4.04461	4.45807	83.2214	0	8.39774	24.0921	84.6937	9.16665	0.800917	20.3733	84.0774	25.8929	1.11111	22.3016	86.8303	33.7912	14.121	32.4642
5R	950	5R950	0	0	13	0	0	N			37.5049	37.5049			3.91942	3.91942			31.4264	31.4264			33.4782	33.4782			4.16667	4.16667			14.621	14.621
5R	990	5R990	0	0	4	0	0	N			21.7949	21.7949			8.71213	8.71213			11.1111	11.1111			15.7121	15.7121							3.57143	3.57143
5R	1030	5R1030	0	0	8	0	0	N			19.7222	19.7222			8.99414	8.99414			25.5612	25.5612			18.4871	18.4871							2.29166	2.29166
5R	1070	5R1070	2	0	9	0	0	N	85.7143		8.53174	17.1076	0		3.37301	2.95139	94.4445		21.6891	34.9173	90		13.9295	29.1436	87.5		0	35	58.75		0	10.6818
5R	1110	5R1110	0	0	9	0	0	N			12.1599	12.1599			0	0			13.1638	13.1638			15.2251	15.2251			8.75	8.75			16.875	16.875
5R	1150	5R1150	2	0	12	0	0	N			25	25			0	0	100		11.6667	26.3889			35.4167	35.4167							0	0
5R	1190	5R1190	2	1	12	0	1	N	50		25	37.5					100		27.2381	39.3651	88.8889		17.5	31.7778	88.8889		5.55555	17.4603	40			40
5R	1230	5R1230	1	0	14	0	0	N	91.3043		13.2936	19.7945	0		1.17425	1.07639	88.8889		5.56319	11.1182	100		6.06371	12.3261	91.1765		1.92308	8.29832	93.3333		9.18345	15.1941
5R	1270	5R1270	5	0	10	0	0	N	83.4368		13.183	38.2736	0		3	2	90.7121		15.045	40.2673	78.1649		6.54292	30.4169	93.7749		9.8086	56.4565	83.4793		4.35353	30.7288
5R	1310	5R1310	4	0	8	0	0	N	85.9712		15.0523	38.692	3.66162		2.15518	2.65733	95.788		11.0914	39.3236	96.3774		10.5377	39.1509	95.4167		4.88215	41.096	94.1207		6.32394	35.5895
5R	1350	5R1350	4	2	11	2	0	N	89.612	47.4138	8.42475	32.1146	0.96155	64.1415	5.59444	11.3922	92.0693	3.0303	8.24501	27.3549	93.3583	12.3339	8.60372	28.9848	93.7377	47.2222	5.05051	30.8795	84.7619	26.2014	2.91484	24.9126
5R	1390	5R1390	2	0	15	0	0	N	95		5.60385	16.121	0		1.40171	1.2368	91.5344		4.7385	14.9498	90.7926		3.49053	13.7614	81.6667		3.29701	12.517	87.1377		1.26123	11.3643
5R	1430	5R1430	2	0	10	0	0	N	64.1026		0.47619	11.0806	0		1.85185	1.54321	88.1482		1.59775	16.0228	85.1398		1.5873	15.5127	91.1765		4.0404	25.8244	51.0823		1.36552	9.65164
5R	1470	5R1470	2	0	9	0	0	N	0		0	0	0		2.26207	1.85078	0		0.740744	0.606064	0		0	0	0		0	0	2.38095		2.89329	2.80014
5R	1510	5R1510	2	2	13	2	0	N	1.42855	5.55555	1.79188	2.21692	4.16665	79.0384	5.80898	14.231	49.495	0	1.07886	6.64795	15	0	0	0.9375	90.0966	59.5108	3.6569	20.3973	0	3.4483	0	0.459773
5R	1550	5R1550	2	0	14	0	0	N	1.42855		0.238092	0.408157	1.42855		4.65464	4.25137	43.4524		2.63606	7.73809	16.2281		1.19048	3.07018	73.2758		8.1081	34.1752	0		0	0
5R	1590	5R1590	0	0	13	0	0	N			8.5106	8.5106			6	6			4.51388	4.51388			6.04395	6.04395			4	4			13.8889	13.8889
5R	1630	5R1630	0	0	15	0	0	N							2.22222	2.22222							8.69048	8.69048
5R	1670	5R1670	0	0	8	0	0	N							6.07639	6.07639							0	0							0	0
5R	1710	5R1710	0	2	14	2	0	N		8.33335	9.88946	9.69494		86.4583	9.57739	19.1875		0	1.66667	1.38889		1	0	0.125		36	0	12		15.8333	34.3679	32.0511
5R	1750	5R1750	2	4	10	4	0	N	17.3334	47.52	3.27778	16.0953	0	79.2297	4.9368	22.8929	0	0	0.18519	0.115744	17.602	0	0	2.20026	0	38.0846	0.2381	9.66996	4	61.4046	12.9167	29.9851
5R	1790	5R1790	6	3	10	2	1	N	82.6097	33.8277	3.67949	33.365	0.55555	49.9787	3.54191	9.93098	72.3351	0	0	22.8427	39.7385	0	0	12.549	84.8718	26.6228	2.35294	32.2436	77.1319	23.1855	0	27.0019
