# Supplementary material for: A complex network of interactions governs DNA methylation at telomeric regions
Source: Nucleic Acids Res. 2022 Jan 21;50(3):1449–64. doi: 10.1093/nar/gkac012 (PMC8860613; doi:10.1093/nar/gkac012)
Supplement: gkac012_Supplemental_Files [file gkac012_supplemental_files.zip › Supplementary Table S9.xlsx]

## Sheet: Hoja1
Strain	Experiment	Chromosome	Strand	Coordinate	Methylation type	C context	Methylation (%)	Methylation/strand (%)	Coverage
wild-type	SRR534177+SRR534193	chr1	1	14130454	CHG	CA	47.0588	47.0588	17
wild-type	SRR534177+SRR534193	chr1	-1	14130456	CHG	CT	27.027	-27.027	37
wild-type	SRR534177+SRR534193	chr1	1	14130458	CHH	CC	18.75	18.75	16
wild-type	SRR534177+SRR534193	chr1	1	14130459	CHH	CC	18.75	18.75	16
wild-type	SRR534177+SRR534193	chr1	1	14130460	CHH	CA	12.5	12.5	16
wild-type	SRR534177+SRR534193	chr1	1	14130462	CHH	CT	75	75	16
wild-type	SRR534177+SRR534193	chr1	1	14130465	CHH	CA	17.6471	17.6471	17
wild-type	SRR534177+SRR534193	chr1	1	14130468	CHG	CA	56.25	56.25	16
wild-type	SRR534177+SRR534193	chr1	-1	14130470	CHG	CT	47.0588	-47.0588	34
wild-type	SRR534177+SRR534193	chr1	1	14130471	CHH	CT	11.1111	11.1111	18
wild-type	SRR534177+SRR534193	chr1	1	14130474	CHG	CA	75	75	16
wild-type	SRR534177+SRR534193	chr1	-1	14130476	CHG	CT	71.4286	-71.4286	35
wild-type	SRR534177+SRR534193	chr1	1	14130479	CHH	CA	5	5	20
wild-type	SRR534177+SRR534193	chr1	1	14130481	CHH	CC	5.5556	5.5556	18
wild-type	SRR534177+SRR534193	chr1	1	14130482	CHH	CT	31.5789	31.5789	19
wild-type	SRR534177+SRR534193	chr1	-1	14130487	CHH	CT	2.6316	-2.6316	38
wild-type	SRR534177+SRR534193	chr1	1	14130488	CHG	CT	43.75	43.75	16
wild-type	SRR534177+SRR534193	chr1	-1	14130490	CHG	CA	48.6486	-48.6486	37
wild-type	SRR534177+SRR534193	chr1	1	14130492	CHH	CT	6.25	6.25	16
wild-type	SRR534177+SRR534193	chr1	-1	14130495	CHH	CA	5.5556	-5.5556	36
wild-type	SRR534177+SRR534193	chr1	1	14130498	CHH	CT	0	0	17
wild-type	SRR534177+SRR534193	chr1	-1	14130501	CHH	CA	35.8974	-35.8974	39
wild-type	SRR534177+SRR534193	chr1	1	14130504	CHH	CA	0	0	18
wild-type	SRR534177+SRR534193	chr1	1	14130506	CHG	CA	85	85	20
wild-type	SRR534177+SRR534193	chr1	-1	14130508	CHG	CT	74.359	-74.359	39
wild-type	SRR534177+SRR534193	chr1	-1	14130509	CHH	CC	0	0	41
wild-type	SRR534177+SRR534193	chr1	-1	14130513	CHH	CA	13.8889	-13.8889	36
wild-type	SRR534177+SRR534193	chr1	1	14130514	CHH	CA	25	25	20
wild-type	SRR534177+SRR534193	chr1	1	14130516	CHH	CT	5	5	20
wild-type	SRR534177+SRR534193	chr1	-1	14130519	CHH	CA	58.9744	-58.9744	39
wild-type	SRR534177+SRR534193	chr1	-1	14130520	CHH	CC	0	0	39
wild-type	SRR534177+SRR534193	chr1	-1	14130526	CHH	CA	12.5	-12.5	40
wild-type	SRR534177+SRR534193	chr1	1	14130527	CHH	CA	18.75	18.75	16
wild-type	SRR534177+SRR534193	chr1	1	14130530	CHH	CT	55.5556	55.5556	18
wild-type	SRR534177+SRR534193	chr1	1	14130533	CHG	CA	77.7778	77.7778	18
wild-type	SRR534177+SRR534193	chr1	-1	14130535	CHG	CT	62.5	-62.5	40
wild-type	SRR534177+SRR534193	chr1	-1	14130536	CHH	CC	2.439	-2.439	41
wild-type	SRR534177+SRR534193	chr1	1	14130541	CHH	CT	0	0	19
wild-type	SRR534177+SRR534193	chr1	1	14130543	CG	CG	88.2353	88.2353	17
wild-type	SRR534177+SRR534193	chr1	-1	14130544	CG	CG	93.3333	-93.3333	45
wild-type	SRR534177+SRR534193	chr1	1	14130546	CG	CG	100	100	18
wild-type	SRR534177+SRR534193	chr1	-1	14130547	CG	CG	95.4545	-95.4545	44
wild-type	SRR534177+SRR534193	chr1	-1	14130549	CHH	CA	2.2727	-2.2727	44
wild-type	SRR534177+SRR534193	chr1	-1	14130551	CHH	CA	4.6512	-4.6512	43
wild-type	SRR534177+SRR534193	chr1	1	14130555	CHH	CT	0	0	13
wild-type	SRR534177+SRR534193	chr1	1	14130558	CHH	CA	76.9231	76.9231	13
wild-type	SRR534177+SRR534193	chr1	1	14130561	CHH	CA	15.3846	15.3846	13
wild-type	SRR534177+SRR534193	chr1	1	14130563	CHH	CA	23.0769	23.0769	13
wild-type	SRR534177+SRR534193	chr1	1	14130566	CHH	CC	15.3846	15.3846	13
wild-type	SRR534177+SRR534193	chr1	1	14130567	CHH	CA	15.3846	15.3846	13
wild-type	SRR534177+SRR534193	chr1	1	14130569	CHH	CA	28.5714	28.5714	14
wild-type	SRR534177+SRR534193	chr1	1	14130572	CHH	CA	8.3333	8.3333	12
wild-type	SRR534177+SRR534193	chr1	1	14130574	CHH	CC	15.3846	15.3846	13
wild-type	SRR534177+SRR534193	chr1	1	14130575	CHG	CA	69.2308	69.2308	13
wild-type	SRR534177+SRR534193	chr1	-1	14130577	CHG	CT	51.1628	-51.1628	43
wild-type	SRR534177+SRR534193	chr1	1	14130579	CHH	CT	18.1818	18.1818	11
wild-type	SRR534177+SRR534193	chr1	1	14130581	CHH	CT	75	75	12
wild-type	SRR534177+SRR534193	chr1	1	14130584	CHH	CA	78.5714	78.5714	14
wild-type	SRR534177+SRR534193	chr1	1	14130587	CHH	CA	17.6471	17.6471	17
wild-type	SRR534177+SRR534193	chr1	1	14130590	CHH	CT	11.1111	11.1111	18
wild-type	SRR534177+SRR534193	chr1	1	14130592	CHG	CT	94.1176	94.1176	17
wild-type	SRR534177+SRR534193	chr1	-1	14130594	CHG	CA	59.0909	-59.0909	44
wild-type	SRR534177+SRR534193	chr1	-1	14130597	CHH	CA	4.4444	-4.4444	45
wild-type	SRR534177+SRR534193	chr1	-1	14130603	CHH	CA	18.6047	-18.6047	43
wild-type	SRR534177+SRR534193	chr1	1	14130606	CHH	CC	5.2632	5.2632	19
wild-type	SRR534177+SRR534193	chr1	1	14130607	CHH	CT	5.5556	5.5556	18
wild-type	SRR534177+SRR534193	chr1	1	14130609	CHH	CA	0	0	18
wild-type	SRR534177+SRR534193	chr1	1	14130611	CHH	CA	25	25	20
wild-type	SRR534177+SRR534193	chr1	1	14130614	CHH	CT	59.0909	59.0909	22
wild-type	SRR534177+SRR534193	chr1	-1	14130618	CHH	CA	31.7073	-31.7073	41
wild-type	SRR534177+SRR534193	chr1	-1	14130620	CHH	CA	7.8947	-7.8947	38
wild-type	SRR534177+SRR534193	chr1	1	14130621	CHH	CT	4.5455	4.5455	22
wild-type	SRR534177+SRR534193	chr1	-1	14130625	CHH	CT	22.5	-22.5	40
wild-type	SRR534177+SRR534193	chr1	1	14130627	CHG	CC	41.6667	41.6667	24
wild-type	SRR534177+SRR534193	chr1	1	14130628	CG	CG	87.5	87.5	24
wild-type	SRR534177+SRR534193	chr1	-1	14130629	CG	CG	76.3158	-76.3158	38
wild-type	SRR534177+SRR534193	chr1	1	14130632	CG	CG	87.5	87.5	24
wild-type	SRR534177+SRR534193	chr1	-1	14130633	CG	CG	86.8421	-86.8421	38
wild-type	SRR534177+SRR534193	chr1	-1	14130635	CHH	CA	0	0	39
wild-type	SRR534177+SRR534193	chr1	1	14130641	CHH	CA	12.5	12.5	24
wild-type	SRR534177+SRR534193	chr1	1	14130643	CHG	CT	65.2174	65.2174	23
wild-type	SRR534177+SRR534193	chr1	-1	14130645	CHG	CA	72.2222	-72.2222	36
wild-type	SRR534177+SRR534193	chr1	1	14130648	CHH	CT	13.0435	13.0435	23
wild-type	SRR534177+SRR534193	chr1	-1	14130652	CHH	CT	34.2105	-34.2105	38
wild-type	SRR534177+SRR534193	chr1	1	14130654	CHH	CA	66.6667	66.6667	24
wild-type	SRR534177+SRR534193	chr1	1	14130658	CHH	CA	38.4615	38.4615	26
wild-type	SRR534177+SRR534193	chr1	-1	14130664	CHH	CA	39.0244	-39.0244	41
wild-type	SRR534177+SRR534193	chr1	1	14130665	CHG	CA	77.7778	77.7778	18
wild-type	SRR534177+SRR534193	chr1	-1	14130667	CHG	CT	86.0465	-86.0465	43
wild-type	SRR534177+SRR534193	chr1	1	14130669	CHG	CT	63.1579	63.1579	19
wild-type	SRR534177+SRR534193	chr1	-1	14130671	CHG	CA	81.3953	-81.3953	43
wild-type	SRR534177+SRR534193	chr1	-1	14130673	CHH	CA	0	0	44
wild-type	SRR534177+SRR534193	chr1	1	14130677	CHH	CA	11.7647	11.7647	17
wild-type	SRR534177+SRR534193	chr1	1	14130679	CHH	CA	26.6667	26.6667	15
wild-type	SRR534177+SRR534193	chr1	1	14130681	CHH	CC	8.3333	8.3333	12
wild-type	SRR534177+SRR534193	chr1	1	14130682	CHG	CA	30.7692	30.7692	13
wild-type	SRR534177+SRR534193	chr1	-1	14130684	CHG	CT	10.8696	-10.8696	46
wild-type	SRR534177+SRR534193	chr1	1	14130692	CHH	CC	12.5	12.5	8
wild-type	SRR534177+SRR534193	chr1	1	14130693	CHH	CT	14.2857	14.2857	7
wild-type	SRR534177+SRR534193	chr1	1	14130698	CHH	CC	11.1111	11.1111	9
wild-type	SRR534177+SRR534193	chr1	1	14130699	CHG	CT	75	75	8
wild-type	SRR534177+SRR534193	chr1	-1	14130701	CHG	CA	86	-86	50
wild-type	SRR534177+SRR534193	chr1	1	14130702	CHG	CT	66.6667	66.6667	6
wild-type	SRR534177+SRR534193	chr1	-1	14130704	CHG	CA	72	-72	50
wild-type	SRR534177+SRR534193	chr1	1	14130705	CHH	CA	33.3333	33.3333	6
wild-type	SRR534177+SRR534193	chr1	1	14130709	CHH	CC	16.6667	16.6667	6
wild-type	SRR534177+SRR534193	chr1	1	14130710	CHH	CC	14.2857	14.2857	7
wild-type	SRR534177+SRR534193	chr1	1	14130711	CHH	CA	33.3333	33.3333	6
wild-type	SRR534177+SRR534193	chr1	-1	14130714	CHH	CA	6.25	-6.25	48
wild-type	SRR534177+SRR534193	chr1	1	14130716	CHH	CT	42.8571	42.8571	7
wild-type	SRR534177+SRR534193	chr1	-1	14130719	CHH	CA	61.2245	-61.2245	49
wild-type	SRR534177+SRR534193	chr1	1	14130723	CHG	CA	60	60	5
wild-type	SRR534177+SRR534193	chr1	-1	14130725	CHG	CT	62.5	-62.5	48
wild-type	SRR534177+SRR534193	chr1	1	14130727	CHH	CC	0	0	5
wild-type	SRR534177+SRR534193	chr1	1	14130728	CHH	CT	16.6667	16.6667	6
wild-type	SRR534177+SRR534193	chr1	1	14130735	CHH	CC	14.2857	14.2857	7
wild-type	SRR534177+SRR534193	chr1	1	14130736	CHH	CA	0	0	7
wild-type	SRR534177+SRR534193	chr1	1	14130738	CHH	CA	0	0	7
wild-type	SRR534177+SRR534193	chr1	-1	14130742	CHH	CA	37.2093	-37.2093	43
wild-type	SRR534177+SRR534193	chr1	1	14130743	CHH	CT	0	0	5
wild-type	SRR534177+SRR534193	chr1	1	14130746	CHH	CT	16.6667	16.6667	6
wild-type	SRR534177+SRR534193	chr1	-1	14130751	CHH	CT	70.7317	-70.7317	41
wild-type	SRR534177+SRR534193	chr1	1	14130752	CHG	CA	55.5556	55.5556	9
wild-type	SRR534177+SRR534193	chr1	-1	14130754	CHG	CT	55	-55	40
wild-type	SRR534177+SRR534193	chr1	1	14130755	CHH	CT	0	0	9
wild-type	SRR534177+SRR534193	chr1	1	14130758	CHG	CC	27.2727	27.2727	11
wild-type	SRR534177+SRR534193	chr1	1	14130759	CG	CG	90.9091	90.9091	11
wild-type	SRR534177+SRR534193	chr1	-1	14130760	CG	CG	97.561	-97.561	41
wild-type	SRR534177+SRR534193	chr1	1	14130761	CHH	CT	58.3333	58.3333	12
wild-type	SRR534177+SRR534193	chr1	-1	14130764	CHH	CT	50	-50	40
wild-type	SRR534177+SRR534193	chr1	-1	14130766	CHH	CA	0	0	38
wild-type	SRR534177+SRR534193	chr1	1	14130767	CHH	CA	50	50	12
wild-type	SRR534177+SRR534193	chr1	-1	14130771	CHH	CA	5.5556	-5.5556	36
wild-type	SRR534177+SRR534193	chr1	1	14130774	CHH	CT	0	0	13
wild-type	SRR534177+SRR534193	chr1	1	14130776	CHG	CT	76.9231	76.9231	13
wild-type	SRR534177+SRR534193	chr1	-1	14130778	CHG	CA	82.8571	-82.8571	35
wild-type	SRR534177+SRR534193	chr1	1	14130779	CHH	CT	7.6923	7.6923	13
wild-type	SRR534177+SRR534193	chr1	1	14130782	CHG	CT	64.2857	64.2857	14
wild-type	SRR534177+SRR534193	chr1	-1	14130784	CHG	CA	64.8649	-64.8649	37
wild-type	SRR534177+SRR534193	chr1	-1	14130787	CHH	CT	5.5556	-5.5556	36
wild-type	SRR534177+SRR534193	chr1	-1	14130790	CHH	CT	58.3333	-58.3333	36
wild-type	SRR534177+SRR534193	chr1	1	14130792	CHH	CA	21.0526	21.0526	19
wild-type	SRR534177+SRR534193	chr1	-1	14130796	CHH	CT	2.6316	-2.6316	38
wild-type	SRR534177+SRR534193	chr1	1	14130797	CHH	CT	26.6667	26.6667	15
wild-type	SRR534177+SRR534193	chr1	1	14130800	CHH	CC	13.3333	13.3333	15
wild-type	SRR534177+SRR534193	chr1	1	14130801	CHH	CA	6.25	6.25	16
wild-type	SRR534177+SRR534193	chr1	1	14130803	CHG	CC	33.3333	33.3333	15
wild-type	SRR534177+SRR534193	chr1	1	14130804	CG	CG	93.3333	93.3333	15
wild-type	SRR534177+SRR534193	chr1	-1	14130805	CG	CG	80	-80	40
wild-type	SRR534177+SRR534193	chr1	-1	14130806	CHG	CC	20	-20	40
wild-type	SRR534177+SRR534193	chr1	1	14130807	CHG	CT	21.4286	21.4286	14
wild-type	SRR534177+SRR534193	chr1	-1	14130809	CHG	CA	28.2051	-28.2051	39
wild-type	SRR534177+SRR534193	chr1	1	14130810	CHG	CA	76.9231	76.9231	13
wild-type	SRR534177+SRR534193	chr1	-1	14130812	CHG	CT	69.4444	-69.4444	36
wild-type	SRR534177+SRR534193	chr1	1	14130814	CHH	CT	0	0	12
wild-type	SRR534177+SRR534193	chr1	1	14130816	CG	CG	63.6364	63.6364	11
wild-type	SRR534177+SRR534193	chr1	-1	14130817	CG	CG	84.6154	-84.6154	39
wild-type	SRR534177+SRR534193	chr1	1	14130818	CHH	CC	0	0	11
wild-type	SRR534177+SRR534193	chr1	1	14130819	CHH	CT	15.3846	15.3846	13
wild-type	SRR534177+SRR534193	chr1	1	14130822	CHH	CC	0	0	14
wild-type	SRR534177+SRR534193	chr1	1	14130823	CHG	CA	40	40	15
wild-type	SRR534177+SRR534193	chr1	-1	14130825	CHG	CT	51.2821	-51.2821	39
wild-type	SRR534177+SRR534193	chr1	1	14130826	CHH	CT	0	0	15
wild-type	SRR534177+SRR534193	chr1	1	14130828	CHH	CA	6.6667	6.6667	15
wild-type	SRR534177+SRR534193	chr1	1	14130830	CHG	CT	75	75	12
wild-type	SRR534177+SRR534193	chr1	-1	14130832	CHG	CA	76.3158	-76.3158	38
wild-type	SRR534177+SRR534193	chr1	-1	14130837	CHH	CA	35	-35	40
wild-type	SRR534177+SRR534193	chr1	1	14130838	CHH	CC	7.1429	7.1429	14
wild-type	SRR534177+SRR534193	chr1	1	14130839	CHH	CA	25	25	12
wild-type	SRR534177+SRR534193	chr1	1	14130841	CHH	CC	21.4286	21.4286	14
wild-type	SRR534177+SRR534193	chr1	1	14130842	CHH	CA	64.2857	64.2857	14
wild-type	SRR534177+SRR534193	chr1	-1	14130847	CHH	CT	43.9024	-43.9024	41
wild-type	SRR534177+SRR534193	chr1	-1	14130849	CHH	CA	0	0	40
wild-type	SRR534177+SRR534193	chr1	1	14130854	CHH	CA	8.3333	8.3333	24
wild-type	SRR534177+SRR534193	chr1	1	14130859	CHH	CC	4	4	25
wild-type	SRR534177+SRR534193	chr1	1	14130860	CHH	CA	0	0	24
wild-type	SRR534177+SRR534193	chr1	1	14130862	CHH	CT	78.2609	78.2609	23
wild-type	SRR534177+SRR534193	chr1	-1	14130867	CHH	CA	5	-5	40
wild-type	SRR534177+SRR534193	chr1	-1	14130868	CHH	CC	7.1429	-7.1429	42
wild-type	SRR534177+SRR534193	chr1	1	14130871	CHH	CT	16	16	25
wild-type	SRR534177+SRR534193	chr1	1	14130873	CHH	CC	0	0	22
wild-type	SRR534177+SRR534193	chr1	1	14130874	CHH	CT	31.8182	31.8182	22
wild-type	SRR534177+SRR534193	chr1	1	14130877	CHG	CT	32	32	25
wild-type	SRR534177+SRR534193	chr1	-1	14130879	CHG	CA	90.4762	-90.4762	42
wild-type	SRR534177+SRR534193	chr1	1	14130881	CHH	CT	60.7143	60.7143	28
wild-type	SRR534177+SRR534193	chr1	-1	14130884	CHH	CT	39.0244	-39.0244	41
wild-type	SRR534177+SRR534193	chr1	-1	14130885	CHH	CC	7.6923	-7.6923	39
wild-type	SRR534177+SRR534193	chr1	1	14130887	CHG	CT	69.2308	69.2308	26
wild-type	SRR534177+SRR534193	chr1	-1	14130889	CHG	CA	75.6757	-75.6757	37
wild-type	SRR534177+SRR534193	chr1	1	14130890	CHG	CT	66.6667	66.6667	24
wild-type	SRR534177+SRR534193	chr1	-1	14130892	CHG	CA	66.6667	-66.6667	42
wild-type	SRR534177+SRR534193	chr1	1	14130893	CHH	CA	28.5714	28.5714	21
wild-type	SRR534177+SRR534193	chr1	-1	14130901	CHH	CT	44.7368	-44.7368	38
wild-type	SRR534177+SRR534193	chr1	1	14130905	CHH	CA	13.3333	13.3333	15
wild-type	SRR534177+SRR534193	chr1	1	14130907	CHG	CA	80	80	15
wild-type	SRR534177+SRR534193	chr1	-1	14130909	CHG	CT	81.8182	-81.8182	33
wild-type	SRR534177+SRR534193	chr1	1	14130913	CHH	CC	0	0	15
wild-type	SRR534177+SRR534193	chr1	1	14130914	CHG	CT	62.5	62.5	16
wild-type	SRR534177+SRR534193	chr1	-1	14130916	CHG	CA	64.5161	-64.5161	31
wild-type	SRR534177+SRR534193	chr1	1	14130920	CHG	CA	64.2857	64.2857	14
wild-type	SRR534177+SRR534193	chr1	-1	14130922	CHG	CT	67.8571	-67.8571	28
wild-type	SRR534177+SRR534193	chr1	-1	14130924	CHH	CA	3.7037	-3.7037	27
wild-type	SRR534177+SRR534193	chr1	-1	14130927	CHH	CT	8	-8	25
wild-type	SRR534177+SRR534193	chr1	1	14130929	CHH	CT	0	0	9
wild-type	SRR534177+SRR534193	chr1	1	14130935	CHH	CT	0	0	7
wild-type	SRR534177+SRR534193	chr1	-1	14130940	CHH	CA	54.1667	-54.1667	24
wild-type	SRR534177+SRR534193	chr1	-1	14130945	CHH	CT	4.5455	-4.5455	22
wild-type	SRR534177+SRR534193	chr1	1	14130947	CHH	CC	0	0	5
wild-type	SRR534177+SRR534193	chr1	1	14130948	CHH	CA	0	0	6
wild-type	SRR534177+SRR534193	chr1	-1	14130951	CHH	CT	4.3478	-4.3478	23
wild-type	SRR534177+SRR534193	chr1	1	14130954	CHG	CA	0	0	9
wild-type	SRR534177+SRR534193	chr1	-1	14130956	CHG	CT	11.5385	-11.5385	26
wild-type	SRR534177+SRR534193	chr1	-1	14130957	CHH	CC	3.7037	-3.7037	27
wild-type	SRR534177+SRR534193	chr1	1	14130959	CHH	CT	20	20	10
wild-type	SRR534177+SRR534193	chr1	-1	14130962	CHH	CA	66.6667	-66.6667	30
wild-type	SRR534177+SRR534193	chr1	-1	14130964	CHH	CT	6.4516	-6.4516	31
wild-type	SRR534177+SRR534193	chr1	1	14130965	CHH	CT	33.3333	33.3333	9
wild-type	SRR534177+SRR534193	chr1	1	14130967	CHH	CC	0	0	9
wild-type	SRR534177+SRR534193	chr1	1	14130968	CHH	CC	0	0	8
wild-type	SRR534177+SRR534193	chr1	1	14130969	CHH	CT	11.1111	11.1111	9
wild-type	SRR534177+SRR534193	chr1	1	14130972	CHH	CA	90	90	10
wild-type	SRR534177+SRR534193	chr1	1	14130978	CHH	CC	0	0	11
wild-type	SRR534177+SRR534193	chr1	1	14130979	CHH	CT	0	0	11
wild-type	SRR534177+SRR534193	chr1	1	14130981	CHH	CA	54.5455	54.5455	11
wild-type	SRR534177+SRR534193	chr1	1	14130986	CHH	CC	0	0	12
wild-type	SRR534177+SRR534193	chr1	1	14130987	CHH	CC	15.3846	15.3846	13
wild-type	SRR534177+SRR534193	chr1	1	14130988	CHH	CA	30.7692	30.7692	13
wild-type	SRR534177+SRR534193	chr1	1	14130995	CHG	CT	66.6667	66.6667	15
wild-type	SRR534177+SRR534193	chr1	-1	14130997	CHG	CA	61.3636	-61.3636	44
wild-type	SRR534177+SRR534193	chr1	1	14130998	CHH	CT	0	0	16
wild-type	SRR534177+SRR534193	chr1	1	14131001	CHH	CC	5.5556	5.5556	18
wild-type	SRR534177+SRR534193	chr1	1	14131002	CHH	CC	10.5263	10.5263	19
wild-type	SRR534177+SRR534193	chr1	1	14131003	CHG	CA	77.7778	77.7778	18
wild-type	SRR534177+SRR534193	chr1	-1	14131005	CHG	CT	77.2727	-77.2727	44
wild-type	SRR534177+SRR534193	chr1	-1	14131007	CHH	CA	0	0	41
wild-type	SRR534177+SRR534193	chr1	1	14131008	CHH	CA	0	0	19
wild-type	SRR534177+SRR534193	chr1	1	14131012	CHH	CT	59.0909	59.0909	22
wild-type	SRR534177+SRR534193	chr1	1	14131015	CHH	CC	0	0	23
wild-type	SRR534177+SRR534193	chr1	1	14131016	CHG	CA	43.4783	43.4783	23
wild-type	SRR534177+SRR534193	chr1	-1	14131018	CHG	CT	48.7179	-48.7179	39
wild-type	SRR534177+SRR534193	chr1	-1	14131019	CHH	CC	0	0	40
wild-type	SRR534177+SRR534193	chr1	-1	14131023	CHH	CA	38.2353	-38.2353	34
wild-type	SRR534177+SRR534193	chr1	1	14131024	CHH	CT	4	4	25
wild-type	SRR534177+SRR534193	chr1	1	14131026	CHH	CA	0	0	26
wild-type	SRR534177+SRR534193	chr1	-1	14131029	CHH	CA	8.8235	-8.8235	34
wild-type	SRR534177+SRR534193	chr1	1	14131033	CHG	CT	77.4194	77.4194	31
wild-type	SRR534177+SRR534193	chr1	-1	14131035	CHG	CA	88.2353	-88.2353	34
wild-type	SRR534177+SRR534193	chr1	1	14131036	CHG	CT	38.2353	38.2353	34
wild-type	SRR534177+SRR534193	chr1	-1	14131038	CHG	CA	27.2727	-27.2727	33
wild-type	SRR534177+SRR534193	chr1	1	14131041	CHG	CA	75	75	36
wild-type	SRR534177+SRR534193	chr1	-1	14131043	CHG	CT	84.375	-84.375	32
wild-type	SRR534177+SRR534193	chr1	1	14131045	CHH	CA	55.2632	55.2632	38
wild-type	SRR534177+SRR534193	chr1	-1	14131051	CHH	CT	58.0645	-58.0645	31
wild-type	SRR534177+SRR534193	chr1	1	14131052	CHH	CA	27.7778	27.7778	36
wild-type	SRR534177+SRR534193	chr1	-1	14131057	CHH	CT	9.0909	-9.0909	33
wild-type	SRR534177+SRR534193	chr1	1	14131058	CHH	CT	15.9091	15.9091	44
wild-type	SRR534177+SRR534193	chr1	1	14131064	CHG	CA	61.4035	61.4035	57
wild-type	SRR534177+SRR534193	chr1	-1	14131066	CHG	CT	51.2195	-51.2195	41
wild-type	SRR534177+SRR534193	chr1	-1	14131067	CHH	CC	2.439	-2.439	41
wild-type	SRR534177+SRR534193	chr1	1	14131069	CG	CG	86.2069	86.2069	58
wild-type	SRR534177+SRR534193	chr1	-1	14131070	CG	CG	68.1818	-68.1818	44
wild-type	SRR534177+SRR534193	chr1	-1	14131072	CHH	CT	8.5106	-8.5106	47
wild-type	SRR534177+SRR534193	chr1	1	14131075	CHH	CC	0	0	59
wild-type	SRR534177+SRR534193	chr1	1	14131076	CHH	CA	32.2034	32.2034	59
wild-type	SRR534177+SRR534193	chr1	-1	14131079	CHH	CT	4.2553	-4.2553	47
wild-type	SRR534177+SRR534193	chr1	1	14131080	CHH	CA	0	0	58
wild-type	SRR534177+SRR534193	chr1	1	14131083	CG	CG	62.2951	62.2951	61
wild-type	SRR534177+SRR534193	chr1	-1	14131084	CG	CG	72.9167	-72.9167	48
wild-type	SRR534177+SRR534193	chr1	1	14131085	CG	CG	89.8305	89.8305	59
wild-type	SRR534177+SRR534193	chr1	-1	14131086	CG	CG	74	-74	50
wild-type	SRR534177+SRR534193	chr1	1	14131089	CHH	CA	3.5088	3.5088	57
wild-type	SRR534177+SRR534193	chr1	-1	14131092	CHH	CA	6.25	-6.25	48
wild-type	SRR534177+SRR534193	chr1	1	14131096	CHH	CT	23.5294	23.5294	51
wild-type	SRR534177+SRR534193	chr1	1	14131098	CHH	CC	0	0	49
wild-type	SRR534177+SRR534193	chr1	1	14131099	CHH	CC	0	0	47
wild-type	SRR534177+SRR534193	chr1	1	14131100	CHH	CC	20.8333	20.8333	48
wild-type	SRR534177+SRR534193	chr1	1	14131101	CHH	CA	11.1111	11.1111	45
wild-type	SRR534177+SRR534193	chr1	1	14131103	CHG	CT	79.5455	79.5455	44
wild-type	SRR534177+SRR534193	chr1	-1	14131105	CHG	CA	88.8889	-88.8889	54
wild-type	SRR534177+SRR534193	chr1	1	14131106	CHH	CA	21.9512	21.9512	41
wild-type	SRR534177+SRR534193	chr1	1	14131108	CHH	CT	12.8205	12.8205	39
wild-type	SRR534177+SRR534193	chr1	-1	14131111	CHH	CA	64	-64	50
wild-type	SRR534177+SRR534193	chr1	-1	14131113	CHH	CT	8	-8	50
wild-type	SRR534177+SRR534193	chr1	-1	14131117	CHH	CA	30.4348	-30.4348	46
wild-type	SRR534177+SRR534193	chr1	-1	14131118	CHH	CC	6.383	-6.383	47
wild-type	SRR534177+SRR534193	chr1	-1	14131119	CHH	CC	11.3636	-11.3636	44
wild-type	SRR534177+SRR534193	chr1	1	14131121	CHH	CT	31.8182	31.8182	22
wild-type	SRR534177+SRR534193	chr1	1	14131124	CHH	CA	20.8333	20.8333	24
wild-type	SRR534177+SRR534193	chr1	1	14131127	CHG	CA	47.619	47.619	21
wild-type	SRR534177+SRR534193	chr1	-1	14131129	CHG	CT	57.4468	-57.4468	47
wild-type	SRR534177+SRR534193	chr1	-1	14131131	CHH	CA	19.1489	-19.1489	47
wild-type	SRR534177+SRR534193	chr1	1	14131133	CHH	CA	42.8571	42.8571	14
wild-type	SRR534177+SRR534193	chr1	1	14131136	CHH	CA	7.6923	7.6923	13
wild-type	SRR534177+SRR534193	chr1	1	14131138	CHH	CA	7.6923	7.6923	13
wild-type	SRR534177+SRR534193	chr1	1	14131140	CHH	CT	15.3846	15.3846	13
wild-type	SRR534177+SRR534193	chr1	1	14131142	CHH	CA	25	25	12
wild-type	SRR534177+SRR534193	chr1	1	14131145	CHH	CT	38.4615	38.4615	13
wild-type	SRR534177+SRR534193	chr1	1	14131148	CHH	CC	0	0	13
wild-type	SRR534177+SRR534193	chr1	1	14131149	CHH	CT	15.3846	15.3846	13
wild-type	SRR534177+SRR534193	chr1	1	14131151	CHH	CC	0	0	14
wild-type	SRR534177+SRR534193	chr1	1	14131152	CHH	CC	0	0	14
wild-type	SRR534177+SRR534193	chr1	1	14131153	CHH	CT	20	20	15
wild-type	SRR534177+SRR534193	chr1	1	14131157	CHG	CT	66.6667	66.6667	15
wild-type	SRR534177+SRR534193	chr1	-1	14131159	CHG	CA	80	-80	45
wild-type	SRR534177+SRR534193	chr1	1	14131160	CHG	CA	50	50	14
wild-type	SRR534177+SRR534193	chr1	-1	14131162	CHG	CT	47.7273	-47.7273	44
wild-type	SRR534177+SRR534193	chr1	1	14131163	CHH	CT	14.2857	14.2857	14
wild-type	SRR534177+SRR534193	chr1	1	14131167	CHH	CT	0	0	11
wild-type	SRR534177+SRR534193	chr1	-1	14131170	CHH	CA	2.2222	-2.2222	45
wild-type	SRR534177+SRR534193	chr1	-1	14131175	CHH	CA	6.6667	-6.6667	45
wild-type	SRR534177+SRR534193	chr1	-1	14131177	CHH	CT	15.5556	-15.5556	45
wild-type	SRR534177+SRR534193	chr1	1	14131178	CHH	CA	10	10	10
wild-type	SRR534177+SRR534193	chr1	1	14131180	CHH	CC	0	0	11
wild-type	SRR534177+SRR534193	chr1	1	14131181	CHH	CA	41.6667	41.6667	12
wild-type	SRR534177+SRR534193	chr1	1	14131184	CHG	CT	63.6364	63.6364	11
wild-type	SRR534177+SRR534193	chr1	-1	14131186	CHG	CA	72.9167	-72.9167	48
wild-type	SRR534177+SRR534193	chr1	-1	14131187	CHH	CC	4.1667	-4.1667	48
wild-type	SRR534177+SRR534193	chr1	-1	14131189	CHH	CA	16.6667	-16.6667	48
wild-type	SRR534177+SRR534193	chr1	1	14131190	CG	CG	91.6667	91.6667	12
wild-type	SRR534177+SRR534193	chr1	-1	14131191	CG	CG	82.9787	-82.9787	47
wild-type	SRR534177+SRR534193	chr1	-1	14131195	CHH	CT	39.5833	-39.5833	48
wild-type	SRR534177+SRR534193	chr1	1	14131197	CHH	CA	21.4286	21.4286	14
wild-type	SRR534177+SRR534193	chr1	-1	14131204	CHH	CT	26.6667	-26.6667	45
wild-type	SRR534177+SRR534193	chr1	1	14131205	CHH	CT	8.3333	8.3333	12
wild-type	SRR534177+SRR534193	chr1	1	14131207	CHH	CC	36.3636	36.3636	11
wild-type	SRR534177+SRR534193	chr1	1	14131208	CHH	CA	10	10	10
wild-type	SRR534177+SRR534193	chr1	1	14131210	CHH	CT	30	30	10
wild-type	SRR534177+SRR534193	chr1	1	14131212	CHH	CA	45.4545	45.4545	11
wild-type	SRR534177+SRR534193	chr1	1	14131222	CHG	CT	55.5556	55.5556	9
wild-type	SRR534177+SRR534193	chr1	-1	14131224	CHG	CA	57.5	-57.5	40
wild-type	SRR534177+SRR534193	chr1	1	14131226	CHH	CC	12.5	12.5	8
wild-type	SRR534177+SRR534193	chr1	1	14131227	CHG	CA	75	75	8
wild-type	SRR534177+SRR534193	chr1	-1	14131229	CHG	CT	78.3784	-78.3784	37
wild-type	SRR534177+SRR534193	chr1	1	14131232	CHH	CC	0	0	7
wild-type	SRR534177+SRR534193	chr1	1	14131233	CHH	CT	33.3333	33.3333	6
wild-type	SRR534177+SRR534193	chr1	1	14131237	CHH	CT	28.5714	28.5714	7
wild-type	SRR534177+SRR534193	chr1	-1	14131242	CHH	CA	2.7027	-2.7027	37
wild-type	SRR534177+SRR534193	chr1	-1	14131245	CHH	CT	33.3333	-33.3333	36
wild-type	SRR534177+SRR534193	chr1	1	14131250	CHH	CC	0	0	10
wild-type	SRR534177+SRR534193	chr1	1	14131251	CHG	CT	60	60	10
wild-type	SRR534177+SRR534193	chr1	-1	14131253	CHG	CA	64.7059	-64.7059	34
wild-type	SRR534177+SRR534193	chr1	-1	14131255	CHH	CT	14.2857	-14.2857	35
wild-type	SRR534177+SRR534193	chr1	1	14131257	CHG	CA	55.5556	55.5556	9
wild-type	SRR534177+SRR534193	chr1	-1	14131259	CHG	CT	34.375	-34.375	32
wild-type	SRR534177+SRR534193	chr1	1	14131260	CHH	CT	0	0	8
wild-type	SRR534177+SRR534193	chr1	1	14131263	CHH	CA	62.5	62.5	8
wild-type	SRR534177+SRR534193	chr1	1	14131268	CHH	CT	0	0	7
wild-type	SRR534177+SRR534193	chr1	1	14131270	CHH	CC	28.5714	28.5714	7
wild-type	SRR534177+SRR534193	chr1	1	14131271	CHH	CA	0	0	7
wild-type	SRR534177+SRR534193	chr1	1	14131273	CHH	CC	14.2857	14.2857	7
wild-type	SRR534177+SRR534193	chr1	1	14131274	CHH	CT	28.5714	28.5714	7
wild-type	SRR534177+SRR534193	chr1	1	14131279	CHG	CT	66.6667	66.6667	6
wild-type	SRR534177+SRR534193	chr1	-1	14131281	CHG	CA	67.6471	-67.6471	34
wild-type	SRR534177+SRR534193	chr1	1	14131283	CHH	CT	50	50	8
wild-type	SRR534177+SRR534193	chr1	1	14131285	CHG	CT	87.5	87.5	8
wild-type	SRR534177+SRR534193	chr1	-1	14131287	CHG	CA	94.5946	-94.5946	37
wild-type	SRR534177+SRR534193	chr1	-1	14131293	CHH	CA	13.5135	-13.5135	37
wild-type	SRR534177+SRR534193	chr1	1	14131295	CHH	CA	75	75	8
wild-type	SRR534177+SRR534193	chr1	1	14131300	CHH	CC	0	0	8
wild-type	SRR534177+SRR534193	chr1	1	14131301	CHH	CA	44.4444	44.4444	9
wild-type	SRR534177+SRR534193	chr1	-1	14131304	CHH	CT	2.5641	-2.5641	39
wild-type	SRR534177+SRR534193	chr1	1	14131308	CHG	CC	20	20	10
wild-type	SRR534177+SRR534193	chr1	1	14131309	CG	CG	100	100	9
wild-type	SRR534177+SRR534193	chr1	-1	14131310	CG	CG	82.9268	-82.9268	41
wild-type	SRR534177+SRR534193	chr1	1	14131312	CHH	CT	88.8889	88.8889	9
wild-type	SRR534177+SRR534193	chr1	-1	14131315	CHH	CT	67.4419	-67.4419	43
wild-type	SRR534177+SRR534193	chr1	1	14131316	CHH	CA	44.4444	44.4444	9
wild-type	SRR534177+SRR534193	chr1	1	14131318	CHH	CC	0	0	10
wild-type	SRR534177+SRR534193	chr1	1	14131319	CHH	CT	0	0	10
wild-type	SRR534177+SRR534193	chr1	1	14131321	CHH	CC	0	0	10
wild-type	SRR534177+SRR534193	chr1	1	14131322	CHH	CC	20	20	10
wild-type	SRR534177+SRR534193	chr1	1	14131323	CHH	CA	10	10	10
wild-type	SRR534177+SRR534193	chr1	1	14131328	CHH	CC	0	0	10
wild-type	SRR534177+SRR534193	chr1	1	14131329	CHH	CT	10	10	10
wild-type	SRR534177+SRR534193	chr1	1	14131332	CHH	CA	12.5	12.5	8
wild-type	SRR534177+SRR534193	chr1	1	14131337	CHH	CA	14.2857	14.2857	7
wild-type	SRR534177+SRR534193	chr1	1	14131341	CHH	CT	0	0	4
wild-type	SRR534177+SRR534193	chr1	1	14131343	CHG	CA	33.3333	33.3333	6
wild-type	SRR534177+SRR534193	chr1	-1	14131345	CHG	CT	55.3191	-55.3191	47
wild-type	SRR534177+SRR534193	chr1	1	14131348	CHH	CT	0	0	7
wild-type	SRR534177+SRR534193	chr1	1	14131353	CHG	CT	60	60	5
wild-type	SRR534177+SRR534193	chr1	-1	14131355	CHG	CA	78.7234	-78.7234	47
wild-type	SRR534177+SRR534193	chr1	1	14131358	CHH	CT	0	0	6
wild-type	SRR534177+SRR534193	chr1	1	14131364	CHH	CC	0	0	8
wild-type	SRR534177+SRR534193	chr1	1	14131365	CHH	CC	12.5	12.5	8
wild-type	SRR534177+SRR534193	chr1	1	14131366	CHG	CT	62.5	62.5	8
wild-type	SRR534177+SRR534193	chr1	-1	14131368	CHG	CA	66.6667	-66.6667	48
wild-type	SRR534177+SRR534193	chr1	1	14131374	CHH	CT	7.6923	7.6923	13
wild-type	SRR534177+SRR534193	chr1	1	14131376	CHG	CA	35.7143	35.7143	14
wild-type	SRR534177+SRR534193	chr1	-1	14131378	CHG	CT	15.9091	-15.9091	44
wild-type	SRR534177+SRR534193	chr1	1	14131379	CHH	CC	0	0	15
wild-type	SRR534177+SRR534193	chr1	1	14131380	CHH	CT	43.75	43.75	16
wild-type	SRR534177+SRR534193	chr1	-1	14131383	CHH	CA	24.3902	-24.3902	41
wild-type	SRR534177+SRR534193	chr1	1	14131384	CHH	CT	17.6471	17.6471	17
wild-type	SRR534177+SRR534193	chr1	-1	14131387	CHH	CT	7.8947	-7.8947	38
wild-type	SRR534177+SRR534193	chr1	1	14131388	CHH	CT	16.6667	16.6667	18
wild-type	SRR534177+SRR534193	chr1	1	14131390	CHH	CC	22.7273	22.7273	22
wild-type	SRR534177+SRR534193	chr1	1	14131391	CHG	CA	52.1739	52.1739	23
wild-type	SRR534177+SRR534193	chr1	-1	14131393	CHG	CT	40.5405	-40.5405	37
wild-type	SRR534177+SRR534193	chr1	1	14131394	CHH	CA	50	50	22
wild-type	SRR534177+SRR534193	chr1	-1	14131400	CHH	CT	2.7778	-2.7778	36
wild-type	SRR534177+SRR534193	chr1	1	14131401	CHH	CA	4	4	25
wild-type	SRR534177+SRR534193	chr1	1	14131406	CHH	CA	6.8966	6.8966	29
wild-type	SRR534177+SRR534193	chr1	1	14131409	CHH	CA	41.9355	41.9355	31
wild-type	SRR534177+SRR534193	chr1	1	14131412	CHH	CA	12.5	12.5	32
wild-type	SRR534177+SRR534193	chr1	-1	14131418	CHH	CT	6.0606	-6.0606	33
wild-type	SRR534177+SRR534193	chr1	1	14131419	CHG	CA	68.75	68.75	32
wild-type	SRR534177+SRR534193	chr1	-1	14131421	CHG	CT	60.6061	-60.6061	33
wild-type	SRR534177+SRR534193	chr1	-1	14131425	CHH	CT	3.0303	-3.0303	33
wild-type	SRR534177+SRR534193	chr1	-1	14131428	CHH	CT	61.7647	-61.7647	34
wild-type	SRR534177+SRR534193	chr1	-1	14131431	CHH	CA	0	0	36
wild-type	SRR534177+SRR534193	chr1	1	14131436	CHH	CA	9.375	9.375	32
wild-type	SRR534177+SRR534193	chr1	-1	14131439	CHH	CA	0	0	39
wild-type	SRR534177+SRR534193	chr1	1	14131442	CHH	CA	0	0	28
wild-type	SRR534177+SRR534193	chr1	1	14131444	CHH	CT	28.5714	28.5714	28
wild-type	SRR534177+SRR534193	chr1	1	14131448	CHH	CA	7.4074	7.4074	27
wild-type	SRR534177+SRR534193	chr1	-1	14131451	CHH	CA	4.878	-4.878	41
wild-type	SRR534177+SRR534193	chr1	1	14131452	CHH	CT	3.8462	3.8462	26
wild-type	SRR534177+SRR534193	chr1	-1	14131455	CHH	CA	61.3636	-61.3636	44
wild-type	SRR534177+SRR534193	chr1	1	14131457	CHH	CA	40.7407	40.7407	27
wild-type	SRR534177+SRR534193	chr1	-1	14131461	CHH	CT	64.4444	-64.4444	45
wild-type	SRR534177+SRR534193	chr1	1	14131463	CG	CG	91.3043	91.3043	23
wild-type	SRR534177+SRR534193	chr1	-1	14131464	CG	CG	95.4545	-95.4545	44
wild-type	SRR534177+SRR534193	chr1	1	14131465	CHH	CA	16.6667	16.6667	24
wild-type	SRR534177+SRR534193	chr1	-1	14131468	CHH	CA	0	0	44
wild-type	SRR534177+SRR534193	chr1	1	14131469	CHH	CA	21.7391	21.7391	23
wild-type	SRR534177+SRR534193	chr1	1	14131472	CHH	CA	4.7619	4.7619	21
wild-type	SRR534177+SRR534193	chr1	-1	14131475	CHH	CA	4.5455	-4.5455	44
wild-type	SRR534177+SRR534193	chr1	1	14131478	CHH	CA	16.6667	16.6667	18
wild-type	SRR534177+SRR534193	chr1	1	14131480	CHH	CT	42.1053	42.1053	19
wild-type	SRR534177+SRR534193	chr1	1	14131482	CHH	CC	5	5	20
wild-type	SRR534177+SRR534193	chr1	1	14131483	CHG	CT	90	90	20
wild-type	SRR534177+SRR534193	chr1	-1	14131485	CHG	CA	81.3953	-81.3953	43
wild-type	SRR534177+SRR534193	chr1	-1	14131488	CHH	CA	15.5556	-15.5556	45
wild-type	SRR534177+SRR534193	chr1	1	14131491	CHG	CT	91.3043	91.3043	23
wild-type	SRR534177+SRR534193	chr1	-1	14131493	CHG	CA	70.4545	-70.4545	44
wild-type	SRR534177+SRR534193	chr1	-1	14131496	CHH	CA	84.0909	-84.0909	44
wild-type	SRR534177+SRR534193	chr1	1	14131498	CHH	CT	0	0	23
wild-type	SRR534177+SRR534193	chr1	-1	14131501	CHH	CA	55	-55	40
wild-type	SRR534177+SRR534193	chr1	1	14131503	CHH	CA	38.8889	38.8889	18
wild-type	SRR534177+SRR534193	chr1	1	14131510	CG	CG	86.6667	86.6667	15
wild-type	SRR534177+SRR534193	chr1	-1	14131511	CG	CG	83.3333	-83.3333	42
wild-type	SRR534177+SRR534193	chr1	1	14131514	CHH	CA	61.1111	61.1111	18
wild-type	SRR534177+SRR534193	chr1	1	14131519	CHH	CT	17.6471	17.6471	17
wild-type	SRR534177+SRR534193	chr1	1	14131521	CHH	CT	18.75	18.75	16
wild-type	SRR534177+SRR534193	chr1	-1	14131524	CHH	CA	61.9048	-61.9048	42
wild-type	SRR534177+SRR534193	chr1	1	14131527	CHH	CC	38.8889	38.8889	18
wild-type	SRR534177+SRR534193	chr1	1	14131528	CHH	CA	16.6667	16.6667	18
wild-type	SRR534177+SRR534193	chr1	1	14131530	CHG	CT	52.6316	52.6316	19
wild-type	SRR534177+SRR534193	chr1	-1	14131532	CHG	CA	63.1579	-63.1579	38
wild-type	SRR534177+SRR534193	chr1	1	14131533	CHG	CC	52.381	52.381	21
wild-type	SRR534177+SRR534193	chr1	1	14131534	CG	CG	94.7368	94.7368	19
wild-type	SRR534177+SRR534193	chr1	-1	14131535	CG	CG	94.5946	-94.5946	37
wild-type	SRR534177+SRR534193	chr1	-1	14131537	CHH	CT	8.3333	-8.3333	36
wild-type	SRR534177+SRR534193	chr1	-1	14131538	CHH	CC	0	0	35
wild-type	SRR534177+SRR534193	chr1	-1	14131540	CHH	CT	17.1429	-17.1429	35
wild-type	SRR534177+SRR534193	chr1	-1	14131544	CHH	CA	47.2222	-47.2222	36
wild-type	SRR534177+SRR534193	chr1	1	14131545	CHH	CT	0	0	13
wild-type	SRR534177+SRR534193	chr1	1	14131552	CHG	CC	30.7692	30.7692	13
wild-type	SRR534177+SRR534193	chr1	1	14131553	CG	CG	100	100	13
wild-type	SRR534177+SRR534193	chr1	-1	14131554	CG	CG	80.5556	-80.5556	36
wild-type	SRR534177+SRR534193	chr1	1	14131557	CHH	CA	41.6667	41.6667	12
wild-type	SRR534177+SRR534193	chr1	-1	14131560	CHH	CT	0	0	34
wild-type	SRR534177+SRR534193	chr1	-1	14131561	CHH	CC	0	0	34
wild-type	SRR534177+SRR534193	chr1	1	14131566	CHH	CT	7.6923	7.6923	13
wild-type	SRR534177+SRR534193	chr1	-1	14131569	CHH	CA	59.2593	-59.2593	27
wild-type	SRR534177+SRR534193	chr1	-1	14131571	CHH	CT	0	0	28
wild-type	SRR534177+SRR534193	chr1	1	14131572	CHH	CC	0	0	11
wild-type	SRR534177+SRR534193	chr1	1	14131573	CHG	CT	50	50	12
wild-type	SRR534177+SRR534193	chr1	-1	14131575	CHG	CA	37.5	-37.5	24
wild-type	SRR534177+SRR534193	chr1	1	14131576	CHH	CA	72.7273	72.7273	11
wild-type	SRR534177+SRR534193	chr1	1	14131580	CHH	CT	0	0	9
wild-type	SRR534177+SRR534193	chr1	1	14131587	CHH	CT	0	0	7
wild-type	SRR534177+SRR534193	chr1	1	14131589	CHH	CA	0	0	8
wild-type	SRR534177+SRR534193	chr1	1	14131591	CHH	CT	0	0	8
wild-type	SRR534177+SRR534193	chr1	-1	14131594	CHH	CA	32.1429	-32.1429	28
wild-type	SRR534177+SRR534193	chr1	1	14131598	CHG	CT	41.6667	41.6667	12
wild-type	SRR534177+SRR534193	chr1	-1	14131600	CHG	CA	53.3333	-53.3333	30
wild-type	SRR534177+SRR534193	chr1	1	14131602	CHH	CA	7.6923	7.6923	13
wild-type	SRR534177+SRR534193	chr1	1	14131604	CHH	CA	72.7273	72.7273	11
wild-type	SRR534177+SRR534193	chr1	-1	14131608	CHH	CT	0	0	31
wild-type	SRR534177+SRR534193	chr1	1	14131609	CHH	CC	0	0	12
wild-type	SRR534177+SRR534193	chr1	1	14131610	CHH	CT	33.3333	33.3333	12
wild-type	SRR534177+SRR534193	chr1	1	14131613	CHG	CA	41.6667	41.6667	12
wild-type	SRR534177+SRR534193	chr1	-1	14131615	CHG	CT	62.5	-62.5	32
wild-type	SRR534177+SRR534193	chr1	-1	14131616	CHH	CC	0	0	34
wild-type	SRR534177+SRR534193	chr1	-1	14131619	CHH	CA	51.5152	-51.5152	33
wild-type	SRR534177+SRR534193	chr1	1	14131620	CHH	CT	0	0	12
wild-type	SRR534177+SRR534193	chr1	1	14131622	CHH	CC	16.6667	16.6667	12
wild-type	SRR534177+SRR534193	chr1	1	14131623	CHH	CA	23.0769	23.0769	13
wild-type	SRR534177+SRR534193	chr1	-1	14131626	CHH	CA	2.5641	-2.5641	39
wild-type	SRR534177+SRR534193	chr1	1	14131629	CHH	CA	69.2308	69.2308	13
wild-type	SRR534177+SRR534193	chr1	1	14131632	CHH	CT	7.6923	7.6923	13
wild-type	SRR534177+SRR534193	chr1	1	14131634	CHH	CT	28.5714	28.5714	14
wild-type	SRR534177+SRR534193	chr1	1	14131637	CHH	CT	28.5714	28.5714	14
wild-type	SRR534177+SRR534193	chr1	1	14131640	CHH	CC	16.6667	16.6667	12
wild-type	SRR534177+SRR534193	chr1	1	14131641	CHH	CA	84.6154	84.6154	13
wild-type	SRR534177+SRR534193	chr1	-1	14131644	CHH	CT	2.381	-2.381	42
wild-type	SRR534177+SRR534193	chr1	1	14131646	CHH	CA	60	60	10
wild-type	SRR534177+SRR534193	chr1	1	14131648	CHH	CC	22.2222	22.2222	9
wild-type	SRR534177+SRR534193	chr1	1	14131649	CHH	CA	33.3333	33.3333	9
wild-type	SRR534177+SRR534193	chr1	-1	14131652	CHH	CA	2.5	-2.5	40
wild-type	SRR534177+SRR534193	chr1	1	14131653	CHH	CA	70	70	10
wild-type	SRR534177+SRR534193	chr1	-1	14131656	CHH	CT	12.8205	-12.8205	39
wild-type	SRR534177+SRR534193	chr1	1	14131659	CG	CG	100	100	9
wild-type	SRR534177+SRR534193	chr1	-1	14131660	CG	CG	76.1905	-76.1905	42
wild-type	SRR534177+SRR534193	chr1	1	14131662	CG	CG	90	90	10
wild-type	SRR534177+SRR534193	chr1	-1	14131663	CG	CG	81.3953	-81.3953	43
wild-type	SRR534177+SRR534193	chr1	1	14131665	CHH	CT	50	50	12
wild-type	SRR534177+SRR534193	chr1	1	14131670	CHH	CA	8.3333	8.3333	12
wild-type	SRR534177+SRR534193	chr1	1	14131673	CHH	CC	20	20	10
wild-type	SRR534177+SRR534193	chr1	1	14131674	CHH	CA	11.1111	11.1111	9
wild-type	SRR534177+SRR534193	chr1	-1	14131679	CHH	CA	55.814	-55.814	43
wild-type	SRR534177+SRR534193	chr1	1	14131682	CG	CG	88.8889	88.8889	9
wild-type	SRR534177+SRR534193	chr1	-1	14131683	CG	CG	73.1707	-73.1707	41
wild-type	SRR534177+SRR534193	chr1	-1	14131685	CHH	CT	0	0	40
wild-type	SRR534177+SRR534193	chr1	1	14131688	CHH	CT	22.2222	22.2222	9
wild-type	SRR534177+SRR534193	chr1	-1	14131692	CHH	CT	5.1282	-5.1282	39
wild-type	SRR534177+SRR534193	chr1	1	14131694	CHH	CC	0	0	8
wild-type	SRR534177+SRR534193	chr1	1	14131695	CHH	CT	0	0	8
wild-type	SRR534177+SRR534193	chr1	1	14131700	CHH	CA	10	10	10
wild-type	SRR534177+SRR534193	chr1	1	14131703	CHH	CC	0	0	12
wild-type	SRR534177+SRR534193	chr1	1	14131704	CHH	CA	9.0909	9.0909	11
wild-type	SRR534177+SRR534193	chr1	1	14131706	CHH	CC	0	0	11
wild-type	SRR534177+SRR534193	chr1	1	14131707	CHH	CA	54.5455	54.5455	11
wild-type	SRR534177+SRR534193	chr1	-1	14131711	CHH	CT	23.5294	-23.5294	34
wild-type	SRR534177+SRR534193	chr1	1	14131713	CHH	CA	11.1111	11.1111	9
wild-type	SRR534177+SRR534193	chr1	-1	14131718	CHH	CT	10	-10	30
wild-type	SRR534177+SRR534193	chr1	1	14131723	CHH	CT	0	0	10
wild-type	SRR534177+SRR534193	chr1	1	14131728	CG	CG	88.8889	88.8889	9
wild-type	SRR534177+SRR534193	chr1	-1	14131729	CG	CG	88.4615	-88.4615	26
wild-type	SRR534177+SRR534193	chr1	1	14131733	CHH	CA	0	0	12
wild-type	SRR534177+SRR534193	chr1	-1	14131736	CHH	CA	6.6667	-6.6667	30
wild-type	SRR534177+SRR534193	chr1	1	14131742	CHH	CC	0	0	12
wild-type	SRR534177+SRR534193	chr1	1	14131743	CHH	CA	8.3333	8.3333	12
wild-type	SRR534177+SRR534193	chr1	1	14131745	CHG	CA	64.2857	64.2857	14
wild-type	SRR534177+SRR534193	chr1	-1	14131747	CHG	CT	42.4242	-42.4242	33
wild-type	SRR534177+SRR534193	chr1	-1	14131748	CHH	CC	0	0	33
wild-type	SRR534177+SRR534193	chr1	-1	14131750	CHH	CA	0	0	32
wild-type	SRR534177+SRR534193	chr1	1	14131751	CHH	CA	20	20	10
wild-type	SRR534177+SRR534193	chr1	1	14131758	CHH	CT	25	25	8
wild-type	SRR534177+SRR534193	chr1	1	14131760	CHH	CC	12.5	12.5	8
wild-type	SRR534177+SRR534193	chr1	1	14131761	CHG	CT	88.8889	88.8889	9
wild-type	SRR534177+SRR534193	chr1	-1	14131763	CHG	CA	71.7949	-71.7949	39
wild-type	SRR534177+SRR534193	chr1	-1	14131767	CHH	CT	40	-40	40
wild-type	SRR534177+SRR534193	chr1	1	14131769	CHH	CC	36.3636	36.3636	11
wild-type	SRR534177+SRR534193	chr1	1	14131770	CHH	CA	20	20	10
wild-type	SRR534177+SRR534193	chr1	1	14131772	CHH	CT	50	50	10
wild-type	SRR534177+SRR534193	chr1	1	14131774	CHH	CC	18.1818	18.1818	11
wild-type	SRR534177+SRR534193	chr1	1	14131775	CHH	CT	25	25	12
wild-type	SRR534177+SRR534193	chr1	1	14131778	CHH	CT	61.5385	61.5385	13
wild-type	SRR534177+SRR534193	chr1	1	14131780	CHH	CT	41.6667	41.6667	12
wild-type	SRR534177+SRR534193	chr1	-1	14131784	CHH	CA	60.9756	-60.9756	41
wild-type	SRR534177+SRR534193	chr1	-1	14131786	CHH	CT	5.1282	-5.1282	39
wild-type	SRR534177+SRR534193	chr1	-1	14131791	CHH	CT	34.2105	-34.2105	38
wild-type	SRR534177+SRR534193	chr1	1	14131792	CHH	CC	7.6923	7.6923	13
wild-type	SRR534177+SRR534193	chr1	1	14131793	CHH	CT	7.1429	7.1429	14
wild-type	SRR534177+SRR534193	chr1	-1	14131797	CHH	CA	44.7368	-44.7368	38
wild-type	SRR534177+SRR534193	chr1	-1	14131798	CHH	CC	2.6316	-2.6316	38
wild-type	SRR534177+SRR534193	chr1	1	14131799	CHH	CT	61.5385	61.5385	13
wild-type	SRR534177+SRR534193	chr1	1	14131802	CHH	CC	6.25	6.25	16
wild-type	SRR534177+SRR534193	chr1	1	14131803	CHH	CA	26.6667	26.6667	15
wild-type	SRR534177+SRR534193	chr1	1	14131807	CG	CG	75	75	16
wild-type	SRR534177+SRR534193	chr1	-1	14131808	CG	CG	70.7317	-70.7317	41
wild-type	SRR534177+SRR534193	chr1	-1	14131810	CHH	CA	2.381	-2.381	42
wild-type	SRR534177+SRR534193	chr1	1	14131811	CHH	CC	0	0	15
wild-type	SRR534177+SRR534193	chr1	1	14131812	CHH	CT	35.7143	35.7143	14
wild-type	SRR534177+SRR534193	chr1	1	14131818	CHH	CC	6.25	6.25	16
wild-type	SRR534177+SRR534193	chr1	1	14131819	CHH	CT	6.6667	6.6667	15
wild-type	SRR534177+SRR534193	chr1	-1	14131822	CHH	CA	44.7368	-44.7368	38
wild-type	SRR534177+SRR534193	chr1	-1	14131825	CHH	CA	38.4615	-38.4615	39
wild-type	SRR534177+SRR534193	chr1	-1	14131826	CHH	CC	0	0	39
wild-type	SRR534177+SRR534193	chr1	1	14131829	CHH	CC	8.3333	8.3333	12
wild-type	SRR534177+SRR534193	chr1	1	14131830	CHH	CA	61.5385	61.5385	13
wild-type	SRR534177+SRR534193	chr1	1	14131832	CHH	CA	53.8462	53.8462	13
wild-type	SRR534177+SRR534193	chr1	1	14131834	CHH	CC	23.0769	23.0769	13
wild-type	SRR534177+SRR534193	chr1	1	14131835	CHG	CA	83.3333	83.3333	12
wild-type	SRR534177+SRR534193	chr1	-1	14131837	CHG	CT	44.186	-44.186	43
wild-type	SRR534177+SRR534193	chr1	-1	14131838	CHH	CC	0	0	43
wild-type	SRR534177+SRR534193	chr1	1	14131843	CHH	CC	27.2727	27.2727	11
wild-type	SRR534177+SRR534193	chr1	1	14131844	CHG	CA	80	80	10
wild-type	SRR534177+SRR534193	chr1	-1	14131846	CHG	CT	77.5	-77.5	40
wild-type	SRR534177+SRR534193	chr1	1	14131848	CHH	CT	30	30	10
wild-type	SRR534177+SRR534193	chr1	1	14131851	CHH	CA	62.5	62.5	8
wild-type	SRR534177+SRR534193	chr1	1	14131860	CHG	CA	88.8889	88.8889	9
wild-type	SRR534177+SRR534193	chr1	-1	14131862	CHG	CT	53.6585	-53.6585	41
wild-type	SRR534177+SRR534193	chr1	1	14131863	CHH	CC	22.2222	22.2222	9
wild-type	SRR534177+SRR534193	chr1	1	14131864	CHH	CA	25	25	8
wild-type	SRR534177+SRR534193	chr1	1	14131866	CHH	CC	12.5	12.5	8
wild-type	SRR534177+SRR534193	chr1	1	14131867	CHG	CT	85.7143	85.7143	7
wild-type	SRR534177+SRR534193	chr1	-1	14131869	CHG	CA	92.6829	-92.6829	41
wild-type	SRR534177+SRR534193	chr1	1	14131870	CHH	CA	14.2857	14.2857	7
wild-type	SRR534177+SRR534193	chr1	1	14131873	CHH	CC	28.5714	28.5714	7
wild-type	SRR534177+SRR534193	chr1	1	14131874	CHH	CA	57.1429	57.1429	7
wild-type	SRR534177+SRR534193	chr1	1	14131881	CHH	CT	16.6667	16.6667	6
wild-type	SRR534177+SRR534193	chr1	1	14131885	CHG	CT	80	80	5
wild-type	SRR534177+SRR534193	chr1	-1	14131887	CHG	CA	83.7209	-83.7209	43
wild-type	SRR534177+SRR534193	chr1	1	14131889	CHH	CT	40	40	5
wild-type	SRR534177+SRR534193	chr1	-1	14131894	CHH	CT	61.9048	-61.9048	42
wild-type	SRR534177+SRR534193	chr1	-1	14131895	CHH	CC	2.439	-2.439	41
wild-type	SRR534177+SRR534193	chr1	1	14131896	CHH	CT	25	25	4
wild-type	SRR534177+SRR534193	chr1	-1	14131899	CHH	CA	33.3333	-33.3333	42
wild-type	SRR534177+SRR534193	chr1	1	14131901	CHH	CC	50	50	4
wild-type	SRR534177+SRR534193	chr1	1	14131902	CHH	CA	25	25	4
wild-type	SRR534177+SRR534193	chr1	1	14131904	CHH	CA	50	50	4
wild-type	SRR534177+SRR534193	chr1	-1	14131907	CHH	CT	0	0	41
wild-type	SRR534177+SRR534193	chr1	1	14131910	CHH	CC	33.3333	33.3333	3
wild-type	SRR534177+SRR534193	chr1	1	14131911	CHH	CC	33.3333	33.3333	3
wild-type	SRR534177+SRR534193	chr1	1	14131912	CHG	CA	33.3333	33.3333	3
wild-type	SRR534177+SRR534193	chr1	-1	14131914	CHG	CT	60	-60	40
wild-type	SRR534177+SRR534193	chr1	-1	14131915	CHH	CC	0	0	40
wild-type	SRR534177+SRR534193	chr1	1	14131918	CHH	CC	50	50	2
wild-type	SRR534177+SRR534193	chr1	1	14131919	CHH	CA	50	50	2
wild-type	SRR534177+SRR534193	chr1	1	14131926	CHH	CA	0	0	1
wild-type	SRR534177+SRR534193	chr1	-1	14131933	CHH	CA	0	0	43
wild-type	SRR534177+SRR534193	chr1	1	14131937	CHH	CC	100	100	1
wild-type	SRR534177+SRR534193	chr1	1	14131938	CHH	CA	50	50	2
wild-type	SRR534177+SRR534193	chr1	1	14131943	CHH	CA	50	50	2
wild-type	SRR534177+SRR534193	chr1	1	14131946	CHH	CA	50	50	2
wild-type	SRR534177+SRR534193	chr1	-1	14131949	CHH	CA	11.1111	-11.1111	45
wild-type	SRR534177+SRR534193	chr1	-1	14131951	CHH	CA	17.3913	-17.3913	46
wild-type	SRR534177+SRR534193	chr1	-1	14131954	CHH	CT	37.2093	-37.2093	43
wild-type	SRR534177+SRR534193	chr1	1	14131955	CHH	CC	25	25	4
wild-type	SRR534177+SRR534193	chr1	1	14131956	CHH	CA	25	25	4
wild-type	SRR534177+SRR534193	chr1	-1	14131959	CHH	CA	13.6364	-13.6364	44
wild-type	SRR534177+SRR534193	chr1	1	14131961	CHH	CC	25	25	4
wild-type	SRR534177+SRR534193	chr1	1	14131962	CHH	CC	25	25	4
wild-type	SRR534177+SRR534193	chr1	1	14131963	CHH	CA	60	60	5
wild-type	SRR534177+SRR534193	chr1	1	14131970	CHH	CA	16.6667	16.6667	6
wild-type	SRR534177+SRR534193	chr1	1	14131972	CHG	CA	28.5714	28.5714	7
wild-type	SRR534177+SRR534193	chr1	-1	14131974	CHG	CT	54.5455	-54.5455	44
wild-type	SRR534177+SRR534193	chr1	1	14131976	CHH	CC	37.5	37.5	8
wild-type	SRR534177+SRR534193	chr1	1	14131977	CHG	CT	75	75	8
wild-type	SRR534177+SRR534193	chr1	-1	14131979	CHG	CA	68.8889	-68.8889	45
wild-type	SRR534177+SRR534193	chr1	1	14131981	CHH	CT	28.5714	28.5714	7
wild-type	SRR534177+SRR534193	chr1	1	14131983	CHH	CT	37.5	37.5	8
wild-type	SRR534177+SRR534193	chr1	1	14131985	CHH	CC	55.5556	55.5556	9
wild-type	SRR534177+SRR534193	chr1	1	14131986	CHH	CA	40	40	10
wild-type	SRR534177+SRR534193	chr1	-1	14131990	CHH	CT	22.7273	-22.7273	44
wild-type	SRR534177+SRR534193	chr1	1	14131991	CHH	CT	10	10	10
wild-type	SRR534177+SRR534193	chr1	1	14131994	CHH	CT	27.2727	27.2727	11
wild-type	SRR534177+SRR534193	chr1	-1	14131997	CHH	CA	35.5556	-35.5556	45
wild-type	SRR534177+SRR534193	chr1	1	14132002	CHH	CT	13.3333	13.3333	15
wild-type	SRR534177+SRR534193	chr1	-1	14132006	CHH	CA	45	-45	40
wild-type	SRR534177+SRR534193	chr1	-1	14132008	CHH	CA	23.2558	-23.2558	43
wild-type	SRR534177+SRR534193	chr1	-1	14132009	CHH	CC	7.3171	-7.3171	41
wild-type	SRR534177+SRR534193	chr1	1	14132012	CHH	CC	5.2632	5.2632	19
wild-type	SRR534177+SRR534193	chr1	1	14132013	CHG	CT	73.6842	73.6842	19
wild-type	SRR534177+SRR534193	chr1	-1	14132015	CHG	CA	78.9474	-78.9474	38
wild-type	SRR534177+SRR534193	chr1	1	14132018	CHH	CA	33.3333	33.3333	21
wild-type	SRR534177+SRR534193	chr1	-1	14132022	CHH	CA	0	0	41
wild-type	SRR534177+SRR534193	chr1	1	14132023	CHG	CA	66.6667	66.6667	21
wild-type	SRR534177+SRR534193	chr1	-1	14132025	CHG	CT	65.7895	-65.7895	38
wild-type	SRR534177+SRR534193	chr1	1	14132030	CHH	CC	0	0	21
wild-type	SRR534177+SRR534193	chr1	1	14132031	CHH	CA	0	0	22
wild-type	SRR534177+SRR534193	chr1	1	14132033	CHH	CA	69.5652	69.5652	23
wild-type	SRR534177+SRR534193	chr1	1	14132036	CHH	CA	74.0741	74.0741	27
wild-type	SRR534177+SRR534193	chr1	1	14132039	CHH	CC	0	0	27
wild-type	SRR534177+SRR534193	chr1	1	14132040	CHH	CA	25	25	28
wild-type	SRR534177+SRR534193	chr1	-1	14132044	CHH	CA	2.5641	-2.5641	39
wild-type	SRR534177+SRR534193	chr1	1	14132045	CHH	CA	81.8182	81.8182	22
wild-type	SRR534177+SRR534193	chr1	-1	14132050	CHH	CA	0	0	39
wild-type	SRR534177+SRR534193	chr1	1	14132052	CHH	CA	19.0476	19.0476	21
wild-type	SRR534177+SRR534193	chr1	1	14132054	CHH	CA	19.0476	19.0476	21
wild-type	SRR534177+SRR534193	chr1	1	14132056	CHG	CT	68.4211	68.4211	19
wild-type	SRR534177+SRR534193	chr1	-1	14132058	CHG	CA	71.7949	-71.7949	39
wild-type	SRR534177+SRR534193	chr1	1	14132059	CHH	CT	15	15	20
wild-type	SRR534177+SRR534193	chr1	1	14132063	CHH	CT	0	0	19
wild-type	SRR534177+SRR534193	chr1	1	14132066	CHG	CT	82.3529	82.3529	17
wild-type	SRR534177+SRR534193	chr1	-1	14132068	CHG	CA	79.0698	-79.0698	43
wild-type	SRR534177+SRR534193	chr1	-1	14132070	CHH	CA	25.5814	-25.5814	43
wild-type	SRR534177+SRR534193	chr1	1	14132074	CHH	CT	21.4286	21.4286	14
wild-type	SRR534177+SRR534193	chr1	-1	14132077	CHH	CT	33.3333	-33.3333	39
wild-type	SRR534177+SRR534193	chr1	1	14132079	CG	CG	100	100	11
wild-type	SRR534177+SRR534193	chr1	-1	14132080	CG	CG	86.4865	-86.4865	37
wild-type	SRR534177+SRR534193	chr1	-1	14132081	CHG	CC	72.973	-72.973	37
wild-type	SRR534177+SRR534193	chr1	-1	14132083	CHH	CT	27.7778	-27.7778	36
wild-type	SRR534177+SRR534193	chr1	-1	14132084	CHH	CC	0	0	36
wild-type	SRR534177+SRR534193	chr1	-1	14132085	CHH	CC	0	0	37
wild-type	SRR534177+SRR534193	chr1	-1	14132088	CHH	CA	13.5135	-13.5135	37
wild-type	SRR534177+SRR534193	chr1	1	14132095	CHH	CT	0	0	6
wild-type	SRR534177+SRR534193	chr1	1	14132097	CHH	CC	0	0	6
wild-type	SRR534177+SRR534193	chr1	1	14132098	CHG	CT	40	40	5
wild-type	SRR534177+SRR534193	chr1	-1	14132100	CHG	CA	78.7879	-78.7879	33
wild-type	SRR534177+SRR534193	chr1	1	14132102	CHH	CT	33.3333	33.3333	6
wild-type	SRR534177+SRR534193	chr1	1	14132104	CHH	CT	60	60	5
wild-type	SRR534177+SRR534193	chr1	1	14132108	CHH	CC	0	0	6
wild-type	SRR534177+SRR534193	chr1	1	14132109	CHH	CC	0	0	6
wild-type	SRR534177+SRR534193	chr1	1	14132110	CHH	CT	66.6667	66.6667	6
wild-type	SRR534177+SRR534193	chr1	-1	14132113	CHH	CA	37.5	-37.5	32
wild-type	SRR534177+SRR534193	chr1	1	14132114	CHH	CA	80	80	5
wild-type	SRR534177+SRR534193	chr1	-1	14132117	CHH	CT	0	0	32
wild-type	SRR534177+SRR534193	chr1	1	14132118	CHH	CT	20	20	5
wild-type	SRR534177+SRR534193	chr1	-1	14132125	CHH	CA	6.25	-6.25	32
wild-type	SRR534177+SRR534193	chr1	-1	14132128	CHH	CT	28.125	-28.125	32
wild-type	SRR534177+SRR534193	chr1	1	14132130	CHG	CA	66.6667	66.6667	3
wild-type	SRR534177+SRR534193	chr1	-1	14132132	CHG	CT	51.6129	-51.6129	31
wild-type	SRR534177+SRR534193	chr1	1	14132134	CHH	CC	0	0	3
wild-type	SRR534177+SRR534193	chr1	1	14132135	CHG	CT	100	100	3
wild-type	SRR534177+SRR534193	chr1	-1	14132137	CHG	CA	24.2424	-24.2424	33
wild-type	SRR534177+SRR534193	chr1	1	14132139	CHH	CC	0	0	3
wild-type	SRR534177+SRR534193	chr1	1	14132140	CHH	CT	0	0	3
wild-type	SRR534177+SRR534193	chr1	-1	14132145	CHH	CA	37.1429	-37.1429	35
wild-type	SRR534177+SRR534193	chr1	-1	14132146	CHH	CC	0	0	34
wild-type	SRR534177+SRR534193	chr1	-1	14132147	CHH	CC	0	0	33
wild-type	SRR534177+SRR534193	chr1	-1	14132149	CHH	CT	24.2424	-24.2424	33
wild-type	SRR534177+SRR534193	chr1	1	14132151	CHH	CT	66.6667	66.6667	3
wild-type	SRR534177+SRR534193	chr1	1	14132153	CHH	CC	0	0	3
wild-type	SRR534177+SRR534193	chr1	1	14132154	CHG	CT	100	100	3
wild-type	SRR534177+SRR534193	chr1	-1	14132156	CHG	CA	29.0323	-29.0323	31
wild-type	SRR534177+SRR534193	chr1	1	14132157	CG	CG	66.6667	66.6667	3
wild-type	SRR534177+SRR534193	chr1	-1	14132158	CG	CG	61.7647	-61.7647	34
wild-type	SRR534177+SRR534193	chr1	1	14132163	CHH	CT	0	0	4
wild-type	SRR534177+SRR534193	chr1	1	14132165	CHG	CA	50	50	4
wild-type	SRR534177+SRR534193	chr1	-1	14132167	CHG	CT	52.6316	-52.6316	38
wild-type	SRR534177+SRR534193	chr1	-1	14132169	CHH	CT	7.8947	-7.8947	38
wild-type	SRR534177+SRR534193	chr1	1	14132172	CHH	CT	33.3333	33.3333	3
wild-type	SRR534177+SRR534193	chr1	1	14132174	CHH	CC	50	50	4
wild-type	SRR534177+SRR534193	chr1	1	14132175	CHH	CA	50	50	4
wild-type	SRR534177+SRR534193	chr1	1	14132177	CHH	CC	33.3333	33.3333	3
wild-type	SRR534177+SRR534193	chr1	1	14132178	CHH	CT	50	50	4
wild-type	SRR534177+SRR534193	chr1	1	14132180	CHH	CT	100	100	3
wild-type	SRR534177+SRR534193	chr1	1	14132183	CHH	CT	50	50	4
wild-type	SRR534177+SRR534193	chr1	1	14132186	CHG	CT	60	60	5
wild-type	SRR534177+SRR534193	chr1	-1	14132188	CHG	CA	67.4419	-67.4419	43
wild-type	SRR534177+SRR534193	chr1	1	14132192	CHG	CA	83.3333	83.3333	6
wild-type	SRR534177+SRR534193	chr1	-1	14132194	CHG	CT	52.2727	-52.2727	44
wild-type	SRR534177+SRR534193	chr1	1	14132197	CHH	CT	16.6667	16.6667	6
wild-type	SRR534177+SRR534193	chr1	1	14132199	CHG	CT	71.4286	71.4286	7
wild-type	SRR534177+SRR534193	chr1	-1	14132201	CHG	CA	65	-65	40
wild-type	SRR534177+SRR534193	chr1	1	14132204	CHH	CA	25	25	8
wild-type	SRR534177+SRR534193	chr1	1	14132206	CHH	CC	22.2222	22.2222	9
wild-type	SRR534177+SRR534193	chr1	1	14132207	CHH	CT	25	25	8
wild-type	SRR534177+SRR534193	chr1	1	14132210	CHG	CT	88.8889	88.8889	9
wild-type	SRR534177+SRR534193	chr1	-1	14132212	CHG	CA	93.1818	-93.1818	44
wild-type	SRR534177+SRR534193	chr1	1	14132217	CG	CG	91.6667	91.6667	12
wild-type	SRR534177+SRR534193	chr1	-1	14132218	CG	CG	88.3721	-88.3721	43
wild-type	SRR534177+SRR534193	chr1	-1	14132219	CHG	CC	28.5714	-28.5714	42
wild-type	SRR534177+SRR534193	chr1	1	14132220	CHH	CT	16.6667	16.6667	12
wild-type	SRR534177+SRR534193	chr1	1	14132222	CHH	CA	15.3846	15.3846	13
wild-type	SRR534177+SRR534193	chr1	1	14132224	CHG	CT	100	100	13
wild-type	SRR534177+SRR534193	chr1	-1	14132226	CHG	CA	88.0952	-88.0952	42
wild-type	SRR534177+SRR534193	chr1	1	14132228	CHH	CA	6.6667	6.6667	15
wild-type	SRR534177+SRR534193	chr1	1	14132230	CHH	CT	0	0	15
wild-type	SRR534177+SRR534193	chr1	1	14132232	CHG	CT	75	75	16
wild-type	SRR534177+SRR534193	chr1	-1	14132234	CHG	CA	86.8421	-86.8421	38
wild-type	SRR534177+SRR534193	chr1	-1	14132237	CHH	CT	0	0	38
wild-type	SRR534177+SRR534193	chr1	-1	14132240	CHH	CA	70.2703	-70.2703	37
wild-type	SRR534177+SRR534193	chr1	1	14132246	CHH	CT	11.7647	11.7647	17
wild-type	SRR534177+SRR534193	chr1	1	14132248	CHH	CC	26.6667	26.6667	15
wild-type	SRR534177+SRR534193	chr1	1	14132249	CHH	CA	12.5	12.5	16
wild-type	SRR534177+SRR534193	chr1	1	14132251	CHH	CC	5.5556	5.5556	18
wild-type	SRR534177+SRR534193	chr1	1	14132252	CHG	CT	68.4211	68.4211	19
wild-type	SRR534177+SRR534193	chr1	-1	14132254	CHG	CA	47.619	-47.619	42
wild-type	SRR534177+SRR534193	chr1	1	14132256	CHH	CC	5.5556	5.5556	18
wild-type	SRR534177+SRR534193	chr1	1	14132257	CHG	CC	44.4444	44.4444	18
wild-type	SRR534177+SRR534193	chr1	1	14132258	CG	CG	81.25	81.25	16
wild-type	SRR534177+SRR534193	chr1	-1	14132259	CG	CG	88.0952	-88.0952	42
wild-type	SRR534177+SRR534193	chr1	1	14132260	CHH	CT	40	40	15
wild-type	SRR534177+SRR534193	chr1	-1	14132263	CHH	CT	18.6047	-18.6047	43
wild-type	SRR534177+SRR534193	chr1	1	14132264	CHH	CC	6.25	6.25	16
wild-type	SRR534177+SRR534193	chr1	1	14132265	CHH	CT	13.3333	13.3333	15
wild-type	SRR534177+SRR534193	chr1	1	14132267	CHG	CT	87.5	87.5	16
wild-type	SRR534177+SRR534193	chr1	-1	14132269	CHG	CA	90.6977	-90.6977	43
wild-type	SRR534177+SRR534193	chr1	1	14132270	CHH	CA	41.1765	41.1765	17
wild-type	SRR534177+SRR534193	chr1	1	14132274	CHH	CT	6.25	6.25	16
wild-type	SRR534177+SRR534193	chr1	1	14132280	CHG	CT	50	50	14
wild-type	SRR534177+SRR534193	chr1	-1	14132282	CHG	CA	66.6667	-66.6667	45
wild-type	SRR534177+SRR534193	chr1	1	14132283	CHH	CT	15.3846	15.3846	13
wild-type	SRR534177+SRR534193	chr1	1	14132285	CHH	CA	54.5455	54.5455	11
wild-type	SRR534177+SRR534193	chr1	1	14132288	CHH	CT	0	0	12
wild-type	SRR534177+SRR534193	chr1	1	14132291	CHG	CT	83.3333	83.3333	12
wild-type	SRR534177+SRR534193	chr1	-1	14132293	CHG	CA	81.25	-81.25	48
wild-type	SRR534177+SRR534193	chr1	1	14132295	CG	CG	91.6667	91.6667	12
wild-type	SRR534177+SRR534193	chr1	-1	14132296	CG	CG	89.1304	-89.1304	46
wild-type	SRR534177+SRR534193	chr1	-1	14132299	CHH	CA	4.0816	-4.0816	49
wild-type	SRR534177+SRR534193	chr1	-1	14132302	CHH	CT	42.5532	-42.5532	47
wild-type	SRR534177+SRR534193	chr1	1	14132304	CHH	CT	44.4444	44.4444	9
wild-type	SRR534177+SRR534193	chr1	1	14132306	CHH	CT	33.3333	33.3333	9
wild-type	SRR534177+SRR534193	chr1	1	14132310	CHG	CT	55.5556	55.5556	9
wild-type	SRR534177+SRR534193	chr1	-1	14132312	CHG	CA	61.7021	-61.7021	47
wild-type	SRR534177+SRR534193	chr1	1	14132316	CHG	CA	20	20	10
wild-type	SRR534177+SRR534193	chr1	-1	14132318	CHG	CT	29.1667	-29.1667	48
wild-type	SRR534177+SRR534193	chr1	-1	14132322	CHH	CA	46.9388	-46.9388	49
wild-type	SRR534177+SRR534193	chr1	1	14132324	CHG	CA	87.5	87.5	8
wild-type	SRR534177+SRR534193	chr1	-1	14132326	CHG	CT	75.5556	-75.5556	45
wild-type	SRR534177+SRR534193	chr1	-1	14132328	CHH	CA	0	0	42
wild-type	SRR534177+SRR534193	chr1	1	14132330	CHH	CA	0	0	6
wild-type	SRR534177+SRR534193	chr1	1	14132333	CHH	CT	16.6667	16.6667	6
wild-type	SRR534177+SRR534193	chr1	1	14132336	CHH	CT	0	0	6
wild-type	SRR534177+SRR534193	chr1	1	14132342	CHH	CT	0	0	6
wild-type	SRR534177+SRR534193	chr1	-1	14132348	CHH	CT	20.5128	-20.5128	39
wild-type	SRR534177+SRR534193	chr1	-1	14132349	CHH	CC	0	0	39
wild-type	SRR534177+SRR534193	chr1	1	14132351	CHH	CT	0	0	7
wild-type	SRR534177+SRR534193	chr1	1	14132353	CHG	CT	77.7778	77.7778	9
wild-type	SRR534177+SRR534193	chr1	-1	14132355	CHG	CA	86.8421	-86.8421	38
wild-type	SRR534177+SRR534193	chr1	-1	14132358	CHH	CT	35.1351	-35.1351	37
wild-type	SRR534177+SRR534193	chr1	1	14132360	CHH	CC	0	0	8
wild-type	SRR534177+SRR534193	chr1	1	14132361	CHH	CA	0	0	8
wild-type	SRR534177+SRR534193	chr1	1	14132363	CHG	CT	71.4286	71.4286	7
wild-type	SRR534177+SRR534193	chr1	-1	14132365	CHG	CA	57.1429	-57.1429	42
wild-type	SRR534177+SRR534193	chr1	1	14132369	CHH	CC	0	0	9
wild-type	SRR534177+SRR534193	chr1	1	14132370	CHG	CT	45.4545	45.4545	11
wild-type	SRR534177+SRR534193	chr1	-1	14132372	CHG	CA	42.8571	-42.8571	35
wild-type	SRR534177+SRR534193	chr1	1	14132376	CHH	CA	33.3333	33.3333	12
wild-type	SRR534177+SRR534193	chr1	1	14132378	CHH	CA	69.2308	69.2308	13
wild-type	SRR534177+SRR534193	chr1	1	14132381	CHH	CA	7.1429	7.1429	14
wild-type	SRR534177+SRR534193	chr1	1	14132386	CHG	CT	81.8182	81.8182	11
wild-type	SRR534177+SRR534193	chr1	-1	14132388	CHG	CA	66.9903	-66.9903	103
wild-type	SRR534177+SRR534193	chr1	1	14132389	CHG	CT	83.3333	83.3333	12
wild-type	SRR534177+SRR534193	chr1	-1	14132391	CHG	CA	56.7308	-56.7308	104
wild-type	SRR534177+SRR534193	chr1	-1	14132394	CHH	CA	1.8868	-1.8868	106
wild-type	SRR534177+SRR534193	chr1	1	14132396	CHH	CA	0	0	11
wild-type	SRR534177+SRR534193	chr1	1	14132398	CHH	CA	11.1111	11.1111	9
wild-type	SRR534177+SRR534193	chr1	1	14132405	CHH	CT	0	0	9
wild-type	SRR534177+SRR534193	chr1	1	14132408	CHH	CT	33.3333	33.3333	9
wild-type	SRR534177+SRR534193	chr1	1	14132411	CHH	CA	66.6667	66.6667	9
wild-type	SRR534177+SRR534193	chr1	-1	14132414	CHH	CT	17.5	-17.5	40
wild-type	SRR534177+SRR534193	chr1	1	14132418	CHH	CC	16.6667	16.6667	6
wild-type	SRR534177+SRR534193	chr1	1	14132419	CHH	CA	33.3333	33.3333	6
wild-type	SRR534177+SRR534193	chr1	1	14132423	CHH	CC	0	0	5
wild-type	SRR534177+SRR534193	chr1	1	14132424	CHH	CT	0	0	4
wild-type	SRR534177+SRR534193	chr1	-1	14132427	CHH	CA	36.0656	-36.0656	61
wild-type	SRR534177+SRR534193	chr1	-1	14132430	CHH	CT	27.907	-27.907	43
wild-type	SRR534177+SRR534193	chr1	1	14132431	CHH	CC	0	0	5
wild-type	SRR534177+SRR534193	chr1	1	14132432	CHH	CT	20	20	5
wild-type	SRR534177+SRR534193	chr1	-1	14132436	CHH	CA	17.2414	-17.2414	29
wild-type	SRR534177+SRR534193	chr1	-1	14132437	CHH	CC	0	0	27
wild-type	SRR534177+SRR534193	chr1	1	14132440	CHH	CC	0	0	5
wild-type	SRR534177+SRR534193	chr1	1	14132441	CHG	CT	75	75	4
wild-type	SRR534177+SRR534193	chr1	-1	14132443	CHG	CA	86.9565	-86.9565	23
wild-type	SRR534177+SRR534193	chr1	1	14132444	CHG	CA	60	60	5
wild-type	SRR534177+SRR534193	chr1	-1	14132446	CHG	CT	71.4286	-71.4286	21
wild-type	SRR534177+SRR534193	chr1	-1	14132447	CHH	CC	5.2632	-5.2632	19
wild-type	SRR534177+SRR534193	chr1	1	14132452	CHH	CC	20	20	5
wild-type	SRR534177+SRR534193	chr1	1	14132453	CHH	CC	20	20	5
wild-type	SRR534177+SRR534193	chr1	1	14132454	CHG	CA	100	100	5
wild-type	SRR534177+SRR534193	chr1	-1	14132456	CHG	CT	83.3333	-83.3333	18
wild-type	SRR534177+SRR534193	chr1	-1	14132457	CHH	CC	5.5556	-5.5556	18
wild-type	SRR534177+SRR534193	chr1	-1	14132460	CHH	CT	21.0526	-21.0526	19
wild-type	SRR534177+SRR534193	chr1	1	14132464	CHH	CC	16.6667	16.6667	6
wild-type	SRR534177+SRR534193	chr1	1	14132465	CHH	CT	16.6667	16.6667	6
wild-type	SRR534177+SRR534193	chr1	-1	14132471	CHH	CT	80.9524	-80.9524	21
wild-type	SRR534177+SRR534193	chr1	-1	14132473	CHH	CT	10.5263	-10.5263	19
wild-type	SRR534177+SRR534193	chr1	1	14132474	CHH	CT	42.8571	42.8571	7
wild-type	SRR534177+SRR534193	chr1	1	14132476	CHH	CT	33.3333	33.3333	6
wild-type	SRR534177+SRR534193	chr1	-1	14132479	CHH	CA	52.9412	-52.9412	17
wild-type	SRR534177+SRR534193	chr1	-1	14132480	CHH	CC	11.7647	-11.7647	17
wild-type	SRR534177+SRR534193	chr1	1	14132484	CHH	CA	50	50	6
wild-type	SRR534177+SRR534193	chr1	1	14132491	CHH	CC	14.2857	14.2857	7
wild-type	SRR534177+SRR534193	chr1	1	14132492	CHH	CC	0	0	7
wild-type	SRR534177+SRR534193	chr1	1	14132493	CHG	CT	62.5	62.5	8
wild-type	SRR534177+SRR534193	chr1	-1	14132495	CHG	CA	55.5556	-55.5556	18
wild-type	SRR534177+SRR534193	chr1	1	14132498	CHH	CC	0	0	10
wild-type	SRR534177+SRR534193	chr1	1	14132499	CHG	CT	70	70	10
wild-type	SRR534177+SRR534193	chr1	-1	14132501	CHG	CA	50	-50	20
wild-type	SRR534177+SRR534193	chr1	-1	14132504	CHH	CA	11.1111	-11.1111	18
wild-type	SRR534177+SRR534193	chr1	1	14132507	CHH	CA	0	0	11
wild-type	SRR534177+SRR534193	chr1	-1	14132511	CHH	CT	47.0588	-47.0588	17
wild-type	SRR534177+SRR534193	chr1	-1	14132512	CHH	CC	6.25	-6.25	16
wild-type	SRR534177+SRR534193	chr1	1	14132513	CHH	CA	40	40	10
wild-type	SRR534177+SRR534193	chr1	-1	14132517	CHH	CA	16.6667	-16.6667	18
wild-type	SRR534177+SRR534193	chr1	-1	14132518	CHH	CC	11.1111	-11.1111	18
wild-type	SRR534177+SRR534193	chr1	1	14132521	CHH	CC	0	0	11
wild-type	SRR534177+SRR534193	chr1	1	14132522	CHH	CA	9.0909	9.0909	11
wild-type	SRR534177+SRR534193	chr1	1	14132529	CHH	CC	0	0	11
wild-type	SRR534177+SRR534193	chr1	1	14132530	CHG	CT	60	60	10
wild-type	SRR534177+SRR534193	chr1	-1	14132532	CHG	CA	72	-72	25
wild-type	SRR534177+SRR534193	chr1	-1	14132534	CHH	CT	7.6923	-7.6923	26
wild-type	SRR534177+SRR534193	chr1	-1	14132535	CHH	CC	3.8462	-3.8462	26
wild-type	SRR534177+SRR534193	chr1	-1	14132537	CHH	CA	9.0909	-9.0909	22
wild-type	SRR534177+SRR534193	chr1	1	14132538	CHH	CT	11.1111	11.1111	9
wild-type	SRR534177+SRR534193	chr1	-1	14132541	CHH	CA	26.6667	-26.6667	30
wild-type	SRR534177+SRR534193	chr1	1	14132545	CHG	CC	33.3333	33.3333	9
wild-type	SRR534177+SRR534193	chr1	1	14132546	CG	CG	50	50	8
wild-type	SRR534177+SRR534193	chr1	-1	14132547	CG	CG	90.3226	-90.3226	31
wild-type	SRR534177+SRR534193	chr1	-1	14132548	CHG	CC	39.3939	-39.3939	33
wild-type	SRR534177+SRR534193	chr1	-1	14132549	CHH	CC	6.0606	-6.0606	33
wild-type	SRR534177+SRR534193	chr1	1	14132553	CHH	CC	0	0	9
wild-type	SRR534177+SRR534193	chr1	1	14132554	CHH	CT	25	25	8
wild-type	SRR534177+SRR534193	chr1	-1	14132561	CHH	CT	15.3846	-15.3846	26
wild-type	SRR534177+SRR534193	chr1	1	14132562	CHH	CC	18.1818	18.1818	11
wild-type	SRR534177+SRR534193	chr1	1	14132563	CHH	CA	22.2222	22.2222	9
wild-type	SRR534177+SRR534193	chr1	1	14132565	CHH	CA	11.1111	11.1111	9
wild-type	SRR534177+SRR534193	chr1	1	14132568	CHH	CT	27.2727	27.2727	11
wild-type	SRR534177+SRR534193	chr1	1	14132570	CHH	CT	27.2727	27.2727	11
wild-type	SRR534177+SRR534193	chr1	1	14132573	CHG	CT	87.5	87.5	8
wild-type	SRR534177+SRR534193	chr1	-1	14132575	CHG	CA	68.1818	-68.1818	22
wild-type	SRR534177+SRR534193	chr1	-1	14132576	CHH	CC	5.2632	-5.2632	19
wild-type	SRR534177+SRR534193	chr1	1	14132579	CHH	CA	0	0	11
wild-type	SRR534177+SRR534193	chr1	-1	14132583	CHH	CA	40	-40	15
wild-type	SRR534177+SRR534193	chr1	-1	14132585	CHH	CA	0	0	15
wild-type	SRR534177+SRR534193	chr1	-1	14132586	CHH	CC	0	0	14
wild-type	SRR534177+SRR534193	chr1	-1	14132593	CHH	CT	8.3333	-8.3333	12
wild-type	SRR534177+SRR534193	chr1	1	14132594	CHG	CA	88.2353	88.2353	17
wild-type	SRR534177+SRR534193	chr1	-1	14132596	CHG	CT	91.6667	-91.6667	12
wild-type	SRR534177+SRR534193	chr1	-1	14132598	CHH	CT	9.0909	-9.0909	11
wild-type	SRR534177+SRR534193	chr1	-1	14132599	CHH	CC	7.6923	-7.6923	13
wild-type	SRR534177+SRR534193	chr1	1	14132600	CHG	CA	73.6842	73.6842	19
wild-type	SRR534177+SRR534193	chr1	-1	14132602	CHG	CT	80.9524	-80.9524	21
wild-type	SRR534177+SRR534193	chr1	-1	14132603	CHH	CC	0	0	21
wild-type	SRR534177+SRR534193	chr1	-1	14132605	CHH	CT	12.5	-12.5	24
wild-type	SRR534177+SRR534193	chr1	1	14132608	CHH	CT	27.7778	27.7778	18
wild-type	SRR534177+SRR534193	chr1	1	14132616	CHH	CA	22.2222	22.2222	18
wild-type	SRR534177+SRR534193	chr1	-1	14132619	CHH	CT	10	-10	30
wild-type	SRR534177+SRR534193	chr1	-1	14132623	CHH	CA	0	0	30
wild-type	SRR534177+SRR534193	chr1	1	14132624	CHG	CT	61.9048	61.9048	21
wild-type	SRR534177+SRR534193	chr1	-1	14132626	CHG	CA	62.5	-62.5	32
wild-type	SRR534177+SRR534193	chr1	1	14132627	CHG	CA	94.7368	94.7368	19
wild-type	SRR534177+SRR534193	chr1	-1	14132629	CHG	CT	87.8788	-87.8788	33
wild-type	SRR534177+SRR534193	chr1	-1	14132631	CHH	CA	2.7778	-2.7778	36
wild-type	SRR534177+SRR534193	chr1	-1	14132632	CHH	CC	28.5714	-28.5714	35
wild-type	SRR534177+SRR534193	chr1	1	14132633	CHG	CA	66.6667	66.6667	18
wild-type	SRR534177+SRR534193	chr1	-1	14132635	CHG	CT	48.6486	-48.6486	37
wild-type	SRR534177+SRR534193	chr1	1	14132636	CHG	CT	46.6667	46.6667	15
wild-type	SRR534177+SRR534193	chr1	-1	14132638	CHG	CA	66.6667	-66.6667	36
wild-type	SRR534177+SRR534193	chr1	1	14132639	CHH	CT	20	20	10
wild-type	SRR534177+SRR534193	chr1	1	14132642	CHG	CA	33.3333	33.3333	12
wild-type	SRR534177+SRR534193	chr1	-1	14132644	CHG	CT	46.1538	-46.1538	39
wild-type	SRR534177+SRR534193	chr1	1	14132645	CHH	CC	0	0	10
wild-type	SRR534177+SRR534193	chr1	1	14132646	CHH	CC	44.4444	44.4444	9
wild-type	SRR534177+SRR534193	chr1	1	14132647	CHG	CA	100	100	11
wild-type	SRR534177+SRR534193	chr1	-1	14132649	CHG	CT	87.8049	-87.8049	41
wild-type	SRR534177+SRR534193	chr1	-1	14132652	CHH	CT	29.4118	-29.4118	34
wild-type	SRR534177+SRR534193	chr1	1	14132654	CHH	CC	0	0	9
wild-type	SRR534177+SRR534193	chr1	1	14132655	CHH	CT	0	0	8
wild-type	SRR534177+SRR534193	chr1	1	14132657	CHH	CT	37.5	37.5	8
wild-type	SRR534177+SRR534193	chr1	1	14132660	CHH	CT	90	90	10
wild-type	SRR534177+SRR534193	chr1	1	14132663	CHH	CT	10	10	10
wild-type	SRR534177+SRR534193	chr1	1	14132665	CHH	CC	0	0	11
wild-type	SRR534177+SRR534193	chr1	1	14132666	CHG	CT	88.8889	88.8889	9
wild-type	SRR534177+SRR534193	chr1	-1	14132668	CHG	CA	67.5	-67.5	40
wild-type	SRR534177+SRR534193	chr1	1	14132670	CHH	CT	85.7143	85.7143	7
wild-type	SRR534177+SRR534193	chr1	1	14132676	CHH	CA	63.6364	63.6364	11
wild-type	SRR534177+SRR534193	chr1	1	14132679	CHH	CA	66.6667	66.6667	9
wild-type	SRR534177+SRR534193	chr1	1	14132683	CHH	CA	18.1818	18.1818	11
wild-type	SRR534177+SRR534193	chr1	1	14132685	CHH	CC	9.0909	9.0909	11
wild-type	SRR534177+SRR534193	chr1	1	14132686	CHH	CT	18.1818	18.1818	11
wild-type	SRR534177+SRR534193	chr1	1	14132690	CHH	CT	0	0	12
wild-type	SRR534177+SRR534193	chr1	1	14132696	CHH	CC	10	10	10
wild-type	SRR534177+SRR534193	chr1	1	14132697	CHH	CA	9.0909	9.0909	11
wild-type	SRR534177+SRR534193	chr1	-1	14132704	CHH	CT	39.1304	-39.1304	46
wild-type	SRR534177+SRR534193	chr1	1	14132706	CHH	CC	0	0	11
wild-type	SRR534177+SRR534193	chr1	1	14132707	CHH	CT	27.2727	27.2727	11
wild-type	SRR534177+SRR534193	chr1	1	14132712	CHH	CA	25	25	8
wild-type	SRR534177+SRR534193	chr1	1	14132716	CHH	CT	14.2857	14.2857	7
wild-type	SRR534177+SRR534193	chr1	1	14132720	CHG	CT	50	50	6
wild-type	SRR534177+SRR534193	chr1	-1	14132722	CHG	CA	66.6667	-66.6667	42
wild-type	SRR534177+SRR534193	chr1	1	14132723	CHH	CT	33.3333	33.3333	3
wild-type	SRR534177+SRR534193	chr1	1	14132726	CHH	CT	0	0	3
wild-type	SRR534177+SRR534193	chr1	1	14132728	CHH	CC	33.3333	33.3333	3
wild-type	SRR534177+SRR534193	chr1	1	14132729	CHH	CA	25	25	4
wild-type	SRR534177+SRR534193	chr1	-1	14132735	CHH	CA	10	-10	40
wild-type	SRR534177+SRR534193	chr1	1	14132736	CHG	CT	57.1429	57.1429	7
wild-type	SRR534177+SRR534193	chr1	-1	14132738	CHG	CA	65	-65	40
wild-type	SRR534177+SRR534193	chr1	-1	14132740	CHH	CT	7.6923	-7.6923	39
wild-type	SRR534177+SRR534193	chr1	-1	14132741	CHH	CC	5.1282	-5.1282	39
wild-type	SRR534177+SRR534193	chr1	-1	14132743	CHH	CT	23.6842	-23.6842	38
wild-type	SRR534177+SRR534193	chr1	-1	14132745	CHH	CA	8.1081	-8.1081	37
wild-type	SRR534177+SRR534193	chr1	-1	14132749	CHH	CA	28.5714	-28.5714	35
wild-type	SRR534177+SRR534193	chr1	-1	14132751	CHH	CA	18.1818	-18.1818	33
wild-type	SRR534177+SRR534193	chr1	1	14132752	CHG	CA	46.6667	46.6667	15
wild-type	SRR534177+SRR534193	chr1	-1	14132754	CHG	CT	37.5	-37.5	32
wild-type	SRR534177+SRR534193	chr1	-1	14132755	CHH	CC	3.2258	-3.2258	31
wild-type	SRR534177+SRR534193	chr1	1	14132757	CHH	CC	0	0	17
wild-type	SRR534177+SRR534193	chr1	1	14132758	CHG	CT	50	50	16
wild-type	SRR534177+SRR534193	chr1	-1	14132760	CHG	CA	54.8387	-54.8387	31
wild-type	SRR534177+SRR534193	chr1	-1	14132762	CHH	CA	0	0	29
wild-type	SRR534177+SRR534193	chr1	1	14132764	CHH	CT	36.8421	36.8421	19
wild-type	SRR534177+SRR534193	chr1	1	14132766	CHH	CT	11.1111	11.1111	18
wild-type	SRR534177+SRR534193	chr1	1	14132768	CHH	CA	57.8947	57.8947	19
wild-type	SRR534177+SRR534193	chr1	-1	14132772	CHH	CA	4	-4	25
wild-type	SRR534177+SRR534193	chr1	1	14132773	CHH	CC	0	0	20
wild-type	SRR534177+SRR534193	chr1	1	14132774	CHH	CA	5	5	20
wild-type	SRR534177+SRR534193	chr1	-1	14132777	CHH	CA	3.8462	-3.8462	26
wild-type	SRR534177+SRR534193	chr1	1	14132780	CHH	CT	22.7273	22.7273	22
wild-type	SRR534177+SRR534193	chr1	1	14132785	CHG	CA	76.1905	76.1905	21
wild-type	SRR534177+SRR534193	chr1	-1	14132787	CHG	CT	84	-84	25
wild-type	SRR534177+SRR534193	chr1	-1	14132791	CHH	CT	3.5714	-3.5714	28
wild-type	SRR534177+SRR534193	chr1	1	14132795	CHH	CA	18.75	18.75	16
wild-type	SRR534177+SRR534193	chr1	1	14132799	CHH	CC	0	0	16
wild-type	SRR534177+SRR534193	chr1	1	14132800	CHH	CT	33.3333	33.3333	15
wild-type	SRR534177+SRR534193	chr1	-1	14132803	CHH	CT	46.6667	-46.6667	30
wild-type	SRR534177+SRR534193	chr1	-1	14132805	CHH	CT	15.1515	-15.1515	33
wild-type	SRR534177+SRR534193	chr1	1	14132809	CHG	CA	66.6667	66.6667	12
wild-type	SRR534177+SRR534193	chr1	-1	14132811	CHG	CT	60.6061	-60.6061	33
wild-type	SRR534177+SRR534193	chr1	1	14132814	CHH	CT	0	0	11
wild-type	SRR534177+SRR534193	chr1	1	14132816	CHH	CT	50	50	12
wild-type	SRR534177+SRR534193	chr1	1	14132821	CHH	CC	9.0909	9.0909	11
wild-type	SRR534177+SRR534193	chr1	1	14132822	CHH	CA	0	0	11
wild-type	SRR534177+SRR534193	chr1	-1	14132826	CHH	CA	48.8889	-48.8889	45
wild-type	SRR534177+SRR534193	chr1	1	14132828	CHG	CT	75	75	12
wild-type	SRR534177+SRR534193	chr1	-1	14132830	CHG	CA	69.5652	-69.5652	46
wild-type	SRR534177+SRR534193	chr1	1	14132833	CHH	CT	33.3333	33.3333	9
wild-type	SRR534177+SRR534193	chr1	1	14132835	CHG	CA	71.4286	71.4286	7
wild-type	SRR534177+SRR534193	chr1	-1	14132837	CHG	CT	84.0909	-84.0909	44
wild-type	SRR534177+SRR534193	chr1	1	14132839	CHH	CA	20	20	5
wild-type	SRR534177+SRR534193	chr1	1	14132841	CHH	CT	25	25	4
wild-type	SRR534177+SRR534193	chr1	1	14132844	CHH	CA	0	0	3
wild-type	SRR534177+SRR534193	chr1	1	14132846	CHH	CT	0	0	3
wild-type	SRR534177+SRR534193	chr1	1	14132850	CHH	CT	0	0	3
wild-type	SRR534177+SRR534193	chr1	-1	14132853	CHH	CA	38.6364	-38.6364	44
wild-type	SRR534177+SRR534193	chr1	1	14132858	CHH	CC	0	0	5
wild-type	SRR534177+SRR534193	chr1	1	14132859	CHG	CT	80	80	5
wild-type	SRR534177+SRR534193	chr1	-1	14132861	CHG	CA	51.2195	-51.2195	41
wild-type	SRR534177+SRR534193	chr1	1	14132865	CHH	CT	0	0	5
wild-type	SRR534177+SRR534193	chr1	1	14132867	CHH	CA	25	25	4
wild-type	SRR534177+SRR534193	chr1	1	14132870	CHH	CT	25	25	4
wild-type	SRR534177+SRR534193	chr1	-1	14132873	CHH	CT	35.2941	-35.2941	34
wild-type	SRR534177+SRR534193	chr1	-1	14132874	CHH	CC	0	0	34
wild-type	SRR534177+SRR534193	chr1	1	14132875	CHH	CT	50	50	2
wild-type	SRR534177+SRR534193	chr1	1	14132880	CHH	CC	50	50	2
wild-type	SRR534177+SRR534193	chr1	1	14132881	CHH	CA	0	0	2
wild-type	SRR534177+SRR534193	chr1	1	14132883	CHH	CT	100	100	2
wild-type	SRR534177+SRR534193	chr1	1	14132885	CHH	CA	50	50	2
wild-type	SRR534177+SRR534193	chr1	1	14132887	CHH	CA	100	100	2
wild-type	SRR534177+SRR534193	chr1	1	14132892	CHH	CT	0	0	2
wild-type	SRR534177+SRR534193	chr1	1	14132897	CHH	CA	50	50	2
wild-type	SRR534177+SRR534193	chr1	-1	14132902	CHH	CT	26.087	-26.087	23
wild-type	SRR534177+SRR534193	chr1	1	14132904	CHH	CT	0	0	1
wild-type	SRR534177+SRR534193	chr1	1	14132906	CHH	CA	0	0	1
wild-type	SRR534177+SRR534193	chr1	1	14132909	CHH	CT	100	100	1
wild-type	SRR534177+SRR534193	chr1	-1	14132914	CHH	CT	64.5161	-64.5161	31
wild-type	SRR534177+SRR534193	chr1	1	14132916	CHH	CT	14.2857	14.2857	7
wild-type	SRR534177+SRR534193	chr1	-1	14132921	CHH	CT	6.8966	-6.8966	29
wild-type	SRR534177+SRR534193	chr1	-1	14132922	CHH	CC	0	0	28
wild-type	SRR534177+SRR534193	chr1	1	14132928	CHG	CA	25	25	12
wild-type	SRR534177+SRR534193	chr1	-1	14132930	CHG	CT	10.7143	-10.7143	28
wild-type	SRR534177+SRR534193	chr1	1	14132931	CHH	CC	23.0769	23.0769	13
wild-type	SRR534177+SRR534193	chr1	1	14132932	CHH	CA	46.1538	46.1538	13
wild-type	SRR534177+SRR534193	chr1	1	14132936	CHH	CC	0	0	14
wild-type	SRR534177+SRR534193	chr1	1	14132937	CHH	CT	6.6667	6.6667	15
wild-type	SRR534177+SRR534193	chr1	1	14132941	CHH	CT	20	20	15
wild-type	SRR534177+SRR534193	chr1	-1	14132944	CHH	CA	32.3529	-32.3529	34
wild-type	SRR534177+SRR534193	chr1	1	14132951	CHH	CA	0	0	22
wild-type	SRR534177+SRR534193	chr1	1	14132954	CG	CG	95.8333	95.8333	24
wild-type	SRR534177+SRR534193	chr1	-1	14132955	CG	CG	100	-100	31
wild-type	SRR534177+SRR534193	chr1	-1	14132958	CHH	CA	33.3333	-33.3333	27
wild-type	SRR534177+SRR534193	chr1	-1	14132961	CHH	CA	14.2857	-14.2857	28
wild-type	SRR534177+SRR534193	chr1	-1	14132962	CHH	CC	25	-25	28
wild-type	SRR534177+SRR534193	chr1	1	14132964	CHH	CA	42.3077	42.3077	26
wild-type	SRR534177+SRR534193	chr1	-1	14132967	CHH	CT	0	0	23
wild-type	SRR534177+SRR534193	chr1	-1	14132975	CHH	CA	10	-10	20
wild-type	SRR534177+SRR534193	chr1	1	14132979	CHH	CC	0	0	26
wild-type	SRR534177+SRR534193	chr1	1	14132980	CHH	CC	0	0	29
wild-type	SRR534177+SRR534193	chr1	1	14132981	CHG	CT	75.8621	75.8621	29
wild-type	SRR534177+SRR534193	chr1	-1	14132983	CHG	CA	93.3333	-93.3333	15
wild-type	SRR534177+SRR534193	chr1	-1	14132985	CHH	CT	6.6667	-6.6667	15
wild-type	SRR534177+SRR534193	chr1	1	14132988	CG	CG	83.3333	83.3333	30
wild-type	SRR534177+SRR534193	chr1	-1	14132989	CG	CG	91.6667	-91.6667	12
wild-type	SRR534177+SRR534193	chr1	-1	14132992	CHH	CA	25	-25	12
wild-type	SRR534177+SRR534193	chr1	-1	14132993	CHH	CC	27.2727	-27.2727	11
wild-type	SRR534177+SRR534193	chr1	-1	14132994	CHH	CC	0	0	11
wild-type	SRR534177+SRR534193	chr1	-1	14132995	CHH	CC	0	0	12
wild-type	SRR534177+SRR534193	chr1	1	14132999	CHH	CA	0	0	32
wild-type	SRR534177+SRR534193	chr1	-1	14133004	CHH	CA	57.1429	-57.1429	14
wild-type	SRR534177+SRR534193	chr1	-1	14133005	CHH	CC	38.4615	-38.4615	13
wild-type	SRR534177+SRR534193	chr1	-1	14133007	CHH	CT	64.2857	-64.2857	14
wild-type	SRR534177+SRR534193	chr1	-1	14133009	CHH	CT	16.6667	-16.6667	12
wild-type	SRR534177+SRR534193	chr1	1	14133010	CHH	CC	0	0	26
wild-type	SRR534177+SRR534193	chr1	1	14133011	CHH	CC	3.7037	3.7037	27
wild-type	SRR534177+SRR534193	chr1	1	14133012	CHH	CC	29.1667	29.1667	24
wild-type	SRR534177+SRR534193	chr1	1	14133013	CHG	CA	72	72	25
wild-type	SRR534177+SRR534193	chr1	-1	14133015	CHG	CT	82.3529	-82.3529	17
wild-type	SRR534177+SRR534193	chr1	-1	14133017	CHH	CT	5	-5	20
wild-type	SRR534177+SRR534193	chr1	1	14133020	CHG	CC	38.0952	38.0952	21
wild-type	SRR534177+SRR534193	chr1	1	14133021	CG	CG	77.2727	77.2727	22
wild-type	SRR534177+SRR534193	chr1	-1	14133022	CG	CG	85.7143	-85.7143	21
wild-type	SRR534177+SRR534193	chr1	1	14133023	CHH	CA	15	15	20
wild-type	SRR534177+SRR534193	chr1	-1	14133026	CHH	CA	4	-4	25
wild-type	SRR534177+SRR534193	chr1	1	14133027	CHH	CA	10.5263	10.5263	19
wild-type	SRR534177+SRR534193	chr1	1	14133029	CHH	CA	9.5238	9.5238	21
wild-type	SRR534177+SRR534193	chr1	-1	14133033	CHH	CT	44.8276	-44.8276	29
wild-type	SRR534177+SRR534193	chr1	1	14133034	CHH	CT	5.2632	5.2632	19
wild-type	SRR534177+SRR534193	chr1	1	14133036	CHG	CA	76.4706	76.4706	17
wild-type	SRR534177+SRR534193	chr1	-1	14133038	CHG	CT	87.5	-87.5	32
wild-type	SRR534177+SRR534193	chr1	-1	14133040	CHH	CA	9.375	-9.375	32
wild-type	SRR534177+SRR534193	chr1	1	14133041	CHH	CA	0	0	12
wild-type	SRR534177+SRR534193	chr1	1	14133044	CHH	CC	6.6667	6.6667	15
wild-type	SRR534177+SRR534193	chr1	1	14133045	CHH	CT	14.2857	14.2857	14
wild-type	SRR534177+SRR534193	chr1	1	14133047	CHG	CT	69.2308	69.2308	13
wild-type	SRR534177+SRR534193	chr1	-1	14133049	CHG	CA	83.3333	-83.3333	36
wild-type	SRR534177+SRR534193	chr1	-1	14133052	CHH	CA	8.5714	-8.5714	35
wild-type	SRR534177+SRR534193	chr1	-1	14133056	CHH	CA	12.8205	-12.8205	39
wild-type	SRR534177+SRR534193	chr1	1	14133057	CHH	CT	28.5714	28.5714	7
wild-type	SRR534177+SRR534193	chr1	1	14133060	CHH	CC	14.2857	14.2857	7
wild-type	SRR534177+SRR534193	chr1	1	14133061	CHH	CC	14.2857	14.2857	7
wild-type	SRR534177+SRR534193	chr1	1	14133062	CHH	CC	0	0	7
wild-type	SRR534177+SRR534193	chr1	1	14133063	CHH	CA	42.8571	42.8571	7
wild-type	SRR534177+SRR534193	chr1	1	14133065	CHH	CA	16.6667	16.6667	6
wild-type	SRR534177+SRR534193	chr1	1	14133073	CHG	CT	83.3333	83.3333	6
wild-type	SRR534177+SRR534193	chr1	-1	14133075	CHG	CA	69.697	-69.697	33
wild-type	SRR534177+SRR534193	chr1	1	14133077	CHH	CC	0	0	5
wild-type	SRR534177+SRR534193	chr1	1	14133078	CHH	CT	25	25	4
wild-type	SRR534177+SRR534193	chr1	1	14133081	CHH	CT	25	25	4
wild-type	SRR534177+SRR534193	chr1	-1	14133084	CHH	CA	54.0541	-54.0541	37
wild-type	SRR534177+SRR534193	chr1	-1	14133085	CHH	CC	8.1081	-8.1081	37
wild-type	SRR534177+SRR534193	chr1	1	14133087	CHH	CT	0	0	4
wild-type	SRR534177+SRR534193	chr1	1	14133091	CHH	CC	0	0	4
wild-type	SRR534177+SRR534193	chr1	1	14133092	CHH	CC	0	0	4
wild-type	SRR534177+SRR534193	chr1	1	14133093	CHH	CA	40	40	5
wild-type	SRR534177+SRR534193	chr1	1	14133098	CHH	CA	0	0	6
wild-type	SRR534177+SRR534193	chr1	1	14133100	CHH	CA	57.1429	57.1429	7
wild-type	SRR534177+SRR534193	chr1	-1	14133104	CHH	CA	7.6923	-7.6923	39
wild-type	SRR534177+SRR534193	chr1	1	14133107	CG	CG	100	100	6
wild-type	SRR534177+SRR534193	chr1	-1	14133108	CG	CG	76.3158	-76.3158	38
wild-type	SRR534177+SRR534193	chr1	1	14133109	CHH	CA	33.3333	33.3333	6
wild-type	SRR534177+SRR534193	chr1	1	14133114	CHH	CT	0	0	6
wild-type	SRR534177+SRR534193	chr1	1	14133116	CHH	CC	25	25	4
wild-type	SRR534177+SRR534193	chr1	1	14133117	CHH	CA	50	50	4
wild-type	SRR534177+SRR534193	chr1	1	14133120	CHH	CT	0	0	4
wild-type	SRR534177+SRR534193	chr1	1	14133122	CHH	CA	0	0	5
wild-type	SRR534177+SRR534193	chr1	1	14133131	CHH	CT	16.6667	16.6667	6
wild-type	SRR534177+SRR534193	chr1	1	14133136	CHG	CT	75	75	4
wild-type	SRR534177+SRR534193	chr1	-1	14133138	CHG	CA	73.8095	-73.8095	42
wild-type	SRR534177+SRR534193	chr1	1	14133140	CHH	CA	60	60	5
wild-type	SRR534177+SRR534193	chr1	-1	14133146	CHH	CT	0	0	43
wild-type	SRR534177+SRR534193	chr1	1	14133148	CHH	CC	0	0	4
wild-type	SRR534177+SRR534193	chr1	1	14133149	CHH	CT	0	0	3
wild-type	SRR534177+SRR534193	chr1	1	14133154	CHH	CC	0	0	2
wild-type	SRR534177+SRR534193	chr1	1	14133155	CHG	CT	100	100	2
wild-type	SRR534177+SRR534193	chr1	-1	14133157	CHG	CA	46.3415	-46.3415	41
wild-type	SRR534177+SRR534193	chr1	1	14133158	CHH	CT	100	100	2
wild-type	SRR534177+SRR534193	chr1	1	14133162	CHH	CA	0	0	3
wild-type	SRR534177+SRR534193	chr1	1	14133164	CHH	CT	0	0	2
wild-type	SRR534177+SRR534193	chr1	1	14133168	CHG	CA	100	100	1
wild-type	SRR534177+SRR534193	chr1	-1	14133170	CHG	CT	42.8571	-42.8571	42
wild-type	SRR534177+SRR534193	chr1	-1	14133171	CHH	CC	0	0	43
wild-type	SRR534177+SRR534193	chr1	1	14133177	CHH	CA	0	0	3
wild-type	SRR534177+SRR534193	chr1	1	14133181	CHH	CT	0	0	4
wild-type	SRR534177+SRR534193	chr1	1	14133183	CHH	CA	50	50	4
wild-type	SRR534177+SRR534193	chr1	-1	14133188	CHH	CA	6.8182	-6.8182	44
wild-type	SRR534177+SRR534193	chr1	1	14133190	CHH	CC	0	0	5
wild-type	SRR534177+SRR534193	chr1	1	14133191	CHH	CA	25	25	4
wild-type	SRR534177+SRR534193	chr1	-1	14133194	CHH	CT	2.3256	-2.3256	43
wild-type	SRR534177+SRR534193	chr1	1	14133196	CHG	CT	50	50	4
wild-type	SRR534177+SRR534193	chr1	-1	14133198	CHG	CA	85.3659	-85.3659	41
wild-type	SRR534177+SRR534193	chr1	1	14133199	CHH	CT	40	40	5
wild-type	SRR534177+SRR534193	chr1	-1	14133203	CHH	CA	2.381	-2.381	42
wild-type	SRR534177+SRR534193	chr1	1	14133204	CHH	CC	0	0	7
wild-type	SRR534177+SRR534193	chr1	1	14133205	CHH	CA	0	0	7
wild-type	SRR534177+SRR534193	chr1	1	14133207	CHG	CA	85.7143	85.7143	7
wild-type	SRR534177+SRR534193	chr1	-1	14133209	CHG	CT	88.6364	-88.6364	44
wild-type	SRR534177+SRR534193	chr1	-1	14133210	CHH	CC	0	0	44
wild-type	SRR534177+SRR534193	chr1	-1	14133211	CHH	CC	0	0	44
wild-type	SRR534177+SRR534193	chr1	1	14133212	CHG	CA	0	0	2
wild-type	SRR534177+SRR534193	chr1	-1	14133214	CHG	CT	23.913	-23.913	46
wild-type	SRR534177+SRR534193	chr1	1	14133219	CHH	CA	0	0	7
wild-type	SRR534177+SRR534193	chr1	1	14133221	CHH	CC	0	0	7
wild-type	SRR534177+SRR534193	chr1	1	14133222	CHH	CT	14.2857	14.2857	7
wild-type	SRR534177+SRR534193	chr1	1	14133227	CHG	CA	80	80	10
wild-type	SRR534177+SRR534193	chr1	-1	14133229	CHG	CT	73.4694	-73.4694	49
wild-type	SRR534177+SRR534193	chr1	1	14133231	CHH	CT	33.3333	33.3333	9
wild-type	SRR534177+SRR534193	chr1	1	14133233	CHG	CA	62.5	62.5	8
wild-type	SRR534177+SRR534193	chr1	-1	14133235	CHG	CT	61.2245	-61.2245	49
wild-type	SRR534177+SRR534193	chr1	1	14133236	CHH	CA	25	25	8
wild-type	SRR534177+SRR534193	chr1	1	14133241	CHH	CA	10	10	10
wild-type	SRR534177+SRR534193	chr1	1	14133243	CHG	CA	80	80	10
wild-type	SRR534177+SRR534193	chr1	-1	14133245	CHG	CT	81.6327	-81.6327	49
wild-type	SRR534177+SRR534193	chr1	1	14133248	CHG	CT	91.6667	91.6667	12
wild-type	SRR534177+SRR534193	chr1	-1	14133250	CHG	CA	77.551	-77.551	49
wild-type	SRR534177+SRR534193	chr1	1	14133252	CHH	CA	10	10	10
wild-type	SRR534177+SRR534193	chr1	1	14133257	CHG	CT	90	90	10
wild-type	SRR534177+SRR534193	chr1	-1	14133259	CHG	CA	81.6327	-81.6327	49
wild-type	SRR534177+SRR534193	chr1	-1	14133261	CHH	CA	0	0	48
wild-type	SRR534177+SRR534193	chr1	1	14133262	CHH	CT	9.0909	9.0909	11
wild-type	SRR534177+SRR534193	chr1	1	14133265	CHH	CC	44.4444	44.4444	9
wild-type	SRR534177+SRR534193	chr1	1	14133266	CHH	CA	25	25	8
wild-type	SRR534177+SRR534193	chr1	1	14133269	CHH	CC	36.3636	36.3636	11
wild-type	SRR534177+SRR534193	chr1	1	14133270	CHG	CA	44.4444	44.4444	9
wild-type	SRR534177+SRR534193	chr1	-1	14133272	CHG	CT	56	-56	50
wild-type	SRR534177+SRR534193	chr1	1	14133275	CHH	CA	9.0909	9.0909	11
wild-type	SRR534177+SRR534193	chr1	1	14133279	CHH	CA	77.7778	77.7778	9
wild-type	SRR534177+SRR534193	chr1	1	14133283	CHH	CC	11.1111	11.1111	9
wild-type	SRR534177+SRR534193	chr1	1	14133284	CHH	CA	11.1111	11.1111	9
wild-type	SRR534177+SRR534193	chr1	-1	14133289	CHH	CA	55.3191	-55.3191	47
wild-type	SRR534177+SRR534193	chr1	1	14133291	CHG	CA	62.5	62.5	8
wild-type	SRR534177+SRR534193	chr1	-1	14133293	CHG	CT	87.5	-87.5	48
wild-type	SRR534177+SRR534193	chr1	1	14133295	CHH	CT	16.6667	16.6667	6
wild-type	SRR534177+SRR534193	chr1	1	14133298	CHH	CC	40	40	5
wild-type	SRR534177+SRR534193	chr1	1	14133299	CHH	CA	20	20	5
wild-type	SRR534177+SRR534193	chr1	1	14133301	CG	CG	100	100	5
wild-type	SRR534177+SRR534193	chr1	-1	14133302	CG	CG	77.0833	-77.0833	48
wild-type	SRR534177+SRR534193	chr1	1	14133303	CHG	CA	80	80	5
wild-type	SRR534177+SRR534193	chr1	-1	14133305	CHG	CT	83.3333	-83.3333	48
wild-type	SRR534177+SRR534193	chr1	-1	14133307	CHH	CT	4.2553	-4.2553	47
wild-type	SRR534177+SRR534193	chr1	1	14133308	CHG	CT	40	40	5
wild-type	SRR534177+SRR534193	chr1	-1	14133310	CHG	CA	27.0833	-27.0833	48
wild-type	SRR534177+SRR534193	chr1	1	14133312	CHH	CT	40	40	5
wild-type	SRR534177+SRR534193	chr1	1	14133321	CHH	CT	33.3333	33.3333	3
wild-type	SRR534177+SRR534193	chr1	-1	14133324	CHH	CA	34.0909	-34.0909	44
wild-type	SRR534177+SRR534193	chr1	1	14133331	CHG	CT	0	0	3
wild-type	SRR534177+SRR534193	chr1	-1	14133333	CHG	CA	31.8182	-31.8182	44
wild-type	SRR534177+SRR534193	chr1	1	14133335	CHH	CC	0	0	3
wild-type	SRR534177+SRR534193	chr1	1	14133336	CHH	CT	0	0	3
wild-type	SRR534177+SRR534193	chr1	1	14133339	CHH	CC	0	0	2
wild-type	SRR534177+SRR534193	chr1	1	14133340	CHH	CC	0	0	2
wild-type	SRR534177+SRR534193	chr1	1	14133341	CHH	CT	0	0	3
wild-type	SRR534177+SRR534193	chr1	1	14133344	CHH	CA	0	0	3
wild-type	SRR534177+SRR534193	chr1	1	14133346	CHH	CC	0	0	3
wild-type	SRR534177+SRR534193	chr1	1	14133347	CHH	CA	0	0	3
wild-type	SRR534177+SRR534193	chr1	1	14133349	CHH	CC	0	0	4
wild-type	SRR534177+SRR534193	chr1	1	14133350	CHH	CT	25	25	4
wild-type	SRR534177+SRR534193	chr1	1	14133353	CHH	CA	0	0	4
wild-type	SRR534177+SRR534193	chr1	-1	14133356	CHH	CA	10.8108	-10.8108	37
wild-type	SRR534177+SRR534193	chr1	1	14133358	CHG	CT	50	50	4
wild-type	SRR534177+SRR534193	chr1	-1	14133360	CHG	CA	55.5556	-55.5556	36
wild-type	SRR534177+SRR534193	chr1	1	14133363	CHH	CC	0	0	7
wild-type	SRR534177+SRR534193	chr1	1	14133364	CHH	CC	0	0	6
wild-type	SRR534177+SRR534193	chr1	1	14133365	CHH	CT	57.1429	57.1429	7
wild-type	SRR534177+SRR534193	chr1	-1	14133368	CHH	CT	22.5806	-22.5806	31
wild-type	SRR534177+SRR534193	chr1	1	14133369	CHH	CT	16.6667	16.6667	6
wild-type	SRR534177+SRR534193	chr1	-1	14133372	CHH	CA	50	-50	28
wild-type	SRR534177+SRR534193	chr1	1	14133374	CHH	CA	57.1429	57.1429	7
wild-type	SRR534177+SRR534193	chr1	-1	14133377	CHH	CT	47.8261	-47.8261	23
wild-type	SRR534177+SRR534193	chr1	-1	14133379	CHH	CT	43.4783	-43.4783	23
wild-type	SRR534177+SRR534193	chr1	-1	14133381	CHH	CA	4.7619	-4.7619	21
wild-type	SRR534177+SRR534193	chr1	1	14133382	CHH	CC	0	0	6
wild-type	SRR534177+SRR534193	chr1	1	14133383	CHG	CT	55.5556	55.5556	9
wild-type	SRR534177+SRR534193	chr1	-1	14133385	CHG	CA	95.4545	-95.4545	22
wild-type	SRR534177+SRR534193	chr1	-1	14133387	CHH	CA	0	0	21
wild-type	SRR534177+SRR534193	chr1	-1	14133388	CHH	CC	5	-5	20
wild-type	SRR534177+SRR534193	chr1	1	14133399	CHH	CC	0	0	12
wild-type	SRR534177+SRR534193	chr1	1	14133400	CHH	CT	0	0	12
wild-type	SRR534177+SRR534193	chr1	1	14133403	CHG	CT	84.6154	84.6154	13
wild-type	SRR534177+SRR534193	chr1	-1	14133405	CHG	CA	84.6154	-84.6154	13
wild-type	SRR534177+SRR534193	chr1	-1	14133407	CHH	CT	18.1818	-18.1818	11
wild-type	SRR534177+SRR534193	chr1	-1	14133408	CHH	CC	8.3333	-8.3333	12
wild-type	SRR534177+SRR534193	chr1	-1	14133410	CHH	CA	63.6364	-63.6364	11
wild-type	SRR534177+SRR534193	chr1	-1	14133412	CHH	CT	33.3333	-33.3333	12
wild-type	SRR534177+SRR534193	chr1	-1	14133413	CHH	CC	0	0	13
wild-type	SRR534177+SRR534193	chr1	-1	14133414	CHH	CC	0	0	12
wild-type	SRR534177+SRR534193	chr1	1	14133416	CHH	CA	10	10	10
wild-type	SRR534177+SRR534193	chr1	1	14133423	CHH	CA	7.6923	7.6923	13
wild-type	SRR534177+SRR534193	chr1	1	14133425	CHH	CA	0	0	14
wild-type	SRR534177+SRR534193	chr1	1	14133429	CHH	CT	20	20	15
wild-type	SRR534177+SRR534193	chr1	1	14133431	CHH	CT	53.3333	53.3333	15
wild-type	SRR534177+SRR534193	chr1	-1	14133434	CHH	CT	28.5714	-28.5714	21
wild-type	SRR534177+SRR534193	chr1	-1	14133435	CHH	CC	0	0	23
wild-type	SRR534177+SRR534193	chr1	-1	14133441	CHH	CA	20	-20	25
wild-type	SRR534177+SRR534193	chr1	-1	14133445	CHH	CT	55.1724	-55.1724	29
wild-type	SRR534177+SRR534193	chr1	1	14133448	CHH	CC	0	0	16
wild-type	SRR534177+SRR534193	chr1	1	14133449	CHH	CC	5.8824	5.8824	17
wild-type	SRR534177+SRR534193	chr1	1	14133450	CHH	CC	5.8824	5.8824	17
wild-type	SRR534177+SRR534193	chr1	1	14133451	CHH	CC	37.5	37.5	16
wild-type	SRR534177+SRR534193	chr1	1	14133452	CHH	CA	25	25	16
wild-type	SRR534177+SRR534193	chr1	-1	14133455	CHH	CA	11.4286	-11.4286	35
wild-type	SRR534177+SRR534193	chr1	-1	14133457	CHH	CA	9.375	-9.375	32
wild-type	SRR534177+SRR534193	chr1	1	14133461	CHH	CT	66.6667	66.6667	15
wild-type	SRR534177+SRR534193	chr1	1	14133465	CHH	CC	0	0	16
wild-type	SRR534177+SRR534193	chr1	1	14133466	CHG	CT	66.6667	66.6667	18
wild-type	SRR534177+SRR534193	chr1	-1	14133468	CHG	CA	58.8235	-58.8235	34
wild-type	SRR534177+SRR534193	chr1	-1	14133472	CHH	CA	44.1176	-44.1176	34
wild-type	SRR534177+SRR534193	chr1	1	14133475	CHH	CC	0	0	15
wild-type	SRR534177+SRR534193	chr1	1	14133476	CHH	CT	0	0	15
wild-type	SRR534177+SRR534193	chr1	-1	14133479	CHH	CA	56.25	-56.25	32
wild-type	SRR534177+SRR534193	chr1	1	14133481	CHH	CC	0	0	17
wild-type	SRR534177+SRR534193	chr1	1	14133482	CHH	CC	5.8824	5.8824	17
wild-type	SRR534177+SRR534193	chr1	1	14133483	CHG	CT	66.6667	66.6667	18
wild-type	SRR534177+SRR534193	chr1	-1	14133485	CHG	CA	81.25	-81.25	32
wild-type	SRR534177+SRR534193	chr1	-1	14133487	CHH	CT	3.3333	-3.3333	30
wild-type	SRR534177+SRR534193	chr1	1	14133491	CHH	CC	5.5556	5.5556	18
wild-type	SRR534177+SRR534193	chr1	1	14133492	CHH	CA	0	0	19
wild-type	SRR534177+SRR534193	chr1	1	14133494	CHG	CA	66.6667	66.6667	18
wild-type	SRR534177+SRR534193	chr1	-1	14133496	CHG	CT	89.2857	-89.2857	28
wild-type	SRR534177+SRR534193	chr1	-1	14133500	CHH	CA	7.4074	-7.4074	27
wild-type	SRR534177+SRR534193	chr1	-1	14133501	CHH	CC	11.5385	-11.5385	26
wild-type	SRR534177+SRR534193	chr1	1	14133503	CHH	CA	6.6667	6.6667	15
wild-type	SRR534177+SRR534193	chr1	1	14133506	CHH	CA	31.25	31.25	16
wild-type	SRR534177+SRR534193	chr1	1	14133508	CHH	CC	0	0	16
wild-type	SRR534177+SRR534193	chr1	1	14133509	CHH	CA	50	50	16
wild-type	SRR534177+SRR534193	chr1	-1	14133512	CHH	CT	15.7895	-15.7895	19
wild-type	SRR534177+SRR534193	chr1	-1	14133515	CHH	CT	15	-15	20
wild-type	SRR534177+SRR534193	chr1	-1	14133516	CHH	CC	4.7619	-4.7619	21
wild-type	SRR534177+SRR534193	chr1	-1	14133520	CHH	CA	45	-45	20
wild-type	SRR534177+SRR534193	chr1	-1	14133523	CHH	CT	57.8947	-57.8947	19
wild-type	SRR534177+SRR534193	chr1	-1	14133525	CHH	CA	0	0	21
wild-type	SRR534177+SRR534193	chr1	1	14133529	CHH	CC	0	0	13
wild-type	SRR534177+SRR534193	chr1	1	14133530	CHH	CT	7.6923	7.6923	13
wild-type	SRR534177+SRR534193	chr1	1	14133536	CHH	CT	0	0	15
wild-type	SRR534177+SRR534193	chr1	-1	14133539	CHH	CA	29.4118	-29.4118	17
wild-type	SRR534177+SRR534193	chr1	-1	14133540	CHH	CC	0	0	16
wild-type	SRR534177+SRR534193	chr1	1	14133544	CHH	CT	28.5714	28.5714	14
wild-type	SRR534177+SRR534193	chr1	-1	14133549	CHH	CA	0	0	11
wild-type	SRR534177+SRR534193	chr1	1	14133552	CHH	CC	5.5556	5.5556	18
wild-type	SRR534177+SRR534193	chr1	1	14133553	CHG	CA	52.9412	52.9412	17
wild-type	SRR534177+SRR534193	chr1	-1	14133555	CHG	CT	90	-90	10
wild-type	SRR534177+SRR534193	chr1	1	14133557	CHH	CT	5.5556	5.5556	18
wild-type	SRR534177+SRR534193	chr1	1	14133559	CG	CG	93.75	93.75	16
wild-type	SRR534177+SRR534193	chr1	-1	14133560	CG	CG	84.6154	-84.6154	13
wild-type	SRR534177+SRR534193	chr1	1	14133561	CHH	CC	0	0	19
wild-type	SRR534177+SRR534193	chr1	1	14133562	CHH	CT	27.7778	27.7778	18
wild-type	SRR534177+SRR534193	chr1	-1	14133565	CHH	CA	46.1538	-46.1538	13
wild-type	SRR534177+SRR534193	chr1	-1	14133568	CHH	CT	7.6923	-7.6923	13
wild-type	SRR534177+SRR534193	chr1	1	14133570	CHH	CA	27.7778	27.7778	18
wild-type	SRR534177+SRR534193	chr1	-1	14133575	CHH	CA	0	0	17
wild-type	SRR534177+SRR534193	chr1	-1	14133577	CHH	CA	22.2222	-22.2222	18
wild-type	SRR534177+SRR534193	chr1	-1	14133580	CHH	CT	18.1818	-18.1818	22
wild-type	SRR534177+SRR534193	chr1	-1	14133582	CHH	CA	22.7273	-22.7273	22
wild-type	SRR534177+SRR534193	chr1	1	14133583	CHH	CA	5.5556	5.5556	18
wild-type	SRR534177+SRR534193	chr1	1	14133586	CHH	CC	10.5263	10.5263	19
wild-type	SRR534177+SRR534193	chr1	1	14133587	CHG	CA	66.6667	66.6667	18
wild-type	SRR534177+SRR534193	chr1	-1	14133589	CHG	CT	75	-75	28
wild-type	SRR534177+SRR534193	chr1	-1	14133591	CHH	CT	25.8065	-25.8065	31
wild-type	SRR534177+SRR534193	chr1	1	14133593	CHH	CA	40	40	15
wild-type	SRR534177+SRR534193	chr1	-1	14133596	CHH	CT	0	0	36
wild-type	SRR534177+SRR534193	chr1	1	14133600	CHH	CC	18.1818	18.1818	11
wild-type	SRR534177+SRR534193	chr1	1	14133601	CHH	CA	9.0909	9.0909	11
wild-type	SRR534177+SRR534193	chr1	1	14133603	CHH	CA	33.3333	33.3333	12
wild-type	SRR534177+SRR534193	chr1	1	14133608	CHH	CT	9.0909	9.0909	11
wild-type	SRR534177+SRR534193	chr1	1	14133614	CHH	CC	22.2222	22.2222	9
wild-type	SRR534177+SRR534193	chr1	1	14133615	CHH	CA	11.1111	11.1111	9
wild-type	SRR534177+SRR534193	chr1	1	14133618	CHG	CT	85.7143	85.7143	7
wild-type	SRR534177+SRR534193	chr1	-1	14133620	CHG	CA	59.5238	-59.5238	42
wild-type	SRR534177+SRR534193	chr1	1	14133623	CHH	CA	14.2857	14.2857	7
wild-type	SRR534177+SRR534193	chr1	-1	14133627	CHH	CA	50	-50	42
wild-type	SRR534177+SRR534193	chr1	1	14133629	CHH	CA	33.3333	33.3333	9
wild-type	SRR534177+SRR534193	chr1	1	14133631	CHH	CT	20	20	10
wild-type	SRR534177+SRR534193	chr1	1	14133633	CHH	CA	70	70	10
wild-type	SRR534177+SRR534193	chr1	-1	14133637	CHH	CA	0	0	36
wild-type	SRR534177+SRR534193	chr1	1	14133638	CHH	CT	22.2222	22.2222	9
wild-type	SRR534177+SRR534193	chr1	1	14133641	CHG	CA	60	60	10
wild-type	SRR534177+SRR534193	chr1	-1	14133643	CHG	CT	55.2632	-55.2632	38
wild-type	SRR534177+SRR534193	chr1	1	14133648	CHH	CA	0	0	10
wild-type	SRR534177+SRR534193	chr1	1	14133650	CHH	CT	22.2222	22.2222	9
wild-type	SRR534177+SRR534193	chr1	-1	14133653	CHH	CT	17.5	-17.5	40
wild-type	SRR534177+SRR534193	chr1	1	14133654	CHH	CT	0	0	9
wild-type	SRR534177+SRR534193	chr1	1	14133657	CHH	CT	12.5	12.5	8
wild-type	SRR534177+SRR534193	chr1	1	14133659	CHG	CT	42.8571	42.8571	7
wild-type	SRR534177+SRR534193	chr1	-1	14133661	CHG	CA	85.7143	-85.7143	42
wild-type	SRR534177+SRR534193	chr1	-1	14133663	CHH	CA	4.6512	-4.6512	43
wild-type	SRR534177+SRR534193	chr1	1	14133668	CHH	CA	12.5	12.5	8
wild-type	SRR534177+SRR534193	chr1	1	14133670	CHH	CC	12.5	12.5	8
wild-type	SRR534177+SRR534193	chr1	1	14133671	CHG	CA	12.5	12.5	8
wild-type	SRR534177+SRR534193	chr1	-1	14133673	CHG	CT	14.6341	-14.6341	41
wild-type	SRR534177+SRR534193	chr1	1	14133674	CHH	CC	16.6667	16.6667	6
wild-type	SRR534177+SRR534193	chr1	1	14133675	CHH	CT	33.3333	33.3333	6
wild-type	SRR534177+SRR534193	chr1	1	14133677	CHH	CA	50	50	6
wild-type	SRR534177+SRR534193	chr1	1	14133679	CHH	CC	20	20	5
wild-type	SRR534177+SRR534193	chr1	1	14133680	CHH	CC	25	25	4
wild-type	SRR534177+SRR534193	chr1	1	14133681	CHG	CT	75	75	4
wild-type	SRR534177+SRR534193	chr1	-1	14133683	CHG	CA	70.2128	-70.2128	47
wild-type	SRR534177+SRR534193	chr1	1	14133685	CHH	CC	66.6667	66.6667	3
wild-type	SRR534177+SRR534193	chr1	1	14133686	CHH	CT	66.6667	66.6667	3
wild-type	SRR534177+SRR534193	chr1	1	14133689	CHG	CT	50	50	2
wild-type	SRR534177+SRR534193	chr1	-1	14133691	CHG	CA	75.5102	-75.5102	49
wild-type	SRR534177+SRR534193	chr1	1	14133695	CHH	CC	100	100	1
wild-type	SRR534177+SRR534193	chr1	1	14133696	CHH	CA	100	100	1
wild-type	SRR534177+SRR534193	chr1	1	14133699	CHH	CT	100	100	1
wild-type	SRR534177+SRR534193	chr1	1	14133705	CHH	CT	50	50	2
wild-type	SRR534177+SRR534193	chr1	-1	14133708	CHH	CA	54.3478	-54.3478	46
wild-type	SRR534177+SRR534193	chr1	1	14133709	CG	CG	100	100	1
wild-type	SRR534177+SRR534193	chr1	-1	14133710	CG	CG	83.3333	-83.3333	48
wild-type	SRR534177+SRR534193	chr1	-1	14133712	CHH	CT	30.6122	-30.6122	49
wild-type	SRR534177+SRR534193	chr1	-1	14133714	CHH	CT	4.1667	-4.1667	48
wild-type	SRR534177+SRR534193	chr1	1	14133718	CHG	CA	100	100	4
wild-type	SRR534177+SRR534193	chr1	-1	14133720	CHG	CT	50	-50	44
wild-type	SRR534177+SRR534193	chr1	1	14133722	CHH	CT	60	60	5
wild-type	SRR534177+SRR534193	chr1	1	14133729	CHH	CA	14.2857	14.2857	7
wild-type	SRR534177+SRR534193	chr1	1	14133731	CHH	CA	0	0	8
wild-type	SRR534177+SRR534193	chr1	-1	14133734	CHH	CA	0	0	42
wild-type	SRR534177+SRR534193	chr1	1	14133736	CHH	CC	11.1111	11.1111	9
wild-type	SRR534177+SRR534193	chr1	1	14133737	CHH	CT	12.5	12.5	8
wild-type	SRR534177+SRR534193	chr1	1	14133740	CHH	CT	12.5	12.5	8
wild-type	SRR534177+SRR534193	chr1	1	14133744	CHH	CT	50	50	10
wild-type	SRR534177+SRR534193	chr1	-1	14133747	CHH	CA	30.5556	-30.5556	36
wild-type	SRR534177+SRR534193	chr1	1	14133748	CHH	CA	75	75	8
wild-type	SRR534177+SRR534193	chr1	1	14133753	CHH	CC	10	10	10
wild-type	SRR534177+SRR534193	chr1	1	14133754	CHG	CA	55.5556	55.5556	9
wild-type	SRR534177+SRR534193	chr1	-1	14133756	CHG	CT	30.5556	-30.5556	36
wild-type	SRR534177+SRR534193	chr1	1	14133757	CHH	CA	57.1429	57.1429	7
wild-type	SRR534177+SRR534193	chr1	-1	14133760	CHH	CT	28.9474	-28.9474	38
wild-type	SRR534177+SRR534193	chr1	-1	14133761	CHH	CC	0	0	33
wild-type	SRR534177+SRR534193	chr1	1	14133762	CHH	CA	16.6667	16.6667	6
wild-type	SRR534177+SRR534193	chr1	1	14133764	CHH	CC	0	0	8
wild-type	SRR534177+SRR534193	chr1	1	14133765	CHH	CT	0	0	8
wild-type	SRR534177+SRR534193	chr1	-1	14133769	CHH	CA	18.4211	-18.4211	38
wild-type	SRR534177+SRR534193	chr1	-1	14133775	CHH	CA	47.5	-47.5	40
wild-type	SRR534177+SRR534193	chr1	-1	14133777	CHH	CT	12.8205	-12.8205	39
wild-type	SRR534177+SRR534193	chr1	-1	14133781	CHH	CT	77.5	-77.5	40
wild-type	SRR534177+SRR534193	chr1	-1	14133783	CHH	CT	20	-20	40
wild-type	SRR534177+SRR534193	chr1	1	14133784	CG	CG	100	100	6
wild-type	SRR534177+SRR534193	chr1	-1	14133785	CG	CG	89.4737	-89.4737	38
wild-type	SRR534177+SRR534193	chr1	1	14133787	CHH	CT	50	50	8
wild-type	SRR534177+SRR534193	chr1	1	14133790	CG	CG	100	100	6
wild-type	SRR534177+SRR534193	chr1	-1	14133791	CG	CG	88.8889	-88.8889	36
wild-type	SRR534177+SRR534193	chr1	1	14133792	CHH	CC	0	0	8
wild-type	SRR534177+SRR534193	chr1	1	14133793	CHH	CC	0	0	7
wild-type	SRR534177+SRR534193	chr1	1	14133794	CHH	CT	28.5714	28.5714	7
wild-type	SRR534177+SRR534193	chr1	1	14133799	CHH	CC	0	0	6
wild-type	SRR534177+SRR534193	chr1	1	14133800	CHH	CT	0	0	6
wild-type	SRR534177+SRR534193	chr1	-1	14133803	CHH	CA	28.5714	-28.5714	42
wild-type	SRR534177+SRR534193	chr1	1	14133805	CHH	CC	0	0	6
wild-type	SRR534177+SRR534193	chr1	1	14133806	CHH	CT	66.6667	66.6667	6
wild-type	SRR534177+SRR534193	chr1	1	14133808	CHH	CC	0	0	5
wild-type	SRR534177+SRR534193	chr1	1	14133809	CHH	CT	40	40	5
wild-type	SRR534177+SRR534193	chr1	1	14133813	CHG	CT	57.1429	57.1429	7
wild-type	SRR534177+SRR534193	chr1	-1	14133815	CHG	CA	64.1026	-64.1026	39
wild-type	SRR534177+SRR534193	chr1	-1	14133819	CHH	CA	32.5	-32.5	40
wild-type	SRR534177+SRR534193	chr1	1	14133823	CHH	CT	0	0	4
wild-type	SRR534177+SRR534193	chr1	1	14133825	CHH	CA	0	0	4
wild-type	SRR534177+SRR534193	chr1	1	14133827	CHH	CA	75	75	4
wild-type	SRR534177+SRR534193	chr1	-1	14133830	CHH	CT	19.5122	-19.5122	41
wild-type	SRR534177+SRR534193	chr1	-1	14133832	CHH	CT	4.878	-4.878	41
wild-type	SRR534177+SRR534193	chr1	-1	14133833	CHH	CC	2.439	-2.439	41
wild-type	SRR534177+SRR534193	chr1	1	14133835	CHH	CT	0	0	3
wild-type	SRR534177+SRR534193	chr1	1	14133838	CHH	CC	0	0	4
wild-type	SRR534177+SRR534193	chr1	1	14133839	CHH	CC	0	0	4
wild-type	SRR534177+SRR534193	chr1	1	14133840	CHH	CC	0	0	4
wild-type	SRR534177+SRR534193	chr1	1	14133841	CHH	CT	25	25	4
wild-type	SRR534177+SRR534193	chr1	1	14133843	CHH	CT	0	0	4
wild-type	SRR534177+SRR534193	chr1	1	14133845	CHG	CT	100	100	4
wild-type	SRR534177+SRR534193	chr1	-1	14133847	CHG	CA	63.8889	-63.8889	36
wild-type	SRR534177+SRR534193	chr1	-1	14133850	CHH	CT	29.7297	-29.7297	37
wild-type	SRR534177+SRR534193	chr1	1	14133855	CHH	CA	50	50	8
wild-type	SRR534177+SRR534193	chr1	1	14133858	CHH	CA	12.5	12.5	8
wild-type	SRR534177+SRR534193	chr1	1	14133860	CHG	CA	55.5556	55.5556	9
wild-type	SRR534177+SRR534193	chr1	-1	14133862	CHG	CT	51.3514	-51.3514	37
wild-type	SRR534177+SRR534193	chr1	1	14133863	CHG	CT	33.3333	33.3333	6
wild-type	SRR534177+SRR534193	chr1	-1	14133865	CHG	CA	33.3333	-33.3333	36
wild-type	SRR534177+SRR534193	chr1	1	14133866	CHH	CT	0	0	7
wild-type	SRR534177+SRR534193	chr1	-1	14133869	CHH	CA	41.0256	-41.0256	39
wild-type	SRR534177+SRR534193	chr1	1	14133871	CHH	CC	0	0	9
wild-type	SRR534177+SRR534193	chr1	1	14133872	CHH	CT	12.5	12.5	8
wild-type	SRR534177+SRR534193	chr1	-1	14133876	CHH	CA	43.5897	-43.5897	39
wild-type	SRR534177+SRR534193	chr1	1	14133878	CHH	CT	60	60	10
wild-type	SRR534177+SRR534193	chr1	-1	14133882	CHH	CT	2.7027	-2.7027	37
wild-type	SRR534177+SRR534193	chr1	1	14133884	CHH	CA	80	80	10
wild-type	SRR534177+SRR534193	chr1	1	14133887	CHG	CT	75	75	12
wild-type	SRR534177+SRR534193	chr1	-1	14133889	CHG	CA	48.3871	-48.3871	31
wild-type	SRR534177+SRR534193	chr1	1	14133890	CHH	CT	30.7692	30.7692	13
wild-type	SRR534177+SRR534193	chr1	1	14133893	CHG	CT	91.6667	91.6667	12
wild-type	SRR534177+SRR534193	chr1	-1	14133895	CHG	CA	59.4595	-59.4595	37
wild-type	SRR534177+SRR534193	chr1	1	14133896	CHH	CC	0	0	11
wild-type	SRR534177+SRR534193	chr1	1	14133897	CHG	CA	40	40	10
wild-type	SRR534177+SRR534193	chr1	-1	14133899	CHG	CT	40	-40	35
wild-type	SRR534177+SRR534193	chr1	1	14133900	CHH	CT	11.1111	11.1111	9
wild-type	SRR534177+SRR534193	chr1	1	14133902	CHH	CT	50	50	10
wild-type	SRR534177+SRR534193	chr1	1	14133904	CHH	CT	27.2727	27.2727	11
wild-type	SRR534177+SRR534193	chr1	1	14133908	CHH	CC	7.6923	7.6923	13
wild-type	SRR534177+SRR534193	chr1	1	14133909	CHG	CA	84.6154	84.6154	13
wild-type	SRR534177+SRR534193	chr1	-1	14133911	CHG	CT	74.1935	-74.1935	31
wild-type	SRR534177+SRR534193	chr1	-1	14133913	CHH	CT	9.375	-9.375	32
wild-type	SRR534177+SRR534193	chr1	1	14133915	CHH	CT	56.25	56.25	16
wild-type	SRR534177+SRR534193	chr1	-1	14133919	CHH	CT	36.3636	-36.3636	33
wild-type	SRR534177+SRR534193	chr1	1	14133920	CHG	CC	58.8235	58.8235	17
wild-type	SRR534177+SRR534193	chr1	1	14133921	CG	CG	100	100	16
wild-type	SRR534177+SRR534193	chr1	-1	14133922	CG	CG	90.625	-90.625	32
wild-type	SRR534177+SRR534193	chr1	-1	14133924	CHH	CT	0	0	33
wild-type	SRR534177+SRR534193	chr1	-1	14133925	CHH	CC	0	0	33
wild-type	SRR534177+SRR534193	chr1	-1	14133928	CHH	CA	0	0	31
wild-type	SRR534177+SRR534193	chr1	1	14133932	CHH	CA	0	0	19
wild-type	SRR534177+SRR534193	chr1	1	14133935	CHH	CT	0	0	20
wild-type	SRR534177+SRR534193	chr1	-1	14133938	CHH	CA	34.375	-34.375	32
wild-type	SRR534177+SRR534193	chr1	1	14133941	CHG	CC	65	65	20
wild-type	SRR534177+SRR534193	chr1	1	14133942	CG	CG	95	95	20
wild-type	SRR534177+SRR534193	chr1	-1	14133943	CG	CG	86.6667	-86.6667	30
wild-type	SRR534177+SRR534193	chr1	-1	14133947	CHH	CT	33.3333	-33.3333	30
wild-type	SRR534177+SRR534193	chr1	-1	14133949	CHH	CT	10.3448	-10.3448	29
wild-type	SRR534177+SRR534193	chr1	1	14133951	CHH	CT	9.5238	9.5238	21
wild-type	SRR534177+SRR534193	chr1	-1	14133954	CHH	CA	32.1429	-32.1429	28
wild-type	SRR534177+SRR534193	chr1	1	14133958	CHH	CC	22.2222	22.2222	18
wild-type	SRR534177+SRR534193	chr1	1	14133959	CHH	CA	10	10	20
wild-type	SRR534177+SRR534193	chr1	1	14133966	CHG	CA	20	20	20
wild-type	SRR534177+SRR534193	chr1	-1	14133968	CHG	CT	37.5	-37.5	24
wild-type	SRR534177+SRR534193	chr1	1	14133969	CG	CG	88.8889	88.8889	18
wild-type	SRR534177+SRR534193	chr1	-1	14133970	CG	CG	88	-88	25
wild-type	SRR534177+SRR534193	chr1	-1	14133972	CHH	CA	0	0	24
wild-type	SRR534177+SRR534193	chr1	-1	14133974	CHH	CA	4.3478	-4.3478	23
wild-type	SRR534177+SRR534193	chr1	-1	14133980	CHH	CT	0	0	18
wild-type	SRR534177+SRR534193	chr1	1	14133981	CHG	CT	25	25	20
wild-type	SRR534177+SRR534193	chr1	-1	14133983	CHG	CA	22.2222	-22.2222	18
wild-type	SRR534177+SRR534193	chr1	-1	14133989	CHH	CA	5	-5	20
wild-type	SRR534177+SRR534193	chr1	1	14133991	CHH	CT	4.7619	4.7619	21
wild-type	SRR534177+SRR534193	chr1	1	14133993	CG	CG	94.7368	94.7368	19
wild-type	SRR534177+SRR534193	chr1	-1	14133994	CG	CG	76.1905	-76.1905	21
wild-type	SRR534177+SRR534193	chr1	1	14133995	CHG	CT	66.6667	66.6667	18
wild-type	SRR534177+SRR534193	chr1	-1	14133997	CHG	CA	45.4545	-45.4545	22
wild-type	SRR534177+SRR534193	chr1	-1	14133998	CHH	CC	0	0	23
wild-type	SRR534177+SRR534193	chr1	1	14134002	CG	CG	89.4737	89.4737	19
wild-type	SRR534177+SRR534193	chr1	-1	14134003	CG	CG	56	-56	25
wild-type	SRR534177+SRR534193	chr1	1	14134008	CHH	CA	28.5714	28.5714	21
wild-type	SRR534177+SRR534193	chr1	-1	14134011	CHH	CT	13.0435	-13.0435	23
wild-type	SRR534177+SRR534193	chr1	1	14134014	CHH	CA	23.5294	23.5294	17
wild-type	SRR534177+SRR534193	chr1	-1	14134020	CHH	CA	19.2308	-19.2308	26
wild-type	SRR534177+SRR534193	chr1	-1	14134021	CHH	CC	0	0	25
wild-type	SRR534177+SRR534193	chr1	1	14134022	CHH	CT	0	0	12
wild-type	SRR534177+SRR534193	chr1	-1	14134025	CHH	CA	18.75	-18.75	32
wild-type	SRR534177+SRR534193	chr1	1	14134028	CHH	CT	0	0	9
wild-type	SRR534177+SRR534193	chr1	1	14134031	CHH	CC	0	0	8
wild-type	SRR534177+SRR534193	chr1	1	14134032	CHH	CT	0	0	9
wild-type	SRR534177+SRR534193	chr1	1	14134034	CHH	CA	0	0	8
wild-type	SRR534177+SRR534193	chr1	1	14134037	CHH	CC	40	40	5
wild-type	SRR534177+SRR534193	chr1	1	14134038	CHH	CA	40	40	5
wild-type	SRR534177+SRR534193	chr1	1	14134040	CHH	CT	0	0	4
wild-type	SRR534177+SRR534193	chr1	-1	14134043	CHH	CA	32.3529	-32.3529	34
wild-type	SRR534177+SRR534193	chr1	1	14134047	CHH	CT	33.3333	33.3333	6
wild-type	SRR534177+SRR534193	chr1	1	14134049	CHH	CT	40	40	5
wild-type	SRR534177+SRR534193	chr1	-1	14134053	CHH	CT	8.3333	-8.3333	36
wild-type	SRR534177+SRR534193	chr1	1	14134054	CHG	CT	50	50	4
wild-type	SRR534177+SRR534193	chr1	-1	14134056	CHG	CA	25.8065	-25.8065	31
wild-type	SRR534177+SRR534193	chr1	1	14134057	CHH	CC	50	50	4
wild-type	SRR534177+SRR534193	chr1	1	14134058	CHH	CT	60	60	5
wild-type	SRR534177+SRR534193	chr1	1	14134064	CHG	CA	10	10	10
wild-type	SRR534177+SRR534193	chr1	-1	14134066	CHG	CT	15.9091	-15.9091	44
wild-type	SRR534177+SRR534193	chr1	1	14134067	CHH	CC	7.1429	7.1429	14
wild-type	SRR534177+SRR534193	chr1	1	14134068	CHH	CA	57.1429	57.1429	14
wild-type	SRR534177+SRR534193	chr1	1	14134070	CHH	CA	66.6667	66.6667	15
wild-type	SRR534177+SRR534193	chr1	1	14134074	CHH	CC	0	0	15
wild-type	SRR534177+SRR534193	chr1	1	14134075	CHH	CT	13.3333	13.3333	15
wild-type	SRR534177+SRR534193	chr1	1	14134077	CHH	CA	47.0588	47.0588	17
wild-type	SRR534177+SRR534193	chr1	-1	14134080	CHH	CT	7.8431	-7.8431	51
wild-type	SRR534177+SRR534193	chr1	1	14134083	CHH	CT	0	0	18
wild-type	SRR534177+SRR534193	chr1	1	14134085	CHH	CA	8.3333	8.3333	12
wild-type	SRR534177+SRR534193	chr1	1	14134088	CHH	CA	28.5714	28.5714	21
wild-type	SRR534177+SRR534193	chr1	1	14134091	CG	CG	33.3333	33.3333	21
wild-type	SRR534177+SRR534193	chr1	-1	14134092	CG	CG	23.6364	-23.6364	55
wild-type	SRR534177+SRR534193	chr1	1	14134095	CHG	CT	45.4545	45.4545	22
wild-type	SRR534177+SRR534193	chr1	-1	14134097	CHG	CA	35.7143	-35.7143	56
wild-type	SRR534177+SRR534193	chr1	1	14134100	CHH	CA	44	44	25
wild-type	SRR534177+SRR534193	chr1	-1	14134105	CHH	CT	52.1739	-52.1739	46
wild-type	SRR534177+SRR534193	chr1	1	14134107	CHH	CA	17.2414	17.2414	29
wild-type	SRR534177+SRR534193	chr1	1	14134110	CG	CG	80.6452	80.6452	31
wild-type	SRR534177+SRR534193	chr1	-1	14134111	CG	CG	93.617	-93.617	47
wild-type	SRR534177+SRR534193	chr1	-1	14134113	CHH	CA	2.1277	-2.1277	47
wild-type	SRR534177+SRR534193	chr1	1	14134114	CHH	CT	68	68	25
wild-type	SRR534177+SRR534193	chr1	1	14134118	CHH	CC	7.6923	7.6923	26
wild-type	SRR534177+SRR534193	chr1	1	14134119	CHH	CA	4	4	25
wild-type	SRR534177+SRR534193	chr1	1	14134122	CHH	CT	0	0	29
wild-type	SRR534177+SRR534193	chr1	-1	14134125	CHH	CA	75.6098	-75.6098	41
wild-type	SRR534177+SRR534193	chr1	1	14134128	CG	CG	92.8571	92.8571	28
wild-type	SRR534177+SRR534193	chr1	-1	14134129	CG	CG	86.8421	-86.8421	38
wild-type	SRR534177+SRR534193	chr1	-1	14134131	CHH	CT	15.7895	-15.7895	38
wild-type	SRR534177+SRR534193	chr1	1	14134134	CHH	CA	33.3333	33.3333	30
wild-type	SRR534177+SRR534193	chr1	1	14134140	CHH	CA	18.75	18.75	32
wild-type	SRR534177+SRR534193	chr1	-1	14134145	CHH	CA	44.7368	-44.7368	38
wild-type	SRR534177+SRR534193	chr1	1	14134146	CG	CG	93.75	93.75	32
wild-type	SRR534177+SRR534193	chr1	-1	14134147	CG	CG	100	-100	38
wild-type	SRR534177+SRR534193	chr1	-1	14134149	CHH	CA	2.6316	-2.6316	38
wild-type	SRR534177+SRR534193	chr1	1	14134155	CHG	CC	41.1765	41.1765	34
wild-type	SRR534177+SRR534193	chr1	1	14134156	CG	CG	91.1765	91.1765	34
wild-type	SRR534177+SRR534193	chr1	-1	14134157	CG	CG	100	-100	34
wild-type	SRR534177+SRR534193	chr1	-1	14134162	CHH	CT	27.2727	-27.2727	33
wild-type	SRR534177+SRR534193	chr1	-1	14134163	CHH	CC	0	0	32
wild-type	SRR534177+SRR534193	chr1	-1	14134168	CHH	CA	3.3333	-3.3333	30
wild-type	SRR534177+SRR534193	chr1	-1	14134171	CHH	CT	9.375	-9.375	32
wild-type	SRR534177+SRR534193	chr1	1	14134173	CHH	CT	29.0323	29.0323	31
wild-type	SRR534177+SRR534193	chr1	1	14134175	CHH	CC	6.8966	6.8966	29
wild-type	SRR534177+SRR534193	chr1	1	14134176	CHH	CA	6.6667	6.6667	30
wild-type	SRR534177+SRR534193	chr1	-1	14134179	CHH	CA	0	0	36
wild-type	SRR534177+SRR534193	chr1	1	14134182	CHH	CT	10.7143	10.7143	28
wild-type	SRR534177+SRR534193	chr1	1	14134185	CHH	CT	38.4615	38.4615	26
wild-type	SRR534177+SRR534193	chr1	-1	14134188	CHH	CA	50	-50	34
wild-type	SRR534177+SRR534193	chr1	1	14134191	CHG	CA	62.963	62.963	27
wild-type	SRR534177+SRR534193	chr1	-1	14134193	CHG	CT	67.7419	-67.7419	31
wild-type	SRR534177+SRR534193	chr1	-1	14134195	CHH	CT	23.3333	-23.3333	30
wild-type	SRR534177+SRR534193	chr1	-1	14134198	CHH	CT	48.2759	-48.2759	29
wild-type	SRR534177+SRR534193	chr1	1	14134199	CHH	CC	3.7037	3.7037	27
wild-type	SRR534177+SRR534193	chr1	1	14134200	CHH	CC	20.6897	20.6897	29
wild-type	SRR534177+SRR534193	chr1	1	14134201	CHG	CA	82.1429	82.1429	28
wild-type	SRR534177+SRR534193	chr1	-1	14134203	CHG	CT	72.4138	-72.4138	29
wild-type	SRR534177+SRR534193	chr1	-1	14134205	CHH	CT	7.4074	-7.4074	27
wild-type	SRR534177+SRR534193	chr1	1	14134208	CHG	CT	50	50	26
wild-type	SRR534177+SRR534193	chr1	-1	14134210	CHG	CA	40	-40	30
wild-type	SRR534177+SRR534193	chr1	1	14134211	CHG	CA	73.0769	73.0769	26
wild-type	SRR534177+SRR534193	chr1	-1	14134213	CHG	CT	60.7143	-60.7143	28
wild-type	SRR534177+SRR534193	chr1	-1	14134216	CHH	CA	66.6667	-66.6667	27
wild-type	SRR534177+SRR534193	chr1	-1	14134219	CHH	CT	30.7692	-30.7692	26
wild-type	SRR534177+SRR534193	chr1	1	14134220	CHH	CA	7.4074	7.4074	27
wild-type	SRR534177+SRR534193	chr1	-1	14134226	CHH	CA	7.6923	-7.6923	26
wild-type	SRR534177+SRR534193	chr1	1	14134232	CHH	CC	0	0	32
wild-type	SRR534177+SRR534193	chr1	1	14134233	CHH	CT	12.5	12.5	32
wild-type	SRR534177+SRR534193	chr1	1	14134236	CHH	CA	33.3333	33.3333	33
wild-type	SRR534177+SRR534193	chr1	-1	14134241	CHH	CT	26.087	-26.087	23
wild-type	SRR534177+SRR534193	chr1	1	14134244	CHH	CT	31.25	31.25	32
wild-type	SRR534177+SRR534193	chr1	1	14134247	CHH	CA	3.0303	3.0303	33
wild-type	SRR534177+SRR534193	chr1	1	14134250	CHG	CA	63.6364	63.6364	33
wild-type	SRR534177+SRR534193	chr1	-1	14134252	CHG	CT	58.6207	-58.6207	29
wild-type	SRR534177+SRR534193	chr1	-1	14134254	CHH	CT	9.6774	-9.6774	31
wild-type	SRR534177+SRR534193	chr1	-1	14134259	CHH	CA	17.1429	-17.1429	35
wild-type	SRR534177+SRR534193	chr1	-1	14134263	CHH	CA	52.7778	-52.7778	36
wild-type	SRR534177+SRR534193	chr1	-1	14134266	CHH	CA	10.2564	-10.2564	39
wild-type	SRR534177+SRR534193	chr1	-1	14134269	CHH	CA	11.7647	-11.7647	34
wild-type	SRR534177+SRR534193	chr1	-1	14134272	CHH	CA	0	0	34
wild-type	SRR534177+SRR534193	chr1	1	14134275	CHH	CT	0	0	24
wild-type	SRR534177+SRR534193	chr1	-1	14134279	CHH	CA	54.2857	-54.2857	35
wild-type	SRR534177+SRR534193	chr1	1	14134280	CHH	CT	0	0	19
wild-type	SRR534177+SRR534193	chr1	-1	14134283	CHH	CA	24.3243	-24.3243	37
wild-type	SRR534177+SRR534193	chr1	1	14134286	CHG	CC	50	50	18
wild-type	SRR534177+SRR534193	chr1	1	14134287	CG	CG	80	80	20
wild-type	SRR534177+SRR534193	chr1	-1	14134288	CG	CG	94.7368	-94.7368	38
wild-type	SRR534177+SRR534193	chr1	-1	14134292	CHH	CA	22.2222	-22.2222	36
wild-type	SRR534177+SRR534193	chr1	1	14134295	CG	CG	85.7143	85.7143	14
wild-type	SRR534177+SRR534193	chr1	-1	14134296	CG	CG	100	-100	33
wild-type	SRR534177+SRR534193	chr1	1	14134299	CHH	CT	14.2857	14.2857	14
wild-type	SRR534177+SRR534193	chr1	1	14134302	CHH	CA	7.6923	7.6923	13
wild-type	SRR534177+SRR534193	chr1	1	14134304	CHG	CA	54.5455	54.5455	11
wild-type	SRR534177+SRR534193	chr1	-1	14134306	CHG	CT	80.6452	-80.6452	31
wild-type	SRR534177+SRR534193	chr1	-1	14134307	CHH	CC	6.4516	-6.4516	31
wild-type	SRR534177+SRR534193	chr1	1	14134310	CHG	CT	60	60	10
wild-type	SRR534177+SRR534193	chr1	-1	14134312	CHG	CA	59.375	-59.375	32
wild-type	SRR534177+SRR534193	chr1	-1	14134313	CHH	CC	0	0	31
wild-type	SRR534177+SRR534193	chr1	1	14134316	CHH	CT	0	0	8
wild-type	SRR534177+SRR534193	chr1	1	14134319	CHH	CT	0	0	7
wild-type	SRR534177+SRR534193	chr1	-1	14134324	CHH	CT	22.5806	-22.5806	31
wild-type	SRR534177+SRR534193	chr1	1	14134327	CHH	CC	0	0	9
wild-type	SRR534177+SRR534193	chr1	1	14134328	CHG	CT	37.5	37.5	8
wild-type	SRR534177+SRR534193	chr1	-1	14134330	CHG	CA	62.1622	-62.1622	37
wild-type	SRR534177+SRR534193	chr1	-1	14134333	CHH	CT	0	0	35
wild-type	SRR534177+SRR534193	chr1	1	14134337	CHH	CT	0	0	7
wild-type	SRR534177+SRR534193	chr1	1	14134339	CHH	CC	14.2857	14.2857	7
wild-type	SRR534177+SRR534193	chr1	1	14134340	CHH	CA	37.5	37.5	8
wild-type	SRR534177+SRR534193	chr1	1	14134343	CHH	CA	14.2857	14.2857	7
wild-type	SRR534177+SRR534193	chr1	1	14134345	CHH	CC	0	0	8
wild-type	SRR534177+SRR534193	chr1	1	14134346	CHG	CT	42.8571	42.8571	7
wild-type	SRR534177+SRR534193	chr1	-1	14134348	CHG	CA	44.7368	-44.7368	38
wild-type	SRR534177+SRR534193	chr1	1	14134352	CHH	CT	42.8571	42.8571	7
wild-type	SRR534177+SRR534193	chr1	-1	14134355	CHH	CA	47.0588	-47.0588	34
wild-type	SRR534177+SRR534193	chr1	-1	14134360	CHH	CA	28.125	-28.125	32
wild-type	SRR534177+SRR534193	chr1	1	14134361	CHH	CT	28.5714	28.5714	7
wild-type	SRR534177+SRR534193	chr1	1	14134364	CHH	CA	0	0	7
wild-type	SRR534177+SRR534193	chr1	1	14134366	CHH	CT	0	0	7
wild-type	SRR534177+SRR534193	chr1	-1	14134371	CHH	CA	33.3333	-33.3333	24
wild-type	SRR534177+SRR534193	chr1	-1	14134372	CHH	CC	4.3478	-4.3478	23
wild-type	SRR534177+SRR534193	chr1	-1	14134376	CHH	CT	52.381	-52.381	21
wild-type	SRR534177+SRR534193	chr1	1	14134377	CG	CG	80	80	15
wild-type	SRR534177+SRR534193	chr1	-1	14134378	CG	CG	94.7368	-94.7368	19
wild-type	SRR534177+SRR534193	chr1	-1	14134379	CHG	CC	31.5789	-31.5789	19
wild-type	SRR534177+SRR534193	chr1	1	14134382	CHG	CT	33.3333	33.3333	12
wild-type	SRR534177+SRR534193	chr1	-1	14134384	CHG	CA	62.5	-62.5	16
wild-type	SRR534177+SRR534193	chr1	1	14134386	CHH	CT	7.6923	7.6923	13
wild-type	SRR534177+SRR534193	chr1	1	14134389	CG	CG	68.75	68.75	16
wild-type	SRR534177+SRR534193	chr1	-1	14134390	CG	CG	93.3333	-93.3333	15
wild-type	SRR534177+SRR534193	chr1	-1	14134396	CHH	CT	27.2727	-27.2727	11
wild-type	SRR534177+SRR534193	chr1	-1	14134398	CHH	CT	22.2222	-22.2222	9
wild-type	SRR534177+SRR534193	chr1	1	14134403	CHG	CA	58.3333	58.3333	24
wild-type	SRR534177+SRR534193	chr1	-1	14134405	CHG	CT	50	-50	8
wild-type	SRR534177+SRR534193	chr1	-1	14134407	CHH	CA	0	0	11
wild-type	SRR534177+SRR534193	chr1	-1	14134409	CHH	CT	40	-40	10
wild-type	SRR534177+SRR534193	chr1	-1	14134411	CHH	CT	0	0	12
wild-type	SRR534177+SRR534193	chr1	1	14134415	CHH	CT	4.7619	4.7619	21
wild-type	SRR534177+SRR534193	chr1	1	14134423	CHH	CC	0	0	18
wild-type	SRR534177+SRR534193	chr1	1	14134424	CHH	CC	0	0	17
wild-type	SRR534177+SRR534193	chr1	1	14134425	CHH	CA	29.4118	29.4118	17
wild-type	SRR534177+SRR534193	chr1	1	14134430	CHH	CA	0	0	18
wild-type	SRR534177+SRR534193	chr1	1	14134432	CHH	CC	5.5556	5.5556	18
wild-type	SRR534177+SRR534193	chr1	1	14134433	CHH	CA	33.3333	33.3333	18
wild-type	SRR534177+SRR534193	chr1	-1	14134436	CHH	CT	0	0	19
wild-type	SRR534177+SRR534193	chr1	-1	14134439	CHH	CA	55	-55	20
wild-type	SRR534177+SRR534193	chr1	-1	14134441	CHH	CA	0	0	19
wild-type	SRR534177+SRR534193	chr1	1	14134442	CHH	CT	0	0	17
wild-type	SRR534177+SRR534193	chr1	-1	14134445	CHH	CA	38.4615	-38.4615	26
wild-type	SRR534177+SRR534193	chr1	-1	14134446	CHH	CC	7.6923	-7.6923	26
wild-type	SRR534177+SRR534193	chr1	1	14134450	CG	CG	90.9091	90.9091	11
wild-type	SRR534177+SRR534193	chr1	-1	14134451	CG	CG	100	-100	27
wild-type	SRR534177+SRR534193	chr1	-1	14134452	CHG	CC	40.7407	-40.7407	27
wild-type	SRR534177+SRR534193	chr1	1	14134455	CHH	CT	0	0	9
wild-type	SRR534177+SRR534193	chr1	1	14134458	CHH	CC	18.1818	18.1818	11
wild-type	SRR534177+SRR534193	chr1	1	14134459	CHH	CA	45.4545	45.4545	11
wild-type	SRR534177+SRR534193	chr1	-1	14134463	CHH	CT	48.2759	-48.2759	29
wild-type	SRR534177+SRR534193	chr1	1	14134464	CG	CG	92.8571	92.8571	14
wild-type	SRR534177+SRR534193	chr1	-1	14134465	CG	CG	93.5484	-93.5484	31
wild-type	SRR534177+SRR534193	chr1	-1	14134467	CHH	CT	0	0	31
wild-type	SRR534177+SRR534193	chr1	1	14134472	CHH	CT	0	0	15
wild-type	SRR534177+SRR534193	chr1	1	14134474	CG	CG	93.75	93.75	16
wild-type	SRR534177+SRR534193	chr1	-1	14134475	CG	CG	87.5	-87.5	32
wild-type	SRR534177+SRR534193	chr1	1	14134478	CG	CG	94.4444	94.4444	18
wild-type	SRR534177+SRR534193	chr1	-1	14134479	CG	CG	94.4444	-94.4444	36
wild-type	SRR534177+SRR534193	chr1	1	14134480	CHH	CC	25	25	16
wild-type	SRR534177+SRR534193	chr1	1	14134481	CHH	CA	50	50	18
wild-type	SRR534177+SRR534193	chr1	1	14134488	CHH	CA	0	0	17
wild-type	SRR534177+SRR534193	chr1	1	14134490	CHH	CC	11.7647	11.7647	17
wild-type	SRR534177+SRR534193	chr1	1	14134491	CHH	CT	0	0	18
wild-type	SRR534177+SRR534193	chr1	1	14134497	CHH	CT	0	0	16
wild-type	SRR534177+SRR534193	chr1	1	14134499	CHH	CA	56.25	56.25	16
wild-type	SRR534177+SRR534193	chr1	1	14134502	CHH	CT	0	0	19
wild-type	SRR534177+SRR534193	chr1	1	14134504	CHH	CT	50	50	20
wild-type	SRR534177+SRR534193	chr1	-1	14134507	CHH	CT	46.875	-46.875	32
wild-type	SRR534177+SRR534193	chr1	-1	14134510	CHH	CA	32.3529	-32.3529	34
wild-type	SRR534177+SRR534193	chr1	-1	14134513	CHH	CT	50	-50	32
wild-type	SRR534177+SRR534193	chr1	1	14134515	CG	CG	78.2609	78.2609	23
wild-type	SRR534177+SRR534193	chr1	-1	14134516	CG	CG	87.0968	-87.0968	31
wild-type	SRR534177+SRR534193	chr1	1	14134518	CG	CG	90.9091	90.9091	22
wild-type	SRR534177+SRR534193	chr1	-1	14134519	CG	CG	83.871	-83.871	31
wild-type	SRR534177+SRR534193	chr1	1	14134520	CHH	CC	25	25	24
wild-type	SRR534177+SRR534193	chr1	1	14134521	CHH	CA	12	12	25
met1	SRR534239	chr1	1	14130454	CHG	CA	46.6667	46.6667	15
met1	SRR534239	chr1	-1	14130456	CHG	CT	44.4444	-44.4444	36
met1	SRR534239	chr1	1	14130458	CHH	CC	18.75	18.75	16
met1	SRR534239	chr1	1	14130459	CHH	CC	12.5	12.5	16
met1	SRR534239	chr1	1	14130460	CHH	CA	18.75	18.75	16
met1	SRR534239	chr1	1	14130462	CHH	CT	46.6667	46.6667	15
met1	SRR534239	chr1	1	14130465	CHH	CA	6.6667	6.6667	15
met1	SRR534239	chr1	1	14130468	CHG	CA	61.1111	61.1111	18
met1	SRR534239	chr1	-1	14130470	CHG	CT	72.973	-72.973	37
met1	SRR534239	chr1	1	14130471	CHH	CT	16.6667	16.6667	18
met1	SRR534239	chr1	1	14130474	CHG	CA	78.9474	78.9474	19
met1	SRR534239	chr1	-1	14130476	CHG	CT	72.973	-72.973	37
met1	SRR534239	chr1	1	14130479	CHH	CA	4.5455	4.5455	22
met1	SRR534239	chr1	1	14130481	CHH	CC	4.3478	4.3478	23
met1	SRR534239	chr1	1	14130482	CHH	CT	65.2174	65.2174	23
met1	SRR534239	chr1	-1	14130487	CHH	CT	5.1282	-5.1282	39
met1	SRR534239	chr1	1	14130488	CHG	CT	50	50	24
met1	SRR534239	chr1	-1	14130490	CHG	CA	60	-60	40
met1	SRR534239	chr1	1	14130492	CHH	CT	11.5385	11.5385	26
met1	SRR534239	chr1	-1	14130495	CHH	CA	25	-25	40
met1	SRR534239	chr1	1	14130498	CHH	CT	3.7037	3.7037	27
met1	SRR534239	chr1	-1	14130501	CHH	CA	28.9474	-28.9474	38
met1	SRR534239	chr1	1	14130504	CHH	CA	10.3448	10.3448	29
met1	SRR534239	chr1	1	14130506	CHG	CA	75.8621	75.8621	29
met1	SRR534239	chr1	-1	14130508	CHG	CT	77.5	-77.5	40
met1	SRR534239	chr1	-1	14130509	CHH	CC	0	0	39
met1	SRR534239	chr1	-1	14130513	CHH	CA	2.7027	-2.7027	37
met1	SRR534239	chr1	1	14130514	CHH	CA	31.0345	31.0345	29
met1	SRR534239	chr1	1	14130516	CHH	CT	12.9032	12.9032	31
met1	SRR534239	chr1	-1	14130519	CHH	CA	48.7179	-48.7179	39
met1	SRR534239	chr1	-1	14130520	CHH	CC	0	0	39
met1	SRR534239	chr1	-1	14130526	CHH	CA	5	-5	40
met1	SRR534239	chr1	1	14130527	CHH	CA	34.6154	34.6154	26
met1	SRR534239	chr1	1	14130530	CHH	CT	88.8889	88.8889	27
met1	SRR534239	chr1	1	14130533	CHG	CA	88.4615	88.4615	26
met1	SRR534239	chr1	-1	14130535	CHG	CT	78.9474	-78.9474	38
met1	SRR534239	chr1	-1	14130536	CHH	CC	0	0	39
met1	SRR534239	chr1	1	14130541	CHH	CT	4.3478	4.3478	23
met1	SRR534239	chr1	1	14130543	CG	CG	4.5455	4.5455	22
met1	SRR534239	chr1	-1	14130544	CG	CG	22.5	-22.5	40
met1	SRR534239	chr1	1	14130546	CG	CG	0	0	24
met1	SRR534239	chr1	-1	14130547	CG	CG	5	-5	40
met1	SRR534239	chr1	-1	14130549	CHH	CA	7.3171	-7.3171	41
met1	SRR534239	chr1	-1	14130551	CHH	CA	22.5	-22.5	40
met1	SRR534239	chr1	1	14130555	CHH	CT	17.3913	17.3913	23
met1	SRR534239	chr1	1	14130558	CHH	CA	88	88	25
met1	SRR534239	chr1	1	14130561	CHH	CA	40	40	25
met1	SRR534239	chr1	1	14130563	CHH	CA	36	36	25
met1	SRR534239	chr1	1	14130566	CHH	CC	4.1667	4.1667	24
met1	SRR534239	chr1	1	14130567	CHH	CA	20	20	25
met1	SRR534239	chr1	1	14130569	CHH	CA	16	16	25
met1	SRR534239	chr1	1	14130572	CHH	CA	40	40	25
met1	SRR534239	chr1	1	14130574	CHH	CC	16.6667	16.6667	24
met1	SRR534239	chr1	1	14130575	CHG	CA	95.8333	95.8333	24
met1	SRR534239	chr1	-1	14130577	CHG	CT	65.8537	-65.8537	41
met1	SRR534239	chr1	1	14130579	CHH	CT	50	50	22
met1	SRR534239	chr1	1	14130581	CHH	CT	95.8333	95.8333	24
met1	SRR534239	chr1	1	14130584	CHH	CA	79.1667	79.1667	24
met1	SRR534239	chr1	1	14130587	CHH	CA	8	8	25
met1	SRR534239	chr1	1	14130590	CHH	CT	25	25	24
met1	SRR534239	chr1	1	14130592	CHG	CT	100	100	23
met1	SRR534239	chr1	-1	14130594	CHG	CA	76.9231	-76.9231	39
met1	SRR534239	chr1	-1	14130597	CHH	CA	0	0	39
met1	SRR534239	chr1	-1	14130603	CHH	CA	30.7692	-30.7692	39
met1	SRR534239	chr1	1	14130606	CHH	CC	0	0	21
met1	SRR534239	chr1	1	14130607	CHH	CT	4.7619	4.7619	21
met1	SRR534239	chr1	1	14130609	CHH	CA	14.2857	14.2857	21
met1	SRR534239	chr1	1	14130611	CHH	CA	21.7391	21.7391	23
met1	SRR534239	chr1	1	14130614	CHH	CT	52.381	52.381	21
met1	SRR534239	chr1	-1	14130618	CHH	CA	25	-25	36
met1	SRR534239	chr1	-1	14130620	CHH	CA	5.7143	-5.7143	35
met1	SRR534239	chr1	1	14130621	CHH	CT	14.2857	14.2857	21
met1	SRR534239	chr1	-1	14130625	CHH	CT	25.7143	-25.7143	35
met1	SRR534239	chr1	1	14130627	CHG	CC	0	0	22
met1	SRR534239	chr1	1	14130628	CG	CG	0	0	22
met1	SRR534239	chr1	-1	14130629	CG	CG	0	0	37
met1	SRR534239	chr1	1	14130632	CG	CG	0	0	23
met1	SRR534239	chr1	-1	14130633	CG	CG	2.7778	-2.7778	36
met1	SRR534239	chr1	-1	14130635	CHH	CA	0	0	38
met1	SRR534239	chr1	1	14130641	CHH	CA	0	0	23
met1	SRR534239	chr1	1	14130643	CHG	CT	48	48	25
met1	SRR534239	chr1	-1	14130645	CHG	CA	71.0526	-71.0526	38
met1	SRR534239	chr1	1	14130648	CHH	CT	20	20	25
met1	SRR534239	chr1	-1	14130652	CHH	CT	41.6667	-41.6667	36
met1	SRR534239	chr1	1	14130654	CHH	CA	56.5217	56.5217	23
met1	SRR534239	chr1	1	14130658	CHH	CA	21.7391	21.7391	23
met1	SRR534239	chr1	-1	14130664	CHH	CA	50	-50	40
met1	SRR534239	chr1	1	14130665	CHG	CA	75	75	24
met1	SRR534239	chr1	-1	14130667	CHG	CT	79.5455	-79.5455	44
met1	SRR534239	chr1	1	14130669	CHG	CT	83.3333	83.3333	24
met1	SRR534239	chr1	-1	14130671	CHG	CA	83.7209	-83.7209	43
met1	SRR534239	chr1	-1	14130673	CHH	CA	0	0	44
met1	SRR534239	chr1	1	14130677	CHH	CA	13.6364	13.6364	22
met1	SRR534239	chr1	1	14130679	CHH	CA	25	25	20
met1	SRR534239	chr1	1	14130681	CHH	CC	28.5714	28.5714	21
met1	SRR534239	chr1	1	14130682	CHG	CA	28.5714	28.5714	21
met1	SRR534239	chr1	-1	14130684	CHG	CT	19.0476	-19.0476	42
met1	SRR534239	chr1	1	14130692	CHH	CC	0	0	16
met1	SRR534239	chr1	1	14130693	CHH	CT	12.5	12.5	16
met1	SRR534239	chr1	1	14130698	CHH	CC	0	0	13
met1	SRR534239	chr1	1	14130699	CHG	CT	84.6154	84.6154	13
met1	SRR534239	chr1	-1	14130701	CHG	CA	80.9524	-80.9524	42
met1	SRR534239	chr1	1	14130702	CHG	CT	66.6667	66.6667	12
met1	SRR534239	chr1	-1	14130704	CHG	CA	75.6098	-75.6098	41
met1	SRR534239	chr1	1	14130705	CHH	CA	72.7273	72.7273	11
met1	SRR534239	chr1	1	14130709	CHH	CC	9.0909	9.0909	11
met1	SRR534239	chr1	1	14130710	CHH	CC	18.1818	18.1818	11
met1	SRR534239	chr1	1	14130711	CHH	CA	18.1818	18.1818	11
met1	SRR534239	chr1	-1	14130714	CHH	CA	20.4545	-20.4545	44
met1	SRR534239	chr1	1	14130716	CHH	CT	50	50	12
met1	SRR534239	chr1	-1	14130719	CHH	CA	62.7907	-62.7907	43
met1	SRR534239	chr1	1	14130723	CHG	CA	77.7778	77.7778	9
met1	SRR534239	chr1	-1	14130725	CHG	CT	72.093	-72.093	43
met1	SRR534239	chr1	1	14130727	CHH	CC	30	30	10
met1	SRR534239	chr1	1	14130728	CHH	CT	50	50	10
met1	SRR534239	chr1	1	14130735	CHH	CC	0	0	12
met1	SRR534239	chr1	1	14130736	CHH	CA	8.3333	8.3333	12
met1	SRR534239	chr1	1	14130738	CHH	CA	30.7692	30.7692	13
met1	SRR534239	chr1	-1	14130742	CHH	CA	50	-50	46
met1	SRR534239	chr1	1	14130743	CHH	CT	21.4286	21.4286	14
met1	SRR534239	chr1	1	14130746	CHH	CT	43.75	43.75	16
met1	SRR534239	chr1	-1	14130751	CHH	CT	80	-80	45
met1	SRR534239	chr1	1	14130752	CHG	CA	43.75	43.75	16
met1	SRR534239	chr1	-1	14130754	CHG	CT	56.8182	-56.8182	44
met1	SRR534239	chr1	1	14130755	CHH	CT	5.8824	5.8824	17
met1	SRR534239	chr1	1	14130758	CHG	CC	0	0	18
met1	SRR534239	chr1	1	14130759	CG	CG	5.2632	5.2632	19
met1	SRR534239	chr1	-1	14130760	CG	CG	0	0	46
met1	SRR534239	chr1	1	14130761	CHH	CT	55.5556	55.5556	18
met1	SRR534239	chr1	-1	14130764	CHH	CT	68.8889	-68.8889	45
met1	SRR534239	chr1	-1	14130766	CHH	CA	9.5238	-9.5238	42
met1	SRR534239	chr1	1	14130767	CHH	CA	73.3333	73.3333	15
met1	SRR534239	chr1	-1	14130771	CHH	CA	7.5	-7.5	40
met1	SRR534239	chr1	1	14130774	CHH	CT	0	0	16
met1	SRR534239	chr1	1	14130776	CHG	CT	76.4706	76.4706	17
met1	SRR534239	chr1	-1	14130778	CHG	CA	73.6842	-73.6842	38
met1	SRR534239	chr1	1	14130779	CHH	CT	10.5263	10.5263	19
met1	SRR534239	chr1	1	14130782	CHG	CT	68.4211	68.4211	19
met1	SRR534239	chr1	-1	14130784	CHG	CA	62.5	-62.5	40
met1	SRR534239	chr1	-1	14130787	CHH	CT	35	-35	40
met1	SRR534239	chr1	-1	14130790	CHH	CT	61.5385	-61.5385	39
met1	SRR534239	chr1	1	14130792	CHH	CA	20	20	20
met1	SRR534239	chr1	-1	14130796	CHH	CT	5.1282	-5.1282	39
met1	SRR534239	chr1	1	14130797	CHH	CT	44.4444	44.4444	18
met1	SRR534239	chr1	1	14130800	CHH	CC	15	15	20
met1	SRR534239	chr1	1	14130801	CHH	CA	5	5	20
met1	SRR534239	chr1	1	14130803	CHG	CC	0	0	21
met1	SRR534239	chr1	1	14130804	CG	CG	0	0	21
met1	SRR534239	chr1	-1	14130805	CG	CG	0	0	39
met1	SRR534239	chr1	-1	14130806	CHG	CC	0	0	36
met1	SRR534239	chr1	1	14130807	CHG	CT	45	45	20
met1	SRR534239	chr1	-1	14130809	CHG	CA	22.8571	-22.8571	35
met1	SRR534239	chr1	1	14130810	CHG	CA	95.4545	95.4545	22
met1	SRR534239	chr1	-1	14130812	CHG	CT	72.7273	-72.7273	33
met1	SRR534239	chr1	1	14130814	CHH	CT	19.0476	19.0476	21
met1	SRR534239	chr1	1	14130816	CG	CG	0	0	23
met1	SRR534239	chr1	-1	14130817	CG	CG	0	0	32
met1	SRR534239	chr1	1	14130818	CHH	CC	4.7619	4.7619	21
met1	SRR534239	chr1	1	14130819	CHH	CT	38.0952	38.0952	21
met1	SRR534239	chr1	1	14130822	CHH	CC	31.8182	31.8182	22
met1	SRR534239	chr1	1	14130823	CHG	CA	50	50	22
met1	SRR534239	chr1	-1	14130825	CHG	CT	56.7568	-56.7568	37
met1	SRR534239	chr1	1	14130826	CHH	CT	9.5238	9.5238	21
met1	SRR534239	chr1	1	14130828	CHH	CA	27.2727	27.2727	22
met1	SRR534239	chr1	1	14130830	CHG	CT	71.4286	71.4286	21
met1	SRR534239	chr1	-1	14130832	CHG	CA	78.9474	-78.9474	38
met1	SRR534239	chr1	-1	14130837	CHH	CA	34.2105	-34.2105	38
met1	SRR534239	chr1	1	14130838	CHH	CC	0	0	15
met1	SRR534239	chr1	1	14130839	CHH	CA	6.25	6.25	16
met1	SRR534239	chr1	1	14130841	CHH	CC	6.6667	6.6667	15
met1	SRR534239	chr1	1	14130842	CHH	CA	29.4118	29.4118	17
met1	SRR534239	chr1	-1	14130847	CHH	CT	42.1053	-42.1053	38
met1	SRR534239	chr1	-1	14130849	CHH	CA	0	0	39
met1	SRR534239	chr1	1	14130854	CHH	CA	22.2222	22.2222	18
met1	SRR534239	chr1	1	14130859	CHH	CC	17.3913	17.3913	23
met1	SRR534239	chr1	1	14130860	CHH	CA	16.6667	16.6667	24
met1	SRR534239	chr1	1	14130862	CHH	CT	79.1667	79.1667	24
met1	SRR534239	chr1	-1	14130867	CHH	CA	2.5	-2.5	40
met1	SRR534239	chr1	-1	14130868	CHH	CC	7.5	-7.5	40
met1	SRR534239	chr1	1	14130871	CHH	CT	45.1613	45.1613	31
met1	SRR534239	chr1	1	14130873	CHH	CC	9.0909	9.0909	33
met1	SRR534239	chr1	1	14130874	CHH	CT	66.6667	66.6667	30
met1	SRR534239	chr1	1	14130877	CHG	CT	34.375	34.375	32
met1	SRR534239	chr1	-1	14130879	CHG	CA	92.5	-92.5	40
met1	SRR534239	chr1	1	14130881	CHH	CT	84.8485	84.8485	33
met1	SRR534239	chr1	-1	14130884	CHH	CT	56.0976	-56.0976	41
met1	SRR534239	chr1	-1	14130885	CHH	CC	10	-10	40
met1	SRR534239	chr1	1	14130887	CHG	CT	80	80	35
met1	SRR534239	chr1	-1	14130889	CHG	CA	80.4878	-80.4878	41
met1	SRR534239	chr1	1	14130890	CHG	CT	81.5789	81.5789	38
met1	SRR534239	chr1	-1	14130892	CHG	CA	77.5	-77.5	40
met1	SRR534239	chr1	1	14130893	CHH	CA	57.8947	57.8947	38
met1	SRR534239	chr1	-1	14130901	CHH	CT	54.0541	-54.0541	37
met1	SRR534239	chr1	1	14130905	CHH	CA	15.625	15.625	32
met1	SRR534239	chr1	1	14130907	CHG	CA	89.6552	89.6552	29
met1	SRR534239	chr1	-1	14130909	CHG	CT	88.8889	-88.8889	36
met1	SRR534239	chr1	1	14130913	CHH	CC	8.3333	8.3333	24
met1	SRR534239	chr1	1	14130914	CHG	CT	76	76	25
met1	SRR534239	chr1	-1	14130916	CHG	CA	78.3784	-78.3784	37
met1	SRR534239	chr1	1	14130920	CHG	CA	90	90	20
met1	SRR534239	chr1	-1	14130922	CHG	CT	97.2222	-97.2222	36
met1	SRR534239	chr1	-1	14130924	CHH	CA	10.8108	-10.8108	37
met1	SRR534239	chr1	-1	14130927	CHH	CT	5.8824	-5.8824	34
met1	SRR534239	chr1	1	14130929	CHH	CT	17.6471	17.6471	17
met1	SRR534239	chr1	1	14130935	CHH	CT	0	0	14
met1	SRR534239	chr1	-1	14130940	CHH	CA	76.9231	-76.9231	26
met1	SRR534239	chr1	-1	14130945	CHH	CT	0	0	27
met1	SRR534239	chr1	1	14130947	CHH	CC	0	0	10
met1	SRR534239	chr1	1	14130948	CHH	CA	20	20	10
met1	SRR534239	chr1	-1	14130951	CHH	CT	0	0	30
met1	SRR534239	chr1	1	14130954	CHG	CA	18.75	18.75	16
met1	SRR534239	chr1	-1	14130956	CHG	CT	13.3333	-13.3333	30
met1	SRR534239	chr1	-1	14130957	CHH	CC	0	0	31
met1	SRR534239	chr1	1	14130959	CHH	CT	23.5294	23.5294	17
met1	SRR534239	chr1	-1	14130962	CHH	CA	74.1935	-74.1935	31
met1	SRR534239	chr1	-1	14130964	CHH	CT	3.5714	-3.5714	28
met1	SRR534239	chr1	1	14130965	CHH	CT	42.8571	42.8571	14
met1	SRR534239	chr1	1	14130967	CHH	CC	0	0	16
met1	SRR534239	chr1	1	14130968	CHH	CC	0	0	17
met1	SRR534239	chr1	1	14130969	CHH	CT	17.6471	17.6471	17
met1	SRR534239	chr1	1	14130972	CHH	CA	70.5882	70.5882	17
met1	SRR534239	chr1	1	14130978	CHH	CC	0	0	17
met1	SRR534239	chr1	1	14130979	CHH	CT	5.8824	5.8824	17
met1	SRR534239	chr1	1	14130981	CHH	CA	60	60	20
met1	SRR534239	chr1	1	14130986	CHH	CC	4.7619	4.7619	21
met1	SRR534239	chr1	1	14130987	CHH	CC	18.1818	18.1818	22
met1	SRR534239	chr1	1	14130988	CHH	CA	27.2727	27.2727	22
met1	SRR534239	chr1	1	14130995	CHG	CT	78.2609	78.2609	23
met1	SRR534239	chr1	-1	14130997	CHG	CA	72.5	-72.5	40
met1	SRR534239	chr1	1	14130998	CHH	CT	13.0435	13.0435	23
met1	SRR534239	chr1	1	14131001	CHH	CC	0	0	23
met1	SRR534239	chr1	1	14131002	CHH	CC	21.7391	21.7391	23
met1	SRR534239	chr1	1	14131003	CHG	CA	91.3043	91.3043	23
met1	SRR534239	chr1	-1	14131005	CHG	CT	90.2439	-90.2439	41
met1	SRR534239	chr1	-1	14131007	CHH	CA	10	-10	40
met1	SRR534239	chr1	1	14131008	CHH	CA	32	32	25
met1	SRR534239	chr1	1	14131012	CHH	CT	77.7778	77.7778	27
met1	SRR534239	chr1	1	14131015	CHH	CC	0	0	29
met1	SRR534239	chr1	1	14131016	CHG	CA	63.3333	63.3333	30
met1	SRR534239	chr1	-1	14131018	CHG	CT	80.9524	-80.9524	42
met1	SRR534239	chr1	-1	14131019	CHH	CC	0	0	40
met1	SRR534239	chr1	-1	14131023	CHH	CA	47.5	-47.5	40
met1	SRR534239	chr1	1	14131024	CHH	CT	35.2941	35.2941	34
met1	SRR534239	chr1	1	14131026	CHH	CA	5.7143	5.7143	35
met1	SRR534239	chr1	-1	14131029	CHH	CA	7.5	-7.5	40
met1	SRR534239	chr1	1	14131033	CHG	CT	89.1892	89.1892	37
met1	SRR534239	chr1	-1	14131035	CHG	CA	89.4737	-89.4737	38
met1	SRR534239	chr1	1	14131036	CHG	CT	61.5385	61.5385	39
met1	SRR534239	chr1	-1	14131038	CHG	CA	48.7179	-48.7179	39
met1	SRR534239	chr1	1	14131041	CHG	CA	87.8049	87.8049	41
met1	SRR534239	chr1	-1	14131043	CHG	CT	92.3077	-92.3077	39
met1	SRR534239	chr1	1	14131045	CHH	CA	75.6098	75.6098	41
met1	SRR534239	chr1	-1	14131051	CHH	CT	64.8649	-64.8649	37
met1	SRR534239	chr1	1	14131052	CHH	CA	24.3902	24.3902	41
met1	SRR534239	chr1	-1	14131057	CHH	CT	6.8182	-6.8182	44
met1	SRR534239	chr1	1	14131058	CHH	CT	35.1852	35.1852	54
met1	SRR534239	chr1	1	14131064	CHG	CA	75	75	64
met1	SRR534239	chr1	-1	14131066	CHG	CT	48.3871	-48.3871	62
met1	SRR534239	chr1	-1	14131067	CHH	CC	10.9375	-10.9375	64
met1	SRR534239	chr1	1	14131069	CG	CG	4.6875	4.6875	64
met1	SRR534239	chr1	-1	14131070	CG	CG	2.9412	-2.9412	68
met1	SRR534239	chr1	-1	14131072	CHH	CT	9.0909	-9.0909	66
met1	SRR534239	chr1	1	14131075	CHH	CC	1.4085	1.4085	71
met1	SRR534239	chr1	1	14131076	CHH	CA	36.6197	36.6197	71
met1	SRR534239	chr1	-1	14131079	CHH	CT	5.8824	-5.8824	68
met1	SRR534239	chr1	1	14131080	CHH	CA	1.4706	1.4706	68
met1	SRR534239	chr1	1	14131083	CG	CG	1.4493	1.4493	69
met1	SRR534239	chr1	-1	14131084	CG	CG	2.9412	-2.9412	68
met1	SRR534239	chr1	1	14131085	CG	CG	1.4706	1.4706	68
met1	SRR534239	chr1	-1	14131086	CG	CG	0	0	69
met1	SRR534239	chr1	1	14131089	CHH	CA	12.1212	12.1212	66
met1	SRR534239	chr1	-1	14131092	CHH	CA	0	0	67
met1	SRR534239	chr1	1	14131096	CHH	CT	19.6721	19.6721	61
met1	SRR534239	chr1	1	14131098	CHH	CC	3.4483	3.4483	58
met1	SRR534239	chr1	1	14131099	CHH	CC	0	0	58
met1	SRR534239	chr1	1	14131100	CHH	CC	29.3103	29.3103	58
met1	SRR534239	chr1	1	14131101	CHH	CA	11.8644	11.8644	59
met1	SRR534239	chr1	1	14131103	CHG	CT	88.8889	88.8889	54
met1	SRR534239	chr1	-1	14131105	CHG	CA	76.1905	-76.1905	63
met1	SRR534239	chr1	1	14131106	CHH	CA	10.6383	10.6383	47
met1	SRR534239	chr1	1	14131108	CHH	CT	15.2174	15.2174	46
met1	SRR534239	chr1	-1	14131111	CHH	CA	75.4717	-75.4717	53
met1	SRR534239	chr1	-1	14131113	CHH	CT	6	-6	50
met1	SRR534239	chr1	-1	14131117	CHH	CA	20	-20	45
met1	SRR534239	chr1	-1	14131118	CHH	CC	13.9535	-13.9535	43
met1	SRR534239	chr1	-1	14131119	CHH	CC	16.6667	-16.6667	42
met1	SRR534239	chr1	1	14131121	CHH	CT	44.4444	44.4444	27
met1	SRR534239	chr1	1	14131124	CHH	CA	17.8571	17.8571	28
met1	SRR534239	chr1	1	14131127	CHG	CA	61.5385	61.5385	26
met1	SRR534239	chr1	-1	14131129	CHG	CT	68.1818	-68.1818	44
met1	SRR534239	chr1	-1	14131131	CHH	CA	15.2174	-15.2174	46
met1	SRR534239	chr1	1	14131133	CHH	CA	76.9231	76.9231	26
met1	SRR534239	chr1	1	14131136	CHH	CA	29.6296	29.6296	27
met1	SRR534239	chr1	1	14131138	CHH	CA	15.3846	15.3846	26
met1	SRR534239	chr1	1	14131140	CHH	CT	20	20	25
met1	SRR534239	chr1	1	14131142	CHH	CA	33.3333	33.3333	24
met1	SRR534239	chr1	1	14131145	CHH	CT	56.5217	56.5217	23
met1	SRR534239	chr1	1	14131148	CHH	CC	0	0	24
met1	SRR534239	chr1	1	14131149	CHH	CT	20	20	25
met1	SRR534239	chr1	1	14131151	CHH	CC	7.6923	7.6923	26
met1	SRR534239	chr1	1	14131152	CHH	CC	0	0	27
met1	SRR534239	chr1	1	14131153	CHH	CT	50	50	28
met1	SRR534239	chr1	1	14131157	CHG	CT	81.4815	81.4815	27
met1	SRR534239	chr1	-1	14131159	CHG	CA	84.7826	-84.7826	46
met1	SRR534239	chr1	1	14131160	CHG	CA	57.6923	57.6923	26
met1	SRR534239	chr1	-1	14131162	CHG	CT	50	-50	46
met1	SRR534239	chr1	1	14131163	CHH	CT	21.4286	21.4286	28
met1	SRR534239	chr1	1	14131167	CHH	CT	0	0	28
met1	SRR534239	chr1	-1	14131170	CHH	CA	17.7778	-17.7778	45
met1	SRR534239	chr1	-1	14131175	CHH	CA	13.6364	-13.6364	44
met1	SRR534239	chr1	-1	14131177	CHH	CT	38.6364	-38.6364	44
met1	SRR534239	chr1	1	14131178	CHH	CA	5	5	20
met1	SRR534239	chr1	1	14131180	CHH	CC	0	0	23
[truncated: 8,039 more rows]
